# Supplementary material for: Paralog-divergent Features May Help Reduce Off-target Effects of Drugs: Hints from Glucagon Subfamily Analysis
Source: Genomics Proteomics Bioinformatics. 2017 Jun 20;15(4):246–54. doi: 10.1016/j.gpb.2017.03.004 (PMC5582795; doi:10.1016/j.gpb.2017.03.004)
Supplement: Supplementary Table S3 — Overview of functional divergence among paralogs of druggable members in GPCRs [file mmc6.xlsx]

## Sheet: whole
Table S3 Overview of functional divergence among paralogs of druggable members in GPCRs
Family	Drug target	Duplicated gene pair	Occurence of functional divergence
			Type-I	Type-II	Type-I and type-II
Secretin	6	63	12	4	32
Glutamate	12	56	8	7	11
Rhodopsin (α)	40	213	14	38	67
Rhodopsin (β)	10	27	7	3	11
Rhodopsin (γ)	9	83	21	2	15
Rhodopsin (σ)	6	23	5	1	9
Total	83	465	67	55	145
Note: Receptors in secretin, glucagon and 4 rhodopsin subfamilies are considered to be drug targets.

## Sheet: Rhodopsin_α
Table S3 Overview of functional divergence among paralogs of druggable members in GPCRs: rhodopsin (α) subfamily
Note: We statistically evaluated the parameters related to type-I or type-II functional divergence between each paralog pair. θ is the coefficient of type-I or type-II functional divergence estimated from the maximum likelihood method. Z-core is calculate by θ/SE and P value is obtained from the Z-core test. SE,standard error of θ. The two paralogs are considered to undergo type I or type II func…
Gene1	Gene2	Type I						Type II						Functional divergence
		θ	SE	Z-score	P value	Functional divergence		θ	SE	Z-score	P value	Functional divergence
ADORA1	ADORA3	0.522999	0.26682	1.96012	0.0499819	Type-I		0.203392	0.12751	1.59511	0.110688	None		Type-I
ADORA1	ADORA2B	0.773463	0.284515	2.71853	0.00655724	Type-I		0.185619	0.125662	1.47713	0.139641	None		Type-I
ADORA1	ADORA2A	/	/	/	/	None		-62.3902	62.8217	-0.993132	0.320646	None		NA
ADORA2A	ADORA2B	/	/	/	/	None		-95.8937	67.2796	-1.4253	0.15407	None		NA
ADORA2A	ADORA3	/	/	/	/	None		-135.944	95.0893	-1.42965	0.152818	None		NA
ADORA2B	ADORA3	0.894839	0.296843	3.01452	0.00257387	Type-I		0.313394	0.128038	2.44766	0.0143786	Type-II		Type I, Type II
ADRA1A	HTR1E	/	/	/	/	None		/	/	/	/	None		NA
ADRA1A	DRD4	/	/	/	/	None		/	/	/	/	None		NA
ADRA1A	ADRA1B	-0.618667	0.462436	-1.33784	0.180947	None		-0.295716	0.13928	-2.12318	0.0337391	None		No divergence
ADRA1A	HTR1B	1.24511	0.459052	2.71234	0.00668096	Type-I		0.218064	0.116356	1.87411	0.0609152	None		Type-I
ADRA1A	HTR5A	-0.363415	0.419797	-0.865692	0.386659	None		0.285225	0.128148	2.22575	0.0260311	Type-II		Type-II
ADRA1A	ADRA2B	1.84428	0.726798	2.53754	0.0111633	Type-I		0.431114	0.098142	4.39276	1.11922e-05	Type-II		Type I, Type II
ADRA1A	DRD2	0.060774	0.414114	0.146757	0.883324	None		0.178092	0.126823	1.40426	0.160243	None		No divergence
ADRA1A	HTR7	0.229232	0.339088	0.676025	0.499025	None		0.306949	0.10694	2.87029	0.00410093	Type-II		Type-II
ADRA1A	HTR1F	0.418109	0.347306	1.20386	0.228642	None		0.227713	0.110856	2.05413	0.0399628	Type-II		Type-II
ADRA1A	ADRA1D	-0.394214	0.318304	-1.23848	0.215537	None		-0.268223	0.141484	-1.89578	0.0579887	None		No divergence
ADRA1A	DRD3	-0.957023	0.406152	-2.35632	0.0184571	None		0.149815	0.146671	1.02144	0.307048	None		No divergence
ADRA1A	ADRA2A	-0.129821	0.320133	-0.405522	0.685094	None		0.429818	0.102225	4.20463	2.61513e-05	Type-II		Type-II
ADRA1A	HTR1D	-0.06685	0.46615	-0.143409	0.885967	None		0.091605	0.135173	0.677687	0.49797	None		No divergence
ADRA1A	HTR1A	-0.009659	0.77686	-0.0124334	0.99008	None		0.086906	0.131068	0.66306	0.507292	None		No divergence
ADRA1A	ADRA2C	1.25735	0.321894	3.90611	9.37943e-05	Type-I		0.532318	0.083848	6.34861	2.17273e-10	Type-II		Type I, Type II
ADRA1B	HTR1B	0.966216	0.398667	2.42362	0.0153668	Type-I		0.273505	0.108106	2.52997	0.0114072	Type-II		Type I, Type II
ADRA1B	ADRA2B	-0.718103	0.556969	-1.28931	0.197292	None		0.356659	0.110987	3.21352	0.00131118	Type-II		Type-II
ADRA1B	DRD3	-0.106902	0.416961	-0.256384	0.797655	None		0.213113	0.141077	1.51061	0.130887	None		No divergence
ADRA1B	ADRA1D	-0.177372	0.278461	-0.636973	0.524143	None		-0.015475	0.113288	-0.136599	0.891348	None		No divergence
ADRA1B	HTR1D	0.432277	0.42538	1.01621	0.309528	None		0.141403	0.137432	1.02889	0.303529	None		No divergence
ADRA1B	DRD4	/	/	/	/	None		/	/	/	/	None		NA
ADRA1B	HTR1F	0.654885	0.308055	2.12587	0.0335141	Type-I		0.24273	0.112685	2.15406	0.0312356	Type-II		Type I, Type II
ADRA1B	HTR5A	-0.354562	0.342796	-1.03432	0.300985	None		0.314054	0.127915	2.45518	0.0140815	Type-II		Type-II
ADRA1B	ADRA2A	0.700002	0.325775	2.14873	0.0316559	Type-I		0.479361	0.097088	4.93739	7.91764e-07	Type-II		Type I, Type II
ADRA1B	DRD2	-0.57029	0.270259	-2.11016	0.0348445	None		0.311844	0.102401	3.04532	0.00232431	Type-II		Type-II
ADRA1B	HTR7	0.528373	0.30602	1.7266	0.0842402	None		0.376635	0.103556	3.63702	0.000275813	Type-II		Type-II
ADRA1B	HTR1E	/	/	/	/	None		/	/	/	/	None		NA
ADRA1B	HTR1A	-0.30977	0.645139	-0.48016	0.631114	None		0.222106	0.120032	1.85039	0.0642574	None		No divergence
ADRA1D	ADRA2B	0.963192	0.475782	2.02444	0.0429249	Type-I		0.432132	0.094337	4.58073	4.63363e-06	Type-II		Type I, Type II
ADRA1D	ADRA2C	1.17303	0.205372	5.71175	1.11822e-08	Type-I		0.519721	0.082856	6.27258	3.55111e-10	Type-II		Type I, Type II
ADRA1D	DRD4	/	/	/	/	None		/	/	/	/	None		NA
ADRA1D	HTR1A	0.873158	0.511031	1.70862	0.0875213	None		0.353731	0.103446	3.41947	0.000627421	Type-II		Type-II
ADRA1D	HTR1F	0.844683	0.231104	3.65499	0.000257191	Type-I		0.425709	0.099075	4.29684	1.73253e-05	Type-II		Type I, Type II
ADRA1D	DRD2	0.310445	0.256987	1.20802	0.22704	None		0.388088	0.097946	3.96226	7.42421e-05	Type-II		Type-II
ADRA1D	HTR1E	/	/	/	/	None		/	/	/	/	None		NA
ADRA1D	ADRA2A	0.566149	0.230168	2.45972	0.0139045	Type-I		0.4501	0.094867	4.74454	2.08984e-06	Type-II		Type I, Type II
ADRA1D	HTR1B	1.33388	0.287692	4.63649	3.5437e-06	Type-I		0.458254	0.089997	5.09188	3.54529e-07	Type-II		Type I, Type II
ADRA1D	HTR5A	0.10774	0.265924	0.405153	0.685365	None		0.466372	0.10361	4.50123	6.75627e-06	Type-II		Type-II
ADRA1D	DRD3	-0.047654	0.28492	-0.167254	0.86717	None		0.35835	0.115038	3.11506	0.00183909	Type-II		Type-II
ADRA1D	HTR1D	0.847051	0.323417	2.61907	0.00881705	Type-I		0.368566	0.108933	3.38342	0.000715893	Type-II		Type I, Type II
ADRA1D	HTR7	0.873691	0.234728	3.72214	0.00019754	Type-I		0.474658	0.094185	5.03963	4.66421e-07	Type-II		Type I, Type II
ADRA2A	HTR1F	0.514126	0.198332	2.59225	0.00953506	Type-I		0.515454	0.086871	5.93356	2.96442e-09	Type-II		Type I, Type II
ADRA2A	HTR1A	0.576744	0.473065	1.21916	0.222782	None		0.518611	0.083047	6.24479	4.24372e-10	Type-II		Type-II
ADRA2A	HTR1B	1.09813	0.276006	3.97865	6.9309e-05	Type-I		0.562064	0.078515	7.15868	8.1446e-13	Type-II		Type I, Type II
ADRA2A	DRD2	0.796205	0.267476	2.97673	0.00291336	Type-I		0.457486	0.080729	5.66694	1.45374e-08	Type-II		Type I, Type II
ADRA2A	HTR1D	0.254887	0.270396	0.942643	0.345863	None		0.471514	0.094749	4.97645	6.47598e-07	Type-II		Type-II
ADRA2A	DRD3	0.34036	0.298341	1.14084	0.253936	None		0.34931	0.108096	3.23148	0.00123151	Type-II		Type-II
ADRA2A	HTR7	0.441977	0.194934	2.26732	0.0233709	Type-I		0.562116	0.081656	6.88395	5.82134e-12	Type-II		Type I, Type II
ADRA2A	ADRA2C	0.550204	0.175718	3.13118	0.00174108	Type-I		0.098812	0.066215	1.49229	0.135623	None		Type-I
ADRA2B	HTR1B	1.28345	0.535211	2.39802	0.016484	Type-I		0.503044	0.079546	6.32394	2.5498e-10	Type-II		Type I, Type II
ADRA2B	HTR1F	1.34556	0.420009	3.20364	0.00135701	Type-I		0.484342	0.092449	5.23902	1.61433e-07	Type-II		Type I, Type II
ADRA2B	HTR7	0.047009	0.390896	0.12026	0.904277	None		0.606845	0.076335	7.94976	1.77636e-15	Type-II		Type-II
ADRA2B	HTR1A	0.085151	0.916753	0.0928833	0.925996	None		0.477084	0.086869	5.49199	3.97422e-08	Type-II		Type-II
ADRA2B	DRD2	-0.189942	0.474988	-0.399888	0.689239	None		0.391961	0.078401	4.99944	5.74974e-07	Type-II		Type-II
ADRA2B	DRD3	0.386389	0.618224	0.624998	0.531972	None		0.162327	0.129256	1.25586	0.209168	None		No divergence
ADRA2B	HTR1D	0.041937	0.563464	0.0744271	0.940671	None		0.345733	0.104726	3.30131	0.000962345	Type-II		Type-II
ADRA2B	ADRA2C	-0.720756	0.232617	-3.09847	0.00194525	None		0.075844	0.054041	1.40345	0.160482	None		No divergence
ADRA2C	HTR1A	1.19722	0.406502	2.94518	0.00322766	Type-I		0.52428	0.073405	7.14229	9.17932e-13	Type-II		Type I, Type II
ADRA2C	DRD4	/	/	/	/	None		/	/	/	/	None		NA
ADRA2C	HTR1E	/	/	/	/	None		/	/	/	/	None		NA
ADRA2C	HTR1B	1.0864	0.234686	4.62916	3.67145e-06	Type-I		0.575481	0.070523	8.16019	4.44089e-16	Type-II		Type I, Type II
ADRA2C	HTR1D	0.535635	0.243488	2.19984	0.0278181	Type-I		0.506004	0.082065	6.16589	7.00865e-10	Type-II		Type I, Type II
ADRA2C	HTR1F	1.10533	0.184865	5.97914	2.24324e-09	Type-I		0.590808	0.076306	7.74262	9.76996e-15	Type-II		Type I, Type II
ADRA2C	DRD2	1.08102	0.229398	4.7124	2.44817e-06	Type-I		0.476521	0.072497	6.57298	4.93197e-11	Type-II		Type I, Type II
ADRA2C	DRD3	0.956251	0.275158	3.47528	0.000510321	Type-I		0.424646	0.092095	4.61096	4.00821e-06	Type-II		Type I, Type II
ADRA2C	HTR5A	1.17	0.248245	4.71308	2.43998e-06	Type-I		0.58658	0.077094	7.60863	2.77556e-14	Type-II		Type I, Type II
ADRA2C	HTR7	0.502818	0.163578	3.07387	0.00211299	Type-I		0.629296	0.071976	8.74314	0	Type-II		Type I, Type II
ADRB1	DRD1	-0.238777	0.287911	-0.829343	0.40691	None		0.273884	0.093626	2.9253	0.00344126	Type-II		Type-II
ADRB1	DRD5	0.666787	0.354381	1.88155	0.0598966	None		0.35718	0.089025	4.01213	6.0173e-05	Type-II		Type-II
ADRB1	ADRB3	0.948043	0.358817	2.64214	0.00823852	Type-I		0.081679	0.084459	0.967085	0.333502	None		Type-I
ADRB1	ADRB2	0.032677	0.258912	0.126209	0.899567	None		-0.057366	0.105316	-0.544704	0.585957	None		No divergence
ADRB1	HTR4	0.981799	0.279495	3.51276	0.000443477	Type-I		0.390985	0.087419	4.47254	7.72958e-06	Type-II		Type I, Type II
ADRB1	HRH2	0.511345	0.284212	1.79917	0.0719922	None		0.344718	0.113047	3.04933	0.0022935	Type-II		Type-II
ADRB2	ADRB3	0.818275	0.281591	2.9059	0.003662	Type-I		0.026628	0.10463	0.254497	0.799112	None		Type-I
ADRB2	DRD1	0.142671	0.242198	0.589068	0.555816	None		0.278601	0.111314	2.50284	0.0123202	Type-II		Type-II
ADRB2	HTR4	-0.041887	0.128296	-0.326487	0.744056	None		0.283608	0.106603	2.66041	0.00780449	Type-II		Type-II
ADRB2	DRD5	0.978544	0.284735	3.43668	0.000588884	Type-I		0.32669	0.107774	3.03125	0.00243543	Type-II		Type I, Type II
ADRB2	HRH2	-0.094048	0.141141	-0.666341	0.505193	None		0.277787	0.134678	2.0626	0.0391505	Type-II		Type-II
ADRB2	HTR6	0.35171	0.254609	1.38137	0.167164	None		0.344263	0.117563	2.92833	0.00340791	Type-II		Type-II
ADRB3	HRH2	0.792057	0.266616	2.97078	0.00297046	Type-I		0.421822	0.103658	4.06936	4.71419e-05	Type-II		Type I, Type II
ADRB3	DRD5	1.0497	0.324397	3.23585	0.0012128	Type-I		0.462401	0.079997	5.78023	7.45989e-09	Type-II		Type I, Type II
ADRB3	HTR6	1.11873	0.321319	3.48168	0.000498278	Type-I		0.478434	0.089979	5.31717	1.05391e-07	Type-II		Type I, Type II
ADRB3	DRD1	1.25412	0.326839	3.83712	0.000124485	Type-I		0.383713	0.088463	4.33755	1.44077e-05	Type-II		Type I, Type II
ADRB3	HTR4	1.14515	0.250269	4.57566	4.7472e-06	Type-I		0.509299	0.078544	6.48425	8.91738e-11	Type-II		Type I, Type II
CHRM1	HRH4	0.534425	0.197174	2.71042	0.00671974	Type-I		0.292305	0.1638	1.78452	0.0743386	None		Type-I
CHRM1	CHRM5	-0.228372	0.030626	-7.4568	8.85958e-14	None		0.068327	0.068455	0.99813	0.318216	None		No divergence
CHRM1	CHRM3	-0.294897	0.420203	-0.701797	0.482806	None		0.071211	0.064817	1.09865	0.271922	None		No divergence
CHRM1	CHRM2	1.06154	0.206943	5.12962	2.90335e-07	Type-I		0.288275	0.070889	4.06657	4.77104e-05	Type-II		Type I, Type II
CHRM1	CHRM4	1.04331	0.185273	5.63123	1.78928e-08	Type-I		0.248744	0.063493	3.91766	8.94126e-05	Type-II		Type I, Type II
CHRM2	CHRM5	0.873788	0.206372	4.23404	2.29527e-05	Type-I		0.217842	0.080961	2.6907	0.00713017	Type-II		Type I, Type II
CHRM2	HRH4	0.533886	0.226238	2.35984	0.0182827	Type-I		0.384891	0.157396	2.44537	0.0144705	Type-II		Type I, Type II
CHRM2	CHRM3	0.614155	0.540886	1.13546	0.256182	None		0.15854	0.07739	2.04859	0.0405027	Type-II		Type-II
CHRM3	HRH4	-0.14285	0.52595	-0.271604	0.785927	None		0.187816	0.187984	0.999106	0.317743	None		No divergence
CHRM3	CHRM4	1.3191	0.484608	2.72199	0.0064891	Type-I		0.258968	0.073809	3.50862	0.000450432	Type-II		Type I, Type II
CHRM3	CHRM5	-0.391006	0.411603	-0.949959	0.342133	None		0.066335	0.078909	0.840652	0.400543	None		No divergence
CHRM4	CHRM5	0.714073	0.177642	4.01973	5.82647e-05	Type-I		0.168499	0.07336	2.29688	0.0216257	Type-II		Type I, Type II
CHRM4	HRH4	0.490609	0.194997	2.51598	0.0118701	Type-I		0.487308	0.131189	3.71455	0.000203566	Type-II		Type I, Type II
CHRM5	HRH4	0.335087	0.17815	1.88093	0.059982	None		0.315344	0.158467	1.98997	0.0465946	Type-II		Type-II
CNR1	GPR3	/	/	/	/	None		-33.6297	19.4505	-1.72898	0.083812	None		NA
CNR1	CNR2	0.139176	0.159981	0.869953	0.384326	None		-0.103328	0.223315	-0.462701	0.643579	None		No divergence
CNR1	GPR6	0.809895	0.230648	3.51139	0.00044577	Type-I		0.68228	0.085874	7.94513	1.9984e-15	Type-II		Type I, Type II
CNR1	GPR12	-0.094513	0.642147	-0.147183	0.882988	None		0.631087	0.089659	7.03875	1.93978e-12	Type-II		Type-II
CNR2	GPR3	/	/	/	/	None		-136.358	136.126	-1.0017	0.316487	None		NA
CNR2	GPR6	0.419005	0.254998	1.64317	0.100348	None		0.351313	0.198093	1.77348	0.07615	None		No divergence
CNR2	GPR12	0.695761	0.801705	0.867852	0.385476	None		0.299265	0.213987	1.39852	0.161957	None		No divergence
DRD1	HRH2	0.591508	0.264136	2.23941	0.0251294	Type-I		0.460972	0.104658	4.40456	1.06001e-05	Type-II		Type I, Type II
DRD1	HTR6	0.003178	0.272269	0.0116723	0.990687	None		0.412721	0.101315	4.07364	4.62837e-05	Type-II		Type-II
DRD1	DRD5	1.09201	0.331184	3.2973	0.000976181	Type-I		0.06954	0.068366	1.01717	0.309071	None		Type-I
DRD1	HTR4	0.617443	0.246648	2.50334	0.0123028	Type-I		0.401101	0.082942	4.83592	1.3253e-06	Type-II		Type I, Type II
DRD2	HTR1E	/	/	/	/	None		/	/	/	/	None		NA
DRD2	HTR1D	0.871015	0.358003	2.43298	0.014975	Type-I		0.190497	0.104378	1.82507	0.0679907	None		Type-I
DRD2	HTR1B	1.15633	0.324368	3.56486	0.000364053	Type-I		0.405019	0.079508	5.09407	3.50465e-07	Type-II		Type I, Type II
DRD2	HTR7	0.692405	0.253938	2.72667	0.00639771	Type-I		0.543692	0.078721	6.90657	4.96514e-12	Type-II		Type I, Type II
DRD2	HTR1F	1.19058	0.254867	4.67139	2.99169e-06	Type-I		0.461885	0.086134	5.3624	8.21232e-08	Type-II		Type I, Type II
DRD2	DRD4	/	/	/	/	None		/	/	/	/	None		NA
DRD2	HTR5A	0.455409	0.330605	1.3775	0.168357	None		0.406662	0.098568	4.1257	3.69609e-05	Type-II		Type-II
DRD2	DRD3	0.205391	0.349921	0.586964	0.557228	None		-0.076052	0.103042	-0.738068	0.460473	None		No divergence
DRD2	HTR1A	0.791738	0.563898	1.40404	0.160306	None		0.44429	0.082692	5.37283	7.75107e-08	Type-II		Type-II
DRD3	HTR1A	-0.119535	0.641918	-0.186215	0.852276	None		0.193042	0.134056	1.44001	0.149865	None		No divergence
DRD3	HTR1E	/	/	/	/	None		/	/	/	/	None		NA
DRD3	DRD4	/	/	/	/	None		/	/	/	/	None		NA
DRD3	HTR7	0.05899	0.258709	0.228017	0.819633	None		0.43513	0.105336	4.13088	3.61383e-05	Type-II		Type-II
DRD3	HTR1F	0.647779	0.300732	2.15401	0.0312396	Type-I		0.376441	0.111794	3.36727	0.000759153	Type-II		Type I, Type II
DRD3	HTR1D	-0.210476	0.36532	-0.576141	0.56452	None		0.043854	0.142279	0.308225	0.757911	None		No divergence
DRD3	HTR5A	0.041221	0.373355	0.110407	0.912087	None		0.259125	0.132827	1.95085	0.0510754	None		No divergence
DRD3	HTR1B	1.44425	0.380494	3.79571	0.00014722	Type-I		0.355915	0.111115	3.20312	0.00135946	Type-II		Type I, Type II
DRD4	HTR1B	/	/	/	/	None		/	/	/	/	None		NA
DRD4	HTR7	/	/	/	/	None		/	/	/	/	None		NA
DRD4	HTR1F	/	/	/	/	None		/	/	/	/	None		NA
DRD4	HTR1A	/	/	/	/	None		/	/	/	/	None		NA
DRD4	HTR1D	/	/	/	/	None		/	/	/	/	None		NA
DRD5	HRH2	0.756888	0.26645	2.84064	0.00450234	Type-I		0.500672	0.101065	4.95396	7.2718e-07	Type-II		Type I, Type II
DRD5	HTR6	0.760632	0.319911	2.37764	0.017424	Type-I		0.482008	0.096595	4.98999	6.03827e-07	Type-II		Type I, Type II
DRD5	HTR4	0.67193	0.24468	2.74616	0.00602977	Type-I		0.43269	0.081433	5.31345	1.0757e-07	Type-II		Type I, Type II
GPR27	HTR2A	/	/	/	/	None		/	/	/	/	None		NA
GPR27	HTR2C	/	/	/	/	None		/	/	/	/	None		NA
GPR27	HTR2B	/	/	/	/	None		/	/	/	/	None		NA
GPR50	MTNR1A	0.608558	0.266434	2.28409	0.0223665	Type-I		0.308625	0.086009	3.58829	0.000332857	Type-II		Type I, Type II
GPR50	MTNR1B	0.714783	0.257348	2.7775	0.00547795	Type-I		0.39939	0.077443	5.15721	2.50653e-07	Type-II		Type I, Type II
GPR85	HTR2C	/	/	/	/	None		/	/	/	/	None		NA
GPR85	HTR2B	/	/	/	/	None		/	/	/	/	None		NA
GPR85	HTR2A	/	/	/	/	None		/	/	/	/	None		NA
HRH2	HTR4	0.446449	0.182431	2.44722	0.0143962	Type-I		0.372886	0.108187	3.44668	0.00056752	Type-II		Type I, Type II
HRH2	HTR6	0.612838	0.258043	2.37495	0.0175516	Type-I		0.388985	0.118635	3.27884	0.00104235	Type-II		Type I, Type II
HTR1A	HTR5A	-0.785379	0.518034	-1.51608	0.1295	None		0.415223	0.097146	4.27422	1.91811e-05	Type-II		Type-II
HTR1A	HTR1E	/	/	/	/	None		/	/	/	/	None		NA
HTR1A	HTR1B	0.678419	0.575123	1.17961	0.238157	None		0.373243	0.077971	4.78695	1.69338e-06	Type-II		Type-II
HTR1A	HTR1D	-1.35355	0.473259	-2.86007	0.00423553	None		0.084117	0.113939	0.738263	0.460354	None		No divergence
HTR1A	HTR1F	0.130833	0.426125	0.30703	0.758821	None		0.357606	0.092211	3.87813	0.000105264	Type-II		Type-II
HTR1A	HTR7	1.08179	0.462803	2.33748	0.0194144	Type-I		0.448217	0.085142	5.26435	1.40689e-07	Type-II		Type I, Type II
HTR1B	HTR7	1.18491	0.264432	4.48098	7.43004e-06	Type-I		0.460837	0.083195	5.53924	3.03789e-08	Type-II		Type I, Type II
HTR1B	HTR5A	0.954531	0.354698	2.69111	0.00712149	Type-I		0.50539	0.092234	5.47943	4.26692e-08	Type-II		Type I, Type II
HTR1B	HTR1D	1.10039	0.366707	3.00074	0.00269325	Type-I		0.022889	0.093568	0.244624	0.806747	None		Type-I
HTR1B	HTR1F	0.699516	0.257053	2.72129	0.00650275	Type-I		0.29899	0.087208	3.42847	0.000606994	Type-II		Type I, Type II
HTR1B	HTR1E	/	/	/	/	None		/	/	/	/	None		NA
HTR1D	HTR7	0.336769	0.265724	1.26736	0.205025	None		0.379072	0.095811	3.95646	7.60699e-05	Type-II		Type-II
HTR1D	HTR1E	/	/	/	/	None		/	/	/	/	None		NA
HTR1D	HTR1F	0.06421	0.23337	0.275142	0.783207	None		0.172915	0.102892	1.68055	0.0928506	None		No divergence
HTR1D	HTR5A	0.346871	0.370259	0.936833	0.348844	None		0.241242	0.126048	1.91389	0.0556342	None		No divergence
HTR1E	HTR7	/	/	/	/	None		/	/	/	/	None		NA
HTR1E	HTR1F	/	/	/	/	None		/	/	/	/	None		NA
HTR1F	HTR5A	1.01398	0.280459	3.61543	0.000299853	Type-I		0.424998	0.099197	4.28438	1.83247e-05	Type-II		Type I, Type II
HTR1F	HTR7	0.827569	0.208282	3.97331	7.08806e-05	Type-I		0.380348	0.088946	4.27617	1.90138e-05	Type-II		Type I, Type II
HTR2A	HTR2C	-1.20295	0.344398	-3.49292	0.000477773	None		0.042904	0.091651	0.468124	0.639696	None		No divergence
HTR2A	HTR2B	0.174691	0.206024	0.847916	0.396485	None		0.050543	0.105922	0.477172	0.63324	None		No divergence
HTR2B	HTR2C	-0.749937	0.447172	-1.67707	0.0935296	None		-0.061153	0.114066	-0.536119	0.591876	None		No divergence
HTR4	HTR6	0.150437	0.196562	0.765341	0.444068	None		0.561129	0.085211	6.58517	4.54363e-11	Type-II		Type-II
HTR5A	HTR7	0.937991	0.283762	3.30556	0.000947884	Type-I		0.48985	0.091462	5.35578	8.51899e-08	Type-II		Type I, Type II
MC1R	MC2R	0.02988	0.172049	0.173671	0.862124	None		0.142799	0.153683	0.929179	0.352796	None		No divergence
MC2R	MC5R	-0.04209	0.51388	-0.0819063	0.934721	None		0.131501	0.144279	0.911435	0.362066	None		No divergence
MC2R	MC3R	0.209134	0.248228	0.842508	0.399504	None		0.095157	0.134645	0.706725	0.479737	None		No divergence
MC2R	MC4R	0.564606	0.217142	2.60017	0.00931777	Type-I		0.046117	0.141942	0.3249	0.745257	None		Type-I
MTNR1A	MTNR1B	0.91575	0.381597	2.39978	0.0164048	Type-I		0.038875	0.084796	0.458453	0.646627	None		Type-I
OPN1LW	RHO	/	/	/	/	None		/	/	/	/	None		NA
OPN1MW	RHO	0.948402	0.281454	3.36965	0.000752632	Type-I		0.229013	0.133008	1.7218	0.085106	None		Type-I
OPN1SW	RHO	1.13625	0.282258	4.02556	5.68395e-05	Type-I		0.283052	0.110628	2.55859	0.0105097	Type-II		Type I, Type II
OPN3	RHO	0.963829	0.309704	3.1121	0.00185763	Type-I		0.089428	0.221301	0.404101	0.686138	None		Type-I
OPN4	RHO	0.547081	0.264546	2.068	0.0386401	Type-I		0.514879	0.112284	4.58551	4.52887e-06	Type-II		Type I, Type II
RHO	RRH	0.672091	0.240759	2.79155	0.00524561	Type-I		0.441394	0.113063	3.90397	9.46295e-05	Type-II		Type I, Type II
PTGDR	TBXA2R	/	/	/	/	None		/	/	/	/	None		NA
PTGDR	PTGFR	/	/	/	/	None		/	/	/	/	None		NA
PTGDR	PTGER2	/	/	/	/	None		/	/	/	/	None		NA
PTGDR	PTGER3	/	/	/	/	None		/	/	/	/	None		NA
PTGDR	PTGER4	/	/	/	/	None		/	/	/	/	None		NA
PTGDR	PTGIR	/	/	/	/	None		/	/	/	/	None		NA
PTGDR	PTGER1	/	/	/	/	None		/	/	/	/	None		NA
PTGER1	PTGER3	/	/	/	/	None		/	/	/	/	None		NA
PTGER1	PTGIR	/	/	/	/	None		/	/	/	/	None		NA
PTGER1	TBXA2R	/	/	/	/	None		/	/	/	/	None		NA
PTGER1	PTGER4	/	/	/	/	None		/	/	/	/	None		NA
PTGER1	PTGER2	/	/	/	/	None		/	/	/	/	None		NA
PTGER2	TBXA2R	/	/	/	/	None		/	/	/	/	None		NA
PTGER2	PTGER4	/	/	/	/	None		/	/	/	/	None		NA
PTGER2	PTGFR	/	/	/	/	None		/	/	/	/	None		NA
PTGER2	PTGIR	/	/	/	/	None		/	/	/	/	None		NA
PTGER2	PTGER3	/	/	/	/	None		/	/	/	/	None		NA
PTGER3	TBXA2R	/	/	/	/	None		/	/	/	/	None		NA
PTGER3	PTGIR	/	/	/	/	None		/	/	/	/	None		NA
PTGER3	PTGFR	/	/	/	/	None		/	/	/	/	None		NA
PTGER3	PTGER4	/	/	/	/	None		/	/	/	/	None		NA
PTGER4	PTGIR	/	/	/	/	None		/	/	/	/	None		NA
PTGER4	TBXA2R	/	/	/	/	None		/	/	/	/	None		NA
PTGER4	PTGFR	/	/	/	/	None		/	/	/	/	None		NA
PTGFR	TBXA2R	/	/	/	/	None		/	/	/	/	None		NA
PTGFR	PTGIR	/	/	/	/	None		/	/	/	/	None		NA
PTGIR	TBXA2R	/	/	/	/	None		/	/	/	/	None		NA
Note: We statistically evaluated the parameters related to type-I or type-II functional divergence between each paralog pair. θ is the coefficient of type-I or type-II functional divergence estimated from the maximum likelihood method. Z-core is calculate by θ/SE and P value is obtained from the Z-core test. SE,standard error of θ. The two paralogs are considered to undergo type I or type II func…

## Sheet: Rhodopsin_β
Table S3 Overview of functional divergence among paralogs of druggable members in GPCRs: rhodopsin (β) subfamily
Gene1	Gene2	Type I						Type II						Functional divergence
		θ	SE	Z-score	P value	Functional divergence		θ	SE	Z-score	P value	Functional divergence
AVPR1A	AVPR1B	-0.443902	0.255703	-1.73601	0.0825627	None		-0.006963	0.09114	-0.0763989	0.939102	None		No divergence
AVPR1A	AVPR2	0.464103	0.126264	3.67566	0.000237239	Type-I		0.128751	0.100343	1.28311	0.199454	None		Type-I
AVPR1A	GNRHR	0.589337	0.177774	3.31509	0.000916133	Type-I		0.312502	0.132207	2.36373	0.0180919	Type-II		Type I, Type II
AVPR1A	OXTR	0.175855	0.08372	2.10051	0.0356837	Type-I		0.141995	0.092112	1.54155	0.123184	None		Type-I
AVPR1B	AVPR2	-0.934454	0.272505	-3.42913	0.000605528	None		-0.110337	0.12788	-0.862817	0.388238	None		No divergence
AVPR1B	OXTR	-0.35058	0.277699	-1.26245	0.206788	None		0.11286	0.092007	1.22665	0.219956	None		No divergence
AVPR1B	GNRHR	0.307566	0.459405	0.669488	0.503184	None		-0.233649	0.267679	-0.87287	0.382734	None		No divergence
AVPR2	OXTR	0.393873	0.128137	3.07384	0.00211321	Type-I		0.117894	0.111284	1.0594	0.289419	None		Type-I
AVPR2	GNRHR	0.558998	0.206684	2.7046	0.00683862	Type-I		-0.027833	0.203356	-0.136868	0.891135	None		Type-I
BRS3	EDNRB	0.653846	0.138622	4.71675	2.39636e-06	Type-I		0.47181	0.089266	5.28544	1.25404e-07	Type-II		Type I, Type II
BRS3	EDNRA	0.7251	0.139077	5.21366	1.85152e-07	Type-I		0.49936	0.086695	5.75996	8.41323e-09	Type-II		Type I, Type II
CCKAR	CCKBR	-0.087603	0.124328	-0.704612	0.481052	None		-0.172555	0.117513	-1.46839	0.141998	None		No divergence
EDNRA	GRPR	0.731902	0.151654	4.82613	1.39211e-06	Type-I		0.473518	0.093479	5.0655	4.07327e-07	Type-II		Type I, Type II
EDNRA	EDNRB	0.395403	0.111729	3.53895	0.000401727	Type-I		0.147273	0.118474	1.24308	0.213837	None		Type-I
EDNRA	NMBR	0.417602	0.124415	3.35652	0.000789287	Type-I		0.500062	0.096139	5.20145	1.97742e-07	Type-II		Type I, Type II
EDNRA	GPR37	0.857017	0.218961	3.91402	9.07734e-05	Type-I		0.743853	0.070083	10.6139	0	Type-II		Type I, Type II
EDNRB	GRPR	0.485298	0.143381	3.38467	0.000712627	Type-I		0.40117	0.098834	4.05903	4.92773e-05	Type-II		Type I, Type II
EDNRB	GPR37	0.589513	0.21644	2.72368	0.00645593	Type-I		0.57927	0.091291	6.34531	2.21973e-10	Type-II		Type I, Type II
GNRHR	OXTR	0.823963	0.191847	4.2949	1.74775e-05	Type-I		0.221032	0.158737	1.39244	0.163789	None		Type-I
HCRTR1	TACR1	0.065292	0.199949	0.326543	0.744013	None		0.515723	0.081845	6.30122	2.9532e-10	Type-II		Type-II
HCRTR2	TACR1	-0.005929	0.121558	-0.0487751	0.961099	None		0.528952	0.08157	6.48464	8.89444e-11	Type-II		Type-II
NPY1R	TACR1	0.318266	0.128097	2.48457	0.0129708	Type-I		0.459215	0.096019	4.78254	1.73091e-06	Type-II		Type I, Type II
NPY2R	TACR1	0.148096	0.12756	1.16099	0.245646	None		0.447032	0.100744	4.43731	9.10916e-06	Type-II		Type-II
NPY5R	TACR1	0.885914	0.193401	4.58071	4.63399e-06	Type-I		0.618455	0.077751	7.9543	1.77636e-15	Type-II		Type I, Type II
TACR1	TACR2	0.431663	0.160626	2.68738	0.00720151	Type-I		-0.003804	0.113576	-0.033493	0.973281	None		Type-I
TACR1	TACR3	-0.02973	0.097751	-0.30414	0.761021	None		-0.084579	0.129482	-0.65321	0.513621	None		No divergence

## Sheet: Rhodopsin_γ
Table S3 Overview of functional divergence among paralogs of druggable members in GPCRs: rhodopsin (γ) subfamily
Gene1	Gene2	Type I						Type II						Functional divergence
		θ	SE	Z-score	P value	Functional divergence		θ	SE	Z-score	P value	Functional divergence
AGTR1	GPR15	0.688473	0.227502	3.02623	0.00247625	Type-I		0.211153	0.125743	1.67924	0.0931048	None		Type-I
AGTR1	BDKRB2	0.185241	0.137411	1.34808	0.177633	None		-0.220578	0.2029	-1.08713	0.276981	None		No divergence
AGTR1	AGTR2	0.250062	0.15135	1.65221	0.0984917	None		-0.161098	0.177818	-0.905971	0.364951	None		No divergence
AGTR1	BDKRB1	-0.20676	0.156902	-1.31777	0.187582	None		-0.402275	0.249322	-1.61348	0.106641	None		No divergence
AGTR1	GPR25	0.290609	0.202113	1.43785	0.150475	None		-0.132413	0.216729	-0.610961	0.541225	None		No divergence
AGTR2	BDKRB2	0.059844	0.113706	0.526305	0.598677	None		-0.277344	0.19953	-1.38999	0.164533	None		No divergence
BDKRB1	BDKRB2	0.137367	0.153938	0.892353	0.372204	None		-0.673293	0.27231	-2.47252	0.0134163	None		No divergence
BDKRB2	GPR15	0.715895	0.201073	3.56037	0.000370328	Type-I		0.122939	0.152386	0.80676	0.419805	None		Type-I
BDKRB2	GPR25	0.275826	0.174046	1.58479	0.113015	None		-0.253623	0.239927	-1.05708	0.290473	None		No divergence
CCR1	CXCR1	/	/	/	/	None		/	/	/	/	None		NA
CCR1	CXCR4	/	/	/	/	None		/	/	/	/	None		NA
CCR1	CXCR5	/	/	/	/	None		/	/	/	/	None		NA
CCR2	CXCR1	/	/	/	/	None		/	/	/	/	None		NA
CCR2	CXCR4	/	/	/	/	None		/	/	/	/	None		NA
CCR2	CXCR5	/	/	/	/	None		/	/	/	/	None		NA
CCR3	CXCR1	/	/	/	/	None		/	/	/	/	None		NA
CCR3	CXCR4	0.541593	0.149823	3.61489	0.00030048	Type-I		0.329485	0.095245	3.45934	0.000541497	Type-II		Type I, Type II
CCR3	CXCR5	0.816706	0.186484	4.3795	1.18954e-05	Type-I		0.145125	0.139122	1.04315	0.296879	None		Type-I
CCR4	CXCR1	/	/	/	/	None		/	/	/	/	None		NA
CCR4	CXCR5	0.104201	0.129203	0.806491	0.41996	None		0.113088	0.144335	0.783511	0.433327	None		No divergence
CCR5	CXCR1	/	/	/	/	None		/	/	/	/	None		NA
CCR5	CXCR5	/	/	/	/	None		/	/	/	/	None		NA
CCR5	CXCR4	/	/	/	/	None		/	/	/	/	None		NA
CCR6	CXCR5	0.414649	0.152781	2.71401	0.00664744	Type-I		-0.302985	0.207697	-1.45878	0.144625	None		Type-I
CCR6	CXCR4	0.457382	0.127052	3.59996	0.000318267	Type-I		-0.021784	0.156482	-0.139211	0.889283	None		Type-I
CCR6	CXCR1	/	/	/	/	None		/	/	/	/	None		NA
CCR7	CXCR1	/	/	/	/	None		/	/	/	/	None		NA
CCR7	CXCR4	0.262131	0.108816	2.40894	0.015999	Type-I		0.188737	0.132024	1.42957	0.152842	None		Type-I
CCR7	CXCR5	0.147566	0.129811	1.13678	0.255632	None		0.008936	0.168379	0.0530708	0.957676	None		No divergence
CCR8	CXCR1	/	/	/	/	None		/	/	/	/	None		NA
CCR8	CXCR4	0.836598	0.218097	3.8359	0.000125106	Type-I		0.335184	0.101814	3.29212	0.000994348	Type-II		Type I, Type II
CCR8	CXCR5	-0.160616	0.221969	-0.723597	0.469313	None		0.211896	0.147056	1.44092	0.149607	None		No divergence
CCR9	CXCR4	0.260271	0.115972	2.24426	0.0248159	Type-I		-0.020298	0.173345	-0.117096	0.906784	None		Type-I
CCR9	CXCR1	/	/	/	/	None		/	/	/	/	None		NA
CCR9	CXCR5	0.077334	0.133183	0.58066	0.56147	None		-0.344493	0.244796	-1.40727	0.159349	None		No divergence
CCRL2	CXCR4	0.692209	0.172703	4.00809	6.1212e-05	Type-I		0.426895	0.106938	3.99199	6.55222e-05	Type-II		Type I, Type II
CCRL2	CXCR5	0.570061	0.20206	2.82125	0.00478375	Type-I		0.297709	0.154992	1.9208	0.0547566	None		Type-I
CCRL2	CXCR1	/	/	/	/	None		/	/	/	/	None		NA
CMKLR1	FPR1	0.545505	0.157518	3.46313	0.000533934	Type-I		-0.040441	0.165848	-0.243844	0.807352	None		Type-I
CXCR1	CXCR4	/	/	/	/	None		/	/	/	/	None		NA
CXCR1	CXCR2	/	/	/	/	None		/	/	/	/	None		NA
CXCR1	CXCR3	/	/	/	/	None		/	/	/	/	None		NA
CXCR1	CXCR5	/	/	/	/	None		/	/	/	/	None		NA
CXCR1	CXCR6	/	/	/	/	None		/	/	/	/	None		NA
CXCR1	XCR1	/	/	/	/	None		/	/	/	/	None		NA
CXCR2	CXCR4	/	/	/	/	None		/	/	/	/	None		NA
CXCR2	CXCR5	/	/	/	/	None		/	/	/	/	None		NA
CXCR3	CXCR5	-0.186027	0.149868	-1.24127	0.214505	None		-0.405054	0.228657	-1.77145	0.0764862	None		No divergence
CXCR3	CXCR4	0.368511	0.152289	2.41981	0.0155285	Type-I		-0.049356	0.157622	-0.313129	0.754183	None		Type-I
CXCR4	XCR1	0.624721	0.142625	4.38016	1.1859e-05	Type-I		0.245559	0.161426	1.52119	0.128213	None		Type-I
CXCR4	CXCR6	0.476516	0.131215	3.63157	0.000281706	Type-I		0.320732	0.112917	2.84042	0.00450538	Type-II		Type I, Type II
CXCR4	CXCR5	0.434503	0.139856	3.10679	0.00189132	Type-I		0.013761	0.1605	0.0857383	0.931674	None		Type-I
CXCR5	XCR1	0.038021	0.139383	0.272781	0.785022	None		-0.141978	0.244347	-0.581051	0.561206	None		No divergence
CXCR5	CXCR6	0.166566	0.142039	1.17268	0.240925	None		0.084201	0.162828	0.517116	0.605075	None		No divergence
FPR1	GPR32	/	/	/	/	None		/	/	/	/	None		NA
MCHR1	OPRD1	0.497228	0.15936	3.12016	0.00180756	Type-I		0.398459	0.093965	4.2405	2.23018e-05	Type-II		Type I, Type II
MCHR1	OPRK1	0.110138	0.125452	0.877929	0.379982	None		0.410166	0.09402	4.36254	1.28561e-05	Type-II		Type-II
MCHR1	OPRL1	0.588798	0.172074	3.42177	0.000622145	Type-I		0.303185	0.108847	2.78542	0.00534578	Type-II		Type I, Type II
MCHR2	OPRK1	0.560411	0.158857	3.52777	0.000419076	Type-I		0.213863	0.130682	1.63651	0.101732	None		Type-I
MCHR2	OPRL1	0.448446	0.174982	2.56281	0.0103828	Type-I		0.139498	0.146197	0.954178	0.339993	None		Type-I
MCHR2	OPRD1	0.594444	0.170597	3.48449	0.000493071	Type-I		0.183087	0.132944	1.37717	0.168459	None		Type-I
OPRD1	OPRL1	-0.157917	0.146023	-1.08145	0.279496	None		-0.032178	0.080864	-0.397927	0.690684	None		No divergence
OPRD1	SSTR2	0.371305	0.155498	2.38784	0.0169475	Type-I		0.17616	0.09167	1.92168	0.0546466	None		Type-I
OPRD1	SSTR1	0.615481	0.154701	3.97852	6.93456e-05	Type-I		0.398832	0.065906	6.05153	1.43478e-09	Type-II		Type I, Type II
OPRD1	OPRM1	0.548465	0.177644	3.08744	0.00201889	Type-I		0.056962	0.058918	0.966801	0.333643	None		Type-I
OPRD1	SSTR4	/	/	/	/	None		-22.4931	8.0753	-2.78542	0.00534582	None		NA
OPRD1	SSTR5	0.591425	0.178179	3.31927	0.000902517	Type-I		0.29464	0.083412	3.53235	0.000411891	Type-II		Type I, Type II
OPRD1	OPRK1	-0.007875	0.133193	-0.0591247	0.952853	None		-9e-05	0.06816	-0.00132042	0.998946	None		No divergence
OPRD1	SSTR3	0.335241	0.145064	2.31099	0.0208336	Type-I		0.337679	0.08212	4.11202	3.92214e-05	Type-II		Type I, Type II
OPRK1	SSTR5	0.191315	0.147648	1.29575	0.195061	None		0.300219	0.086764	3.46018	0.000539816	Type-II		Type-II
OPRK1	SSTR3	0.363777	0.136212	2.67067	0.00757005	Type-I		0.419619	0.07956	5.27425	1.33303e-07	Type-II		Type I, Type II
OPRK1	OPRM1	0.652575	0.169892	3.84112	0.000122476	Type-I		0.128186	0.061987	2.06795	0.0386448	Type-II		Type I, Type II
OPRK1	SSTR2	-0.006671	0.117973	-0.0565468	0.954906	None		0.150013	0.097474	1.53901	0.123803	None		No divergence
OPRK1	OPRL1	0.396835	0.169266	2.34445	0.0190554	Type-I		-0.039163	0.083677	-0.468026	0.639766	None		Type-I
OPRK1	SSTR4	/	/	/	/	None		-22.3411	8.60801	-2.59538	0.00944859	None		NA
OPRK1	SSTR1	0.436036	0.137248	3.17699	0.0014881	Type-I		0.408075	0.06686	6.10343	1.03819e-09	Type-II		Type I, Type II
OPRL1	OPRM1	0.722923	0.192321	3.75894	0.000170635	Type-I		0.066535	0.077254	0.86125	0.3891	None		Type-I
OPRL1	SSTR5	0.519561	0.185888	2.79502	0.00518962	Type-I		0.179804	0.100083	1.79655	0.0724073	None		Type-I
OPRL1	SSTR3	0.724222	0.169446	4.27406	1.91947e-05	Type-I		0.278444	0.095564	2.91369	0.00357183	Type-II		Type I, Type II
OPRL1	SSTR1	0.577517	0.162222	3.56004	0.000370797	Type-I		0.27529	0.081859	3.36298	0.000771066	Type-II		Type I, Type II
OPRL1	SSTR4	/	/	/	/	None		-38.8375	12.8634	-3.01923	0.00253416	None		NA
OPRL1	SSTR2	0.437539	0.168372	2.59864	0.00935926	Type-I		0.099049	0.106541	0.92968	0.352537	None		Type-I

## Sheet: Rhodopsin_σ
Table S3 Overview of functional divergence among paralogs of druggable members in GPCRs: rhodopsin (δ) subfamily
Gene1	Gene2	Type I						Type II						Functional divergence
		θ	SE	Z-score	P value	Functional divergence		θ	SE	Z-score	P value	Functional divergence
F2R	F2RL1	0.101352	0.117336	0.863776	0.387711	None		-0.016054	0.146456	-0.109617	0.912713	None		No divergence
F2R	F2RL3	-0.097339	0.121288	-0.802544	0.422238	None		-0.129956	0.189862	-0.684476	0.493675	None		No divergence
F2R	GPR68	0.209774	0.116536	1.80008	0.0718482	None		0.29594	0.126362	2.342	0.0191806	Type-II		Type-II
F2R	F2RL2	0.044143	0.114496	0.385542	0.699836	None		-0.376966	0.259136	-1.4547	0.145751	None		No divergence
F2R	GPR65	0.189771	0.17401	1.09058	0.27546	None		0.184052	0.137101	1.34246	0.179448	None		No divergence
F2R	GPR4	0.091556	0.132755	0.689661	0.490407	None		0.113072	0.140236	0.806298	0.420071	None		No divergence
FSHR	LGR4	0.698789	0.13479	5.18428	2.16852e-07	Type-I		0.468182	0.095448	4.9051	9.33797e-07	Type-II		Type I, Type II
FSHR	LHCGR	0.304994	0.116653	2.61454	0.00893476	Type-I		-0.012526	0.069703	-0.179705	0.857384	None		Type-I
FSHR	LGR5	0.67626	0.166455	4.06272	4.85043e-05	Type-I		0.563561	0.074915	7.52267	5.37348e-14	Type-II		Type I, Type II
FSHR	TSHR	0.157053	0.098477	1.59482	0.110753	None		-0.016489	0.079362	-0.207769	0.835409	None		No divergence
FSHR	LGR6	0.779185	0.153098	5.08945	3.59099e-07	Type-I		0.607275	0.073908	8.21663	2.22045e-16	Type-II		Type I, Type II
GPR17	P2RY2	0.470648	0.130506	3.60633	0.000310555	Type-I		0.120824	0.147725	0.817898	0.413415	None		Type-I
GPR18	GPR35	0.507048	0.142652	3.55444	0.000378785	Type-I		0.172923	0.18964	0.911849	0.361848	None		Type-I
GPR18	GPR55	0.549717	0.145957	3.76629	0.000165689	Type-I		0.130559	0.193058	0.676268	0.49887	None		Type-I
LGR4	LHCGR	0.827044	0.148257	5.57845	2.42674e-08	Type-I		0.521093	0.085952	6.0626	1.33935e-09	Type-II		Type I, Type II
LGR4	TSHR	0.707455	0.139026	5.08865	3.60617e-07	Type-I		0.398451	0.103257	3.85883	0.000113932	Type-II		Type I, Type II
LGR5	TSHR	0.550194	0.167788	3.2791	0.00104138	Type-I		0.556214	0.076177	7.3016	2.84439e-13	Type-II		Type I, Type II
LGR5	LHCGR	0.683601	0.17987	3.80053	0.000144388	Type-I		0.592062	0.067134	8.81911	0	Type-II		Type I, Type II
LGR6	TSHR	0.873761	0.158809	5.50196	3.75589e-08	Type-I		0.579333	0.077281	7.49645	6.55032e-14	Type-II		Type I, Type II
LHCGR	TSHR	-0.075369	0.09109	-0.827412	0.408003	None		0.039953	0.071294	0.560398	0.575208	None		No divergence
P2RY1	P2RY2	0.410444	0.151982	2.70061	0.00692126	Type-I		0.0276	0.1192	0.231544	0.816892	None		Type-I
P2RY2	P2RY6	0.201212	0.103895	1.93669	0.0527837	None		-0.195405	0.161004	-1.21367	0.224875	None		No divergence

## Sheet: Secretin
Table S3 Overview of functional divergence among paralogs of druggable members in GPCRs: secretin subfamily
Gene1	Gene2	Type I						Type II						Functional divergence
		θ	SE	Z-score	P value	Functional divergence		θ	SE	Z-score	P value	Functional divergence
CALCR	CALCRL	0.367598	0.12188	3.01606	0.00256078	Type-I		0.134913	0.057337	2.35298	0.0186235	Type-II		Type I, Type II
CALCR	GLP2R	0.575762	0.155114	3.71186	0.000205739	Type-I		0.297898	0.094564	3.15023	0.00163144	Type-II		Type I, Type II
CALCR	SCTR	0.771623	0.158492	4.86853	1.12432e-06	Type-I		0.328689	0.082626	3.97803	6.94876e-05	Type-II		Type I, Type II
CALCR	VIPR1	0.486046	0.132966	3.65542	0.000256766	Type-I		0.385401	0.079547	4.84495	1.26645e-06	Type-II		Type I, Type II
CALCR	GLP1R	0.453457	0.150842	3.00617	0.00264559	Type-I		0.539743	0.04945	10.9149	0	Type-II		Type I, Type II
CALCR	CRHR2	0.242026	0.136415	1.77419	0.0760319	None		0.507945	0.042744	11.8834	0	Type-II		Type-II
CALCR	PTH2R	0.347408	0.142368	2.44021	0.0146787	Type-I		0.483422	0.050659	9.54267	0	Type-II		Type I, Type II
CALCR	GHRHR	0.427036	0.159924	2.67024	0.00757963	Type-I		0.36311	0.073061	4.96996	6.69679e-07	Type-II		Type I, Type II
CALCR	CRHR1	0.167179	0.146073	1.14449	0.252421	None		0.489749	0.044725	10.9502	0	Type-II		Type-II
CALCR	VIPR2	0.686377	0.140545	4.88368	1.04123e-06	Type-I		0.467019	0.062555	7.46573	8.28226e-14	Type-II		Type I, Type II
CALCR	GIPR	0.389908	0.159895	2.43853	0.0147473	Type-I		0.36944	0.069211	5.33788	9.40398e-08	Type-II		Type I, Type II
CALCR	PTH1R	0.675662	0.144359	4.68043	2.86276e-06	Type-I		0.532698	0.04452	11.9654	0	Type-II		Type I, Type II
CALCR	GCGR	0.39941	0.164793	2.42371	0.015363	Type-I		0.435215	0.077121	5.64327	1.66846e-08	Type-II		Type I, Type II
CALCRL	CRHR1	0.224553	0.104916	2.14031	0.0323295	Type-I		0.432302	0.056778	7.6139	2.66454e-14	Type-II		Type I, Type II
CALCRL	GHRHR	0.560333	0.121953	4.59466	4.33448e-06	Type-I		0.410822	0.073414	5.59596	2.19401e-08	Type-II		Type I, Type II
CALCRL	GLP2R	0.561903	0.115399	4.86922	1.1204e-06	Type-I		0.362732	0.088243	4.1106	3.94626e-05	Type-II		Type I, Type II
CALCRL	GLP1R	0.588625	0.115253	5.10724	3.26894e-07	Type-I		0.481226	0.059512	8.0862	6.66134e-16	Type-II		Type I, Type II
CALCRL	GCGR	0.394549	0.120848	3.26484	0.00109527	Type-I		0.456565	0.077444	5.89542	3.73727e-09	Type-II		Type I, Type II
CRHR1	PTH1R	0.611902	0.132479	4.61886	3.85853e-06	Type-I		0.511501	0.046987	10.886	0	Type-II		Type I, Type II
CRHR1	SCTR	0.765893	0.147153	5.20474	1.94269e-07	Type-I		0.298646	0.08427	3.54392	0.000394227	Type-II		Type I, Type II
CRHR1	PTH2R	0.143855	0.121897	1.18014	0.237946	None		0.398042	0.055747	7.14015	9.32365e-13	Type-II		Type-II
CRHR1	GCGR	0.468516	0.154042	3.04148	0.00235416	Type-I		0.35821	0.082005	4.36815	1.25304e-05	Type-II		Type I, Type II
CRHR1	CRHR2	0.171533	0.121356	1.41347	0.157518	None		0.024983	0.042172	0.592407	0.553578	None		No divergence
CRHR1	GIPR	0.481413	0.150124	3.20677	0.00134235	Type-I		0.346277	0.070236	4.93019	8.21486e-07	Type-II		Type I, Type II
CRHR1	VIPR2	0.668702	0.129965	5.14525	2.67169e-07	Type-I		0.417806	0.064599	6.46769	9.95155e-11	Type-II		Type I, Type II
CRHR1	GLP2R	0.453432	0.140304	3.23178	0.00123021	Type-I		0.170844	0.100824	1.69448	0.0901746	None		Type-I
CRHR1	GHRHR	0.639285	0.152825	4.18312	2.87538e-05	Type-I		0.31577	0.075102	4.20455	2.61604e-05	Type-II		Type I, Type II
CRHR1	VIPR1	0.606131	0.125997	4.81068	1.50419e-06	Type-I		0.370828	0.079381	4.6715	2.99014e-06	Type-II		Type I, Type II
CRHR1	GLP1R	0.623662	0.143578	4.34372	1.40093e-05	Type-I		0.504424	0.051606	9.77452	0	Type-II		Type I, Type II
CRHR2	GCGR	0.432795	0.141012	3.06921	0.00214628	Type-I		0.377023	0.077626	4.85692	1.19228e-06	Type-II		Type I, Type II
CRHR2	GHRHR	0.333067	0.132565	2.51248	0.0119886	Type-I		0.367501	0.070181	5.23647	1.63673e-07	Type-II		Type I, Type II
CRHR2	GLP2R	0.296633	0.123305	2.40569	0.0161422	Type-I		0.203051	0.093537	2.17081	0.0299456	Type-II		Type I, Type II
CRHR2	GLP1R	0.650449	0.133435	4.87465	1.09001e-06	Type-I		0.535579	0.048863	10.9608	0	Type-II		Type I, Type II
GCGR	GIPR	-0.140426	0.13435	-1.04523	0.295919	None		-0.336987	0.117191	-2.87554	0.00403341	None		No divergence
GCGR	SCTR	0.203169	0.140931	1.44162	0.149409	None		-0.080459	0.128298	-0.627126	0.530577	None		No divergence
GCGR	VIPR2	0.452071	0.132577	3.40988	0.000649927	Type-I		0.038635	0.10011	0.385925	0.699552	None		Type-I
GCGR	VIPR1	0.290959	0.123759	2.35101	0.0187224	Type-I		0.014441	0.119843	0.120499	0.904088	None		Type-I
GCGR	GLP2R	-0.013711	0.130551	-0.105024	0.916357	None		-0.244395	0.142752	-1.71203	0.0868921	None		No divergence
GCGR	PTH2R	0.058614	0.127485	0.459772	0.64568	None		0.170382	0.094108	1.81049	0.0702192	None		No divergence
GCGR	PTH1R	0.468888	0.137201	3.41753	0.00063193	Type-I		0.239798	0.085282	2.81182	0.00492614	Type-II		Type I, Type II
GCGR	GHRHR	0.226654	0.150703	1.50398	0.132587	None		0.023702	0.111997	0.211631	0.832395	None		No divergence
GCGR	GLP1R	0.490228	0.107201	4.57298	4.80837e-06	Type-I		0.235778	0.052455	4.49486	6.9615e-06	Type-II		Type I, Type II
GHRHR	PTH2R	-0.048084	0.116026	-0.414424	0.678563	None		0.132298	0.084269	1.56995	0.116427	None		No divergence
GHRHR	GLP1R	0.314682	0.13871	2.26863	0.0232907	Type-I		0.109704	0.083227	1.31813	0.18746	None		Type-I
GHRHR	GIPR	0.030437	0.137364	0.221579	0.824642	None		0.016281	0.09647	0.168767	0.86598	None		No divergence
GHRHR	PTH1R	0.188565	0.121376	1.55356	0.120289	None		0.18385	0.077019	2.38707	0.0169831	Type-II		Type-II
GHRHR	VIPR2	0.147335	0.115023	1.28092	0.200223	None		-0.053197	0.094867	-0.560753	0.574966	None		No divergence
GHRHR	SCTR	0.056138	0.12857	0.436634	0.662377	None		-0.200631	0.114383	-1.75403	0.0794257	None		No divergence
GHRHR	GLP2R	0.112315	0.131277	0.855557	0.392243	None		-0.09562	0.127121	-0.752197	0.451933	None		No divergence
GHRHR	VIPR1	0.215519	0.115502	1.86593	0.0620507	None		-0.027855	0.110433	-0.252234	0.80086	None		No divergence
GIPR	GLP1R	0.332956	0.140355	2.37224	0.0176805	Type-I		0.003364	0.077983	0.0431376	0.965592	None		Type-I
GIPR	GLP2R	0.179476	0.135397	1.32555	0.184988	None		-0.216625	0.120484	-1.79796	0.0721839	None		No divergence
GLP1R	GLP2R	0.649341	0.14057	4.61934	3.84958e-06	Type-I		-0.06141	0.107219	-0.572753	0.566812	None		Type-I
GLP1R	VIPR1	0.501903	0.118841	4.22332	2.40735e-05	Type-I		0.140914	0.0923	1.5267	0.126837	None		Type-I
GLP1R	SCTR	0.407762	0.134107	3.04057	0.00236129	Type-I		0.018218	0.094433	0.19292	0.847022	None		Type-I
GLP1R	PTH2R	0.423128	0.128809	3.28493	0.00102009	Type-I		0.24307	0.065754	3.69666	0.000218457	Type-II		Type I, Type II
GLP1R	PTH1R	0.572823	0.127183	4.50393	6.6709e-06	Type-I		0.340394	0.057817	5.88744	3.92228e-09	Type-II		Type I, Type II
GLP1R	VIPR2	0.928662	0.129152	7.19046	6.45706e-13	Type-I		0.153309	0.07697	1.9918	0.0463928	Type-II		Type I, Type II
GLP2R	SCTR	0.216345	0.127725	1.69383	0.0902968	None		-0.200721	0.140928	-1.42428	0.154365	None		No divergence
GLP2R	VIPR2	0.239641	0.111907	2.14143	0.0322394	Type-I		0.01174	0.114665	0.102385	0.918451	None		Type-I
GLP2R	VIPR1	0.423707	0.1171	3.61833	0.000296505	Type-I		0.071939	0.126726	0.567674	0.570257	None		Type-I
GLP2R	PTH2R	0.322842	0.126162	2.55895	0.0104989	Type-I		0.063153	0.103951	0.607527	0.543501	None		Type-I
GLP2R	PTH1R	0.406881	0.122955	3.30919	0.000935676	Type-I		0.069158	0.10001	0.691511	0.489245	None		Type-I

## Sheet: Glutamate
Table S3 Overview of functional divergence among paralogs of druggable members in GPCRs: glutamate subfamily
Gene1	Gene2	Type I						Type II						Functional divergence
		θ	SE	Z-score	P value	Functional divergence		θ	SE	Z-score	P value	Functional divergence
CASR	GPRC6A	0.226947	0.776822	0.292148	0.770173	None		-0.089267	0.339954	-0.262586	0.79287	None		No divergence
GABBR1	GABBR2	0.566183	0.074183	7.63225	2.30926e-14	Type-I		0.535003	0.032082	16.6761	0	Type-II		Type I, Type II
GRM1	GRM6	0.47692	0.458829	1.03943	0.298605	None		0.472393	0.183689	2.5717	0.0101201	Type-II		Type-II
GRM1	GRM3	1.40527	0.501977	2.79947	0.00511867	Type-I		0.681046	0.125388	5.43151	5.58796e-08	Type-II		Type I, Type II
GRM1	GRM5	0.424583	0.717218	0.591986	0.55386	None		-0.057236	0.205764	-0.278163	0.780887	None		No divergence
GRM1	GRM4	1.10403	0.498983	2.21257	0.0269274	Type-I		0.467302	0.136496	3.42356	0.00061807	Type-II		Type I, Type II
GRM1	TAS1R2	1.03903	0.786492	1.3211	0.186468	None		0.411378	0.204932	2.00739	0.0447084	Type-II		Type-II
GRM1	TAS1R3	0.727808	0.5974	1.21829	0.223113	None		0.030846	0.380996	0.0809615	0.935473	None		No divergence
GRM1	GRM7	0.233594	0.426595	0.547578	0.583982	None		0.527747	0.147387	3.58069	0.000342689	Type-II		Type-II
GRM1	TAS1R1	0.788206	0.685769	1.14938	0.250401	None		-0.210413	0.649439	-0.323992	0.745944	None		No divergence
GRM1	GRM8	1.1008	0.564616	1.94964	0.0512192	None		0.431054	0.145784	2.9568	0.00310851	Type-II		Type-II
GRM1	GRM2	0.886715	0.513141	1.72801	0.0839857	None		0.239027	0.237495	1.00645	0.314199	None		No divergence
GRM2	TAS1R2	0.181885	0.422181	0.430822	0.666598	None		0.187766	0.253493	0.740715	0.458866	None		No divergence
GRM2	GRM8	0.067027	0.225768	0.296884	0.766555	None		0.027153	0.227208	0.119507	0.904874	None		No divergence
GRM2	GRM7	0.46962	0.259098	1.81252	0.0699061	None		0.205039	0.203697	1.00659	0.314133	None		No divergence
GRM2	GRM5	-0.133821	0.319212	-0.419223	0.675053	None		0.266927	0.228788	1.1667	0.243331	None		No divergence
GRM2	GRM6	0.422035	0.24902	1.69478	0.0901165	None		0.011779	0.253217	0.0465174	0.962898	None		No divergence
GRM2	GRM4	0.331551	0.238864	1.38803	0.165127	None		0.026834	0.227283	0.118064	0.906017	None		No divergence
GRM2	TAS1R1	0.450296	0.395663	1.13808	0.255087	None		-0.098427	0.496783	-0.198129	0.842944	None		No divergence
GRM2	TAS1R3	-0.099018	0.211117	-0.46902	0.639056	None		-0.131517	0.35314	-0.372422	0.709579	None		No divergence
GRM3	GRM6	0.776975	0.30042	2.5863	0.00970136	Type-I		0.365111	0.179063	2.03901	0.0414492	Type-II		Type I, Type II
GRM3	TAS1R1	0.691902	0.424503	1.62991	0.10312	None		0.242453	0.406457	0.596503	0.550839	None		No divergence
GRM3	TAS1R2	1.23242	0.49186	2.50563	0.0122232	Type-I		0.476698	0.163319	2.91882	0.00351364	Type-II		Type I, Type II
GRM3	TAS1R3	0.597022	0.359606	1.66021	0.0968719	None		-0.030875	0.32173	-0.0959656	0.923548	None		No divergence
GRM3	GRM5	1.13727	0.466454	2.43813	0.0147636	Type-I		0.624107	0.147772	4.22345	2.40595e-05	Type-II		Type I, Type II
GRM3	GRM4	-0.21806	0.06953	-3.1362	0.00171152	None		0.405453	0.138856	2.91995	0.00350084	Type-II		Type-II
GRM3	GRM7	0.450171	0.25842	1.74201	0.0815062	None		0.43486	0.144809	3.00299	0.00267341	Type-II		Type-II
GRM3	GRM8	0.384287	0.301984	1.27254	0.203181	None		0.381103	0.144543	2.63661	0.00837399	Type-II		Type-II
GRM4	GRM8	0.648142	0.326092	1.9876	0.0468554	Type-I		0.016994	0.098796	0.172011	0.863429	None		Type-I
GRM4	TAS1R3	0.624995	0.348246	1.79469	0.0727025	None		0.032862	0.301838	0.108873	0.913303	None		No divergence
GRM4	GRM5	1.31175	0.440516	2.97776	0.00290361	Type-I		0.447536	0.155816	2.87221	0.00407614	Type-II		Type I, Type II
GRM4	GRM6	1.01327	0.297833	3.40214	0.000668608	Type-I		0.122199	0.170842	0.715275	0.474439	None		Type-I
GRM4	TAS1R1	0.422001	0.378567	1.11473	0.264965	None		-0.182259	0.534697	-0.340864	0.733206	None		No divergence
GRM4	GRM7	0.521925	0.25845	2.01944	0.0434412	Type-I		0.173233	0.133246	1.3001	0.193567	None		Type-I
GRM4	TAS1R2	1.30229	0.469781	2.77213	0.00556912	Type-I		0.470142	0.14944	3.14603	0.00165506	Type-II		Type I, Type II
GRM5	GRM6	-0.492449	0.175447	-2.80682	0.00500324	None		0.401783	0.208272	1.92913	0.0537152	None		No divergence
GRM5	GRM8	0.29155	0.45926	0.634826	0.525542	None		0.222628	0.19919	1.11767	0.263709	None		No divergence
GRM5	GRM7	1.01363	0.442419	2.29111	0.021957	Type-I		0.557424	0.154085	3.61764	0.000297302	Type-II		Type I, Type II
GRM5	TAS1R1	1.17	0.620212	1.88645	0.0592337	None		-0.179393	0.632796	-0.283493	0.776799	None		No divergence
GRM5	TAS1R2	0.048611	0.643615	0.0755281	0.939795	None		0.404434	0.20735	1.95049	0.0511178	None		No divergence
GRM5	TAS1R3	-0.245715	0.39585	-0.620728	0.534779	None		0.004845	0.391218	0.0123844	0.990119	None		No divergence
GRM6	GRM7	0.784995	0.283328	2.77062	0.00559492	Type-I		0.003308	0.176807	0.0187097	0.985073	None		Type-I
GRM6	TAS1R3	0.433475	0.312678	1.38633	0.165646	None		0.079062	0.32063	0.246583	0.805231	None		No divergence
GRM6	GRM8	0.706222	0.323353	2.18406	0.0289579	Type-I		0.048741	0.185139	0.263267	0.792345	None		Type-I
GRM6	TAS1R2	0.560819	0.446812	1.25516	0.209422	None		0.317215	0.213093	1.48862	0.136587	None		No divergence
GRM7	TAS1R1	0.899101	0.410349	2.19106	0.0284471	Type-I		0.394288	0.273944	1.4393	0.150065	None		Type-I
GRM7	GRM8	0.316586	0.265037	1.1945	0.232283	None		0.129312	0.140324	0.921524	0.356777	None		No divergence
GRM7	TAS1R2	1.24026	0.46336	2.67666	0.00743601	Type-I		0.495735	0.157378	3.14996	0.00163291	Type-II		Type I, Type II
GRM7	TAS1R3	0.723446	0.349519	2.06983	0.038468	Type-I		0.317711	0.237543	1.33749	0.181063	None		Type-I
GRM8	TAS1R3	-0.071648	0.271426	-0.263969	0.791804	None		-0.141091	0.356128	-0.396181	0.691972	None		No divergence
GRM8	TAS1R1	1.29592	0.465706	2.78269	0.00539097	Type-I		-0.211217	0.547794	-0.385577	0.69981	None		Type-I
GRM8	TAS1R2	1.43728	0.524038	2.7427	0.0060937	Type-I		0.474683	0.148159	3.20388	0.00135591	Type-II		Type I, Type II
TAS1R1	TAS1R3	0.393703	0.469476	0.838601	0.401693	None		-0.370207	0.735175	-0.503563	0.614568	None		No divergence
TAS1R1	TAS1R2	-0.623447	0.451402	-1.38113	0.167238	None		0.253784	0.337489	0.751977	0.452065	None		No divergence
TAS1R2	TAS1R3	0.850068	0.577284	1.47253	0.140878	None		-0.151438	0.400879	-0.377765	0.705605	None		No divergence
