# Supplementary material for: Paralog-divergent Features May Help Reduce Off-target Effects of Drugs: Hints from Glucagon Subfamily Analysis
Source: Genomics Proteomics Bioinformatics. 2017 Jun 20;15(4):246–54. doi: 10.1016/j.gpb.2017.03.004 (PMC5582795; doi:10.1016/j.gpb.2017.03.004)
Supplement: Supplementary Table S4 — The site-specific profiles of paralogs in druggable subfamilies of GPCRs [file mmc7.xlsx]

## Sheet: Rhodopsin_α type-I
Table S4 The site-specific profiles of paralogs in druggable subfamilies of GPCRs: type I functional divergence for rhodopsin (α) subfamily
Note: The site-specific profiles of paralogs are presented as the posterior probabilities of sites to be functional divergence-related given on the multiple alignment. At the same level of evolutionary conservation within clusters, amino acid residues with radical changes between duplicate clusters receive higher scores than those with conserved changes in amino acid properties. The number in the…
Paralog pair	HTR1B/HTR1D	HTR1B/HTR1F	HTR1B/HTR1A	HTR1B/HTR5A	HTR1B/HTR7	HTR1B/HTR4	HTR1B/HRH2	HTR1B/ADRB1	HTR1B/ADRB3	HTR1B/ADRB2	HTR1B/HTR6	HTR1B/DRD5	HTR1B/DRD1	HTR1B/DRD2	HTR1B/DRD3	HTR1B/ADRA1D	HTR1B/ADRA1A	HTR1B/ADRA1B	HTR1B/ADRA2A	HTR1B/ADRA2C	HTR1B/ADRA2B	HTR1B/HTR2B	HTR1B/HTR2A	HTR1B/HTR2C	HTR1B/ADORA1	HTR1B/ADORA3	HTR1B/ADORA2B	HTR1B/MC4R	HTR1B/MC5R	HTR1B/MC3R	HTR1B/MC1R	HTR1B/MC2R	HTR1B/CNR1	HTR1B/CNR2	HTR1B/GPR12	HTR1B/GPR6	HTR1B/HRH4	HTR1B/CHRM2	HTR1B/CHRM4	HTR1B/CHRM3	HTR1B/CHRM1	HTR1B/CHRM5	HTR1B/GPR50	HTR1B/MTNR1B	HTR1B/MTNR1A	HTR1B/OPN4	HTR1B/RRH	HTR1B/OPN3	HTR1B/OPN1MW
MFE Theta	1.10039	0.699516	0.678419	0.954531	1.18491	0.96682	1.04264	0.626052	1.19219	1.01293	1.10963	0.55652	0.122735	1.15633	1.44425	1.33388	1.24511	0.966216	1.09813	1.0864	1.28345	1.09084	1.17506	1.55296	1.32038	0.97251	1.07143	1.05353	0.636591	1.30059	1.31484	0.922045	1.03224	1.2418	0.570077	1.08599	1.273	1.16089	1.11325	1.46976	1.06377	1.13867	1.16669	0.586223	1.30924	0.728983	0.983474	1.39212	0.985005
MFE SE	0.366707	0.257053	0.575123	0.354698	0.264432	0.255605	0.273626	0.357191	0.326233	0.288101	0.326361	0.318225	0.292291	0.324368	0.380494	0.287692	0.459052	0.398667	0.276006	0.234686	0.535211	0.300438	0.281736	0.601854	0.295187	0.311688	0.317884	0.286026	0.674629	0.351007	0.29491	0.270403	0.249734	0.293533	0.897682	0.311235	0.285825	0.27706	0.248486	0.646483	0.247534	0.247018	0.250109	0.338605	0.361065	0.296328	0.268992	0.326137	0.304363
MFE Z-score	-3.13549	-3.05862	-1.20528	-2.84527	-4.83868	-4.24005	-4.17199	-1.8533	-3.83106	-3.82168	-3.59464	-1.87018	-0.429284	-3.75423	-3.82689	-4.81693	-2.76647	-2.53023	-4.32	-5.23222	-2.42842	-3.88945	-4.46417	-2.57356	-4.64824	-3.35543	-3.58783	-3.99372	-0.958199	-3.81287	-4.63797	-3.78115	-4.62943	-4.45692	-0.64035	-3.72031	-4.68199	-4.50642	-4.96312	-2.27685	-4.8035	-5.09044	-5.10936	-1.83944	-3.72138	-2.68253	-4.04133	-4.35516	-3.49113
217	0.999302	0.845673	0.700884	0.90608	1	0.856491	0.958578	0.787814	0.999999	0.953505	0.999306	0.818587	0.160845	0.999999	0.999258	0.999999	0.999276	0.801809	0.999397	0.999999	0.999999	0.999459	0.999999	0.999999	0.999999	0.945419	0.999155	0.989901	0.757974	0.999999	0.99915	0.95966	0.999463	0.999302	0.716601	0.999155	0.999207	0.999999	0.99963	0.999999	0.999761	0.999999	0.999157	0.741682	0.999999	0.351468	0.79694	0.999239	0.999243
218	0.999545	0.927623	0.786207	0.90608	0.999999	0.963665	0.961828	0.73431	0.999999	0.974073	0.999401	0.658851	0.208485	0.999999	0.999372	0.999999	0.999261	0.801809	0.999397	0.999999	0.999999	0.999351	1	0.999999	0.999999	0.93994	0.999329	0.986468	0.757974	1	0.999278	0.95966	0.999274	0.999184	0.775705	0.999438	0.999238	0.999999	0.99963	0.999999	0.999761	0.999999	0.999157	0.631069	0.999999	0.501569	0.862097	0.99923	0.999345
815	0.999166	0.814493	0.769014	0.925479	0.999999	0.796608	0.941892	0.774813	0.999999	0.946686	0.999155	0.658851	0.160845	0.999999	0.999261	0.999999	0.999276	0.780916	0.999397	0.999999	0.999999	0.99915	0.999999	0.999999	0.999999	0.924693	0.999329	0.989901	0.757974	0.999999	0.999278	0.95966	0.999287	0.999237	0.716601	0.999316	0.999207	0.999999	0.999918	0.999999	0.999761	0.999999	0.999157	0.631069	0.999999	0.387416	0.901166	0.999198	0.999245
816	0.999166	0.814493	0.700884	0.90376	0.999999	0.796608	0.941892	0.73431	0.999999	0.946686	0.999155	0.658851	0.160845	0.999999	0.999162	0.999999	0.999168	0.780916	0.999154	0.999999	0.999999	0.99915	0.999999	0.999999	0.999999	0.934108	0.999155	0.986468	0.790528	0.999999	0.99915	0.963658	0.999149	0.999236	0.716601	0.999155	0.999194	0.999999	0.99963	0.999999	0.999761	0.999999	0.999157	0.631069	0.999999	0.351468	0.820259	0.999159	0.999151
817	0.999166	0.814493	0.700884	0.887979	0.999999	0.796608	0.941892	0.73431	0.999999	0.946686	0.999155	0.658851	0.160845	0.999999	0.999162	0.999999	0.999168	0.780916	0.999154	0.999999	0.999999	0.99915	0.999999	0.999999	0.999999	0.934108	0.999155	0.986468	0.757974	0.999999	0.99915	0.95966	0.999149	0.999148	0.716601	0.999155	0.999207	0.999999	0.99963	0.999999	0.999761	0.999999	0.999157	0.631069	0.999999	0.387068	0.820259	0.99924	0.999151
818	0.999166	0.814493	0.700884	0.887979	0.999999	0.796608	0.941892	0.73431	0.999999	0.953505	0.999155	0.732951	0.160845	0.999999	0.999162	0.999999	0.999168	0.780916	0.999154	0.999999	0.999999	0.99915	0.999999	0.999999	0.999999	0.924693	0.999155	0.986468	0.757974	0.999999	0.99915	0.963658	0.999149	0.999148	0.771073	0.999155	0.999147	0.999999	0.99963	0.999999	0.999761	0.999999	0.999157	0.631069	0.999999	0.351468	0.820259	0.999194	0.999236
819	0.999166	0.845673	0.700884	0.887979	0.999999	0.796608	0.941892	0.73431	0.999999	0.946686	0.999155	0.658851	0.160845	0.999999	0.999162	0.999999	0.999168	0.780916	0.999154	0.999999	0.999999	0.99915	0.999999	0.999999	0.999999	0.924693	0.999155	0.986468	0.790528	0.999999	0.999466	0.968123	0.999149	0.999187	0.716601	0.999316	0.999192	0.999999	0.99963	0.999999	0.999761	0.999999	0.999157	0.631069	0.999999	0.351468	0.820259	0.999194	0.999151
820	0.999286	0.814493	0.700884	0.887979	0.999999	0.796608	0.941892	0.73431	0.999999	0.946686	0.999155	0.658851	0.160845	0.999999	0.999162	0.999999	0.999168	0.780916	0.999154	0.999999	0.999999	0.999251	0.999999	0.999999	0.999999	0.924693	0.999155	0.986468	0.757974	0.999999	0.99915	0.95966	0.999149	0.999148	0.716601	0.999155	0.999147	0.999999	0.99963	0.999999	0.999761	0.999999	0.999157	0.631069	0.999999	0.385238	0.79694	0.999159	0.999151
821	0.999166	0.814493	0.700884	0.887979	0.999999	0.796608	0.941892	0.73431	0.999999	0.946686	0.999155	0.658851	0.160845	0.999999	0.999251	0.999999	0.999168	0.780916	0.999154	0.999999	0.999999	0.99915	0.999999	0.999999	0.999999	0.924693	0.999155	0.986468	0.790528	0.999999	0.99915	0.95966	0.999149	0.999187	0.716601	0.999155	0.999147	0.999999	0.99963	0.999999	0.999761	0.999999	0.999157	0.631069	0.999999	0.387416	0.79694	0.999194	0.999151
822	0.999166	0.814493	0.700884	0.887979	0.999999	0.796608	0.941892	0.73431	0.999999	0.946686	0.999155	0.658851	0.160845	0.999999	0.999244	0.999999	0.999168	0.780916	0.999154	0.999999	0.999999	0.99915	0.999999	0.999999	0.999999	0.943668	0.999155	0.986468	0.757974	0.999999	0.99915	0.95966	0.999149	0.999227	0.716601	0.999155	0.999147	0.999999	0.99963	0.999999	0.999761	0.999999	0.999157	0.631069	0.999999	0.351468	0.843632	0.999198	0.999151
823	0.999567	0.9481	0.801975	0.948828	1	0.418481	0.932667	0.859427	0.999999	0.981951	0.998077	0.204065	0.292574	0.999999	0.999604	1	0.999543	0.653454	0.999766	1	0.999999	0.998718	1	1	1	0.974435	0.997807	0.995518	0.477692	1	0.999737	0.991421	0.999768	0.999404	0.408175	0.997934	0.999335	1	0.999888	0.999999	0.99986	1	0.999847	0.174028	1	0.1303	0.566209	0.999618	0.999714
824	0.999166	0.814493	0.700884	0.887979	0.999999	0.796608	0.941892	0.73431	0.999999	0.946686	0.999155	0.658851	0.160845	0.999999	0.999162	0.999999	0.999168	0.780916	0.999154	0.999999	0.999999	0.99915	0.999999	0.999999	0.999999	0.924693	0.999155	0.986468	0.757974	0.999999	0.99915	0.962442	0.999149	0.999187	0.716601	0.999316	0.999207	0.999999	0.99963	0.999999	0.999761	0.999999	0.999157	0.631069	0.999999	0.351468	0.79694	0.999159	0.999151
825	0.999166	0.845673	0.700884	0.887979	0.999999	0.796608	0.948191	0.73431	0.999999	0.946686	0.999155	0.658851	0.160845	0.999999	0.999162	0.999999	0.999168	0.780916	0.999397	0.999999	0.999999	0.99915	0.999999	0.999999	0.999999	0.924693	0.999155	0.989901	0.757974	0.999999	0.99915	0.963658	0.999149	0.999181	0.716601	0.999155	0.999207	0.999999	0.99963	0.999999	0.999761	0.999999	0.999157	0.631069	0.999999	0.351468	0.79694	0.999241	0.999347
826	0.999166	0.814493	0.700884	0.887979	0.999999	0.796608	0.941892	0.73431	0.999999	0.946686	0.999276	0.658851	0.160845	0.999999	0.999162	0.999999	0.999168	0.780916	0.999154	0.999999	0.999999	0.999359	0.999999	0.999999	0.999999	0.924693	0.999155	0.986468	0.757974	0.999999	0.99915	0.95966	0.999275	0.999226	0.716601	0.999155	0.999281	0.999999	0.99963	0.999999	0.999761	0.999999	0.999157	0.631069	0.999999	0.351468	0.874927	0.999253	0.999431
882	0.999166	0.814493	0.700884	0.887979	0.999999	0.796608	0.941892	0.787814	0.999999	0.953783	0.999306	0.658851	0.160845	0.999999	0.999407	0.999999	0.999168	0.780916	0.999154	0.999999	0.999999	0.999251	0.999999	0.999999	0.999999	0.924693	0.999329	0.986468	0.790528	0.999999	0.999278	0.963658	0.999287	0.999187	0.716601	0.999155	0.999237	0.999999	0.99963	0.999999	0.999761	0.999999	0.999157	0.797136	0.999999	0.351468	0.79694	0.999231	0.999151
883	0.999567	0.9481	0.801975	0.948828	1	0.915647	0.987142	0.859427	0.999999	0.981951	0.999688	0.803015	0.292574	0.999999	0.999604	1	0.999543	0.883586	0.999766	1	0.999999	0.999731	1	1	1	0.974435	0.999688	0.995518	0.846352	1	0.999737	0.991421	0.999768	0.99972	0.806172	0.999693	0.999733	1	0.999888	0.999999	0.99986	1	0.999847	0.765189	1	0.216298	0.939862	0.999618	0.998806
884	0.999166	0.845673	0.700884	0.887979	0.999999	0.796608	0.948191	0.73431	0.999999	0.946686	0.999155	0.658851	0.160845	0.999999	0.999258	0.999999	0.999276	0.801103	0.999154	0.999999	0.999999	0.99925	0.999999	0.999999	0.999999	0.924693	0.999155	0.986468	0.790528	0.999999	0.999278	0.97029	0.999275	0.999184	0.716601	0.999155	0.999192	0.999999	0.99963	0.999999	0.999761	0.999999	0.999157	0.631069	0.999999	0.351468	0.79694	0.999159	0.999245
885	0.999302	0.814493	0.700884	0.887979	1	0.856491	0.947156	0.73431	0.999999	0.946686	0.999306	0.658851	0.160845	0.999999	0.999258	0.999999	0.999168	0.780916	0.999629	1	0.999999	0.999363	0.999999	0.999999	0.999999	0.934108	0.999329	0.986468	0.782583	0.999999	0.99915	0.97029	0.999149	0.999235	0.716601	0.999155	0.999194	0.999999	0.99963	0.999999	0.999761	0.999999	0.999157	0.631069	0.999999	0.436826	0.818066	0.999283	0.999473
886	0.999166	0.814493	0.700884	0.887979	0.999999	0.796608	0.941892	0.73431	0.999999	0.946686	0.99928	0.658851	0.160845	0.999999	0.999162	0.999999	0.999168	0.780916	0.999154	0.999999	0.999999	0.99915	0.999999	0.999999	0.999999	0.932477	0.999155	0.986468	0.757974	0.999999	0.99915	0.95966	0.999149	0.999148	0.716601	0.999155	0.999147	0.999999	0.99963	0.999999	0.999761	0.999999	0.999157	0.631069	0.999999	0.351468	0.79694	0.999198	0.999151
887	0.999166	0.814493	0.700884	0.887979	0.999999	0.796608	0.941892	0.73431	0.999999	0.946686	0.999155	0.658851	0.160845	0.999999	0.999162	0.999999	0.999168	0.780916	0.999154	0.999999	0.999999	0.99915	0.999999	0.999999	0.999999	0.924693	0.999155	0.986468	0.757974	0.999999	0.99915	0.95966	0.999149	0.999148	0.716601	0.999155	0.999147	0.999999	0.99963	0.999999	0.999761	0.999999	0.999157	0.631069	0.999999	0.351468	0.79694	0.999159	0.999151
888	0.999166	0.814493	0.700884	0.905487	0.999999	0.796608	0.941892	0.73431	0.999999	0.946686	0.999155	0.658851	0.160845	0.999999	0.999261	0.999999	0.999168	0.780916	0.999154	0.999999	0.999999	0.99915	0.999999	0.999999	0.999999	0.924693	0.999155	0.986468	0.784189	0.999999	0.99915	0.95966	0.999149	0.999228	0.716601	0.999155	0.999147	0.999999	0.99963	0.999999	0.999761	0.999999	0.999157	0.631069	0.999999	0.390738	0.79694	0.999194	0.999151
889	0.999166	0.814493	0.700884	0.887979	0.999999	0.796608	0.941892	0.73431	0.999999	0.946686	0.999155	0.658851	0.160845	0.999999	0.999162	0.999999	0.999168	0.780916	0.999154	0.999999	0.999999	0.99915	0.999999	0.999999	0.999999	0.924693	0.999155	0.986468	0.757974	0.999999	0.99915	0.95966	0.999149	0.999148	0.716601	0.999155	0.999147	0.999999	0.99963	0.999999	0.999761	0.999999	0.999157	0.631069	0.999999	0.351468	0.79694	0.999159	0.999151
890	0.999166	0.814493	0.700884	0.887979	0.999999	0.796608	0.941892	0.73431	0.999999	0.946686	0.999155	0.658851	0.160845	0.999999	0.999162	0.999999	0.999168	0.780916	0.999154	0.999999	0.999999	0.99915	0.999999	0.999999	0.999999	0.924693	0.999329	0.986468	0.757974	0.999999	0.99915	0.95966	0.999149	0.999222	0.716601	0.999155	0.999147	0.999999	0.99963	0.999999	0.999761	0.999999	0.999642	0.631069	0.999999	0.351468	0.79694	0.999159	0.999151
891	0.999166	0.814493	0.700884	0.887979	0.999999	0.796608	0.941892	0.73431	0.999999	0.946686	0.999155	0.658851	0.160845	0.999999	0.999162	0.999999	0.999168	0.780916	0.999154	0.999999	0.999999	0.99915	0.999999	0.999999	0.999999	0.934108	0.999155	0.986468	0.757974	0.999999	0.99915	0.963658	0.999274	0.999148	0.716601	0.999155	0.999272	0.999999	0.99963	0.999999	0.999761	0.999999	0.999157	0.631069	0.999999	0.351468	0.79694	0.999303	0.999244
892	0.999166	0.814493	0.700884	0.931697	0.999999	0.853408	0.941892	0.787814	0.999999	0.953783	0.999306	0.658851	0.213785	0.999999	0.999258	0.999999	0.999257	0.837601	0.999154	0.999999	0.999999	0.99915	0.999999	0.999999	0.999999	0.924693	0.999329	0.986468	0.757974	0.999999	0.99915	0.95966	0.999149	0.999236	0.781464	0.999155	0.999147	0.999999	0.99963	0.999999	0.999761	0.999999	0.999157	0.631069	0.999999	0.492713	0.817357	0.999198	0.999151
893	0.999302	0.814493	0.700884	0.887979	0.999999	0.796608	0.955375	0.780246	0.999999	0.95297	0.999459	0.658851	0.210406	0.999999	0.999261	0.999999	0.999168	0.831391	0.999154	0.999999	0.999999	0.99915	0.999999	0.999999	0.999999	0.934108	0.999579	0.986468	0.757974	0.999999	0.99915	0.95966	0.999149	0.999187	0.716601	0.999155	0.999273	0.999999	0.99963	0.999999	0.999761	0.999999	0.999157	0.631069	0.999999	0.351468	0.79694	0.999309	0.999151
894	0.999302	0.814493	0.700884	0.887979	0.999999	0.796608	0.941892	0.73431	0.999999	0.946686	0.999276	0.658851	0.160845	0.999999	0.999162	0.999999	0.999276	0.780916	0.999154	0.999999	0.999999	0.99915	0.999999	0.999999	0.999999	0.924693	0.999155	0.986468	0.757974	0.999999	0.99915	0.97029	0.999149	0.999148	0.716601	0.999155	0.999207	0.999999	0.99963	0.999999	0.999761	0.999999	0.999157	0.631069	0.999999	0.351468	0.79694	0.99923	0.999151
895	0.999166	0.841813	0.700884	0.887979	0.999999	0.853408	0.94733	0.73431	0.999999	0.953783	0.999474	0.658851	0.160845	0.999999	0.999251	0.999999	0.999168	0.780916	0.999154	0.999999	0.999999	0.999459	0.999999	0.999999	0.999999	0.932477	0.999155	0.988788	0.790528	0.999999	0.999382	0.963658	0.999149	0.999358	0.716601	0.999303	0.999147	0.999999	0.99963	0.999999	0.999761	0.999999	0.999157	0.631069	0.999999	0.351468	0.79694	0.999239	0.999151
896	0.999166	0.880104	0.700884	0.887979	0.999999	0.796608	0.948191	0.73431	0.999999	0.953505	0.9995	0.658851	0.280925	0.999999	0.999162	0.999999	0.999257	0.805182	0.999154	0.999999	0.999999	0.999251	0.999999	0.999999	0.999999	0.931938	0.999269	0.989901	0.757974	0.999999	0.99915	0.963658	0.999149	0.999235	0.716601	0.999155	0.999207	0.999999	0.999918	0.999999	0.999761	0.999999	0.999157	0.631069	0.999999	0.387269	0.79694	0.999194	0.999151
897	0.998197	0.93702	0.344194	0.695016	1	0.903598	0.857741	0.347091	0.999999	0.840393	0.99964	0.785447	0.031129	0.999999	0.999559	1	0.998617	0.672573	0.99753	1	0.999999	0.998698	0.999999	1	1	0.774106	0.99964	0.95825	0.835481	1	0.999689	0.891002	0.99972	0.999324	0.79473	0.999645	0.999146	0.999999	0.999867	0.999999	0.999849	1	0.999804	0.748108	1	0.233877	0.713103	0.999572	0.999665
899	0.999166	0.814493	0.700884	0.887979	0.999999	0.796608	0.955375	0.780246	0.999999	0.961372	0.999155	0.658851	0.160845	0.999999	0.999162	0.999999	0.999168	0.780916	0.999154	0.999999	0.999999	0.99915	0.999999	0.999999	0.999999	0.924693	0.999155	0.989901	0.757974	0.999999	0.999278	0.963658	0.999149	0.99927	0.716601	0.999548	0.999281	0.999999	0.99963	0.999999	0.999761	0.999999	0.999157	0.631069	1	0.351468	0.79694	0.999357	0.999245
900	0.999166	0.894514	0.700884	0.887979	0.999999	0.796608	0.963343	0.73431	0.999999	0.953505	0.999155	0.658851	0.160845	0.999999	0.999162	0.999999	0.999261	0.805182	0.999629	0.999999	0.999999	0.99915	0.999999	0.999999	0.999999	0.948484	0.999269	0.986468	0.757974	0.999999	0.99915	0.95966	0.999275	0.999305	0.716601	0.999283	0.999207	0.999999	0.99963	0.999999	0.999761	0.999999	0.999642	0.631069	0.999999	0.351468	0.79694	0.999159	0.999244
926	0.999302	0.845673	0.786207	0.887979	0.999999	0.796608	0.964441	0.73431	0.999999	0.95297	0.999155	0.658851	0.160845	0.999999	0.999162	0.999999	0.999168	0.803138	0.999154	0.999999	0.999999	0.999249	0.999999	0.999999	0.999999	0.948484	0.999155	0.986468	0.757974	0.999999	0.99915	0.95966	0.999149	0.999148	0.716601	0.999155	0.999147	0.999999	0.99963	0.999999	0.999761	0.999999	0.999157	0.631069	0.999999	0.390738	0.79694	0.999253	0.999151
929	0.999166	0.814493	0.700884	0.887979	1	0.796608	0.941892	0.787814	0.999999	0.946686	0.999306	0.658851	0.160845	0.999999	0.999372	0.999999	0.999378	0.801431	0.999154	0.999999	0.999999	0.99915	0.999999	0.999999	0.999999	0.924693	0.999155	0.986468	0.757974	0.999999	0.99915	0.963658	0.999149	0.999148	0.716601	0.999155	0.999207	0.999999	0.99963	0.999999	0.999761	0.999999	0.999157	0.631069	0.999999	0.351468	0.79694	0.999194	0.999151
930	0.999752	0.441024	0.865572	0.974423	1	0.962618	0.996525	0.922965	1	0.992934	0.999866	0.884762	0.044169	1	0.99979	1	0.999725	0.935072	0.999922	1	0.999999	0.999899	1	1	1	0.990053	0.999866	0.998251	0.898874	1	0.999903	0.974425	0.999045	0.999653	0.86378	0.99987	0.999901	1	0.999959	1	0.999911	1	0.999964	0.849095	1	0.809159	0.980546	0.999479	0.99918
931	0.999166	0.814493	0.700884	0.887979	0.999999	0.796608	0.941892	0.73431	0.999999	0.946686	0.999155	0.658851	0.160845	0.999999	0.999162	0.999999	0.999168	0.780916	0.999154	0.999999	0.999999	0.99915	0.999999	0.999999	0.999999	0.924693	0.999329	0.986468	0.757974	0.999999	0.999444	0.97029	0.999149	0.999148	0.781464	0.999155	0.999147	0.999999	0.99963	0.999999	0.999761	0.999999	0.999642	0.797136	0.999999	0.351468	0.79694	0.999253	0.999244
933	0.999166	0.814493	0.700884	0.887979	0.999999	0.796608	0.941892	0.73431	0.999999	0.946686	0.999155	0.658851	0.160845	0.999999	0.999162	0.999999	0.999168	0.780916	0.999154	0.999999	0.999999	0.99915	0.999999	0.999999	0.999999	0.924693	0.999155	0.986468	0.757974	0.999999	0.99915	0.963658	0.999149	0.999148	0.716601	0.999155	0.999207	0.999999	0.99963	0.999999	0.999761	0.999999	0.999157	0.631069	0.999999	0.351468	0.79694	0.999159	0.999151
934	0.999166	0.814493	0.700884	0.887979	0.999999	0.796608	0.941892	0.73431	0.999999	0.946686	0.999155	0.658851	0.160845	0.999999	0.999162	0.999999	0.999168	0.780916	0.999154	0.999999	0.999999	0.99915	0.999999	0.999999	0.999999	0.924693	0.999155	0.986468	0.757974	0.999999	0.999258	0.95966	0.999149	0.999148	0.716601	0.999155	0.999147	0.999999	0.99963	0.999999	0.999761	0.999999	0.999157	0.631069	0.999999	0.351468	0.79694	0.999198	0.999151
935	0.999166	0.879006	0.700884	0.887979	0.999999	0.796608	0.948191	0.787814	0.999999	0.961372	0.999155	0.658851	0.160845	0.999999	0.999162	0.999999	0.999262	0.780916	0.999154	0.999999	0.999999	0.999253	0.999999	0.999999	0.999999	0.924693	0.999155	0.986468	0.757974	0.999999	0.999258	0.963658	0.999149	0.99922	0.716601	0.999155	0.999273	0.999999	0.99963	0.999999	0.999761	0.999999	0.999157	0.631069	0.999999	0.351468	0.79694	0.999198	0.999151
937	0.999166	0.814493	0.700884	0.887979	0.999999	0.796608	0.941892	0.73431	0.999999	0.946686	0.999155	0.658851	0.160845	0.999999	0.999162	0.999999	0.999168	0.780916	0.999154	0.999999	0.999999	0.99915	0.999999	0.999999	0.999999	0.924693	0.999155	0.988788	0.757974	0.999999	0.999254	0.95966	0.999149	0.999148	0.716601	0.999155	0.999147	0.999999	0.99963	0.999999	0.999761	0.999999	0.999157	0.631069	0.999999	0.351468	0.79694	0.999198	0.999151
938	0.999166	0.814493	0.700884	0.887979	0.999999	0.796608	0.941892	0.73431	0.999999	0.952575	0.999155	0.658851	0.160845	0.999999	0.999162	0.999999	0.999168	0.780916	0.999154	0.999999	0.999999	0.99915	0.999999	0.999999	0.999999	0.934108	0.999155	0.994969	0.757974	0.999999	0.999466	0.97029	0.999149	0.999187	0.781464	0.999155	0.999349	0.999999	0.99963	0.999999	0.999761	0.999999	0.999157	0.631069	0.999999	0.351468	0.79694	0.999194	0.999151
939	0.999166	0.814493	0.700884	0.887979	0.999999	0.796608	0.941892	0.73431	0.999999	0.946686	0.999155	0.658851	0.160845	0.999999	0.999162	0.999999	0.999168	0.803138	0.999154	0.999999	0.999999	0.999255	0.999999	0.999999	0.999999	0.924693	0.999329	0.986468	0.790528	0.999999	0.999258	0.95966	0.999287	0.999181	0.716601	0.999155	0.999343	0.999999	0.99963	0.999999	0.999987	1	0.999157	0.631069	0.999999	0.351468	0.79694	0.999159	0.999151
941	0.999166	0.814493	0.700884	0.887979	0.999999	0.796608	0.941892	0.73431	0.999999	0.946686	0.999155	0.658851	0.160845	0.999999	0.999162	0.999999	0.999168	0.780916	0.999154	0.999999	0.999999	0.99915	0.999999	0.999999	0.999999	0.924693	0.999155	0.986468	0.757974	0.999999	0.99915	0.95966	0.999149	0.999148	0.716601	0.999155	0.999147	0.999999	0.99963	0.999999	0.999761	0.999999	0.999157	0.631069	0.999999	0.351468	0.79694	0.999159	0.999151
942	0.999283	0.814493	0.776379	0.887979	0.999999	0.796608	0.941892	0.73431	0.999999	0.946686	0.999155	0.735881	0.160845	0.999999	0.999261	0.999999	0.999261	0.780916	0.999154	0.999999	0.999999	0.99915	0.999999	0.999999	0.999999	0.934108	0.999263	0.989901	0.782832	0.999999	0.99915	0.969189	0.999287	0.999288	0.716601	0.999155	0.999194	0.999999	0.99963	0.999999	0.999761	0.999999	0.999642	0.631069	0.999999	0.351468	0.79694	0.999194	0.99935
943	0.999166	0.814493	0.700884	0.887979	0.999999	0.796608	0.941892	0.73431	0.999999	0.946686	0.999155	0.658851	0.160845	0.999999	0.999162	0.999999	0.999168	0.780916	0.999154	0.999999	0.999999	0.999251	0.999999	0.999999	0.999999	0.924693	0.999329	0.986468	0.757974	0.999999	0.99915	0.95966	0.999149	0.999187	0.716601	0.999155	0.999147	0.999999	0.99963	0.999999	0.999761	0.999999	0.999157	0.631069	0.999999	0.351468	0.79694	0.999159	0.999151
944	0.999166	0.814493	0.700884	0.887979	0.999999	0.796608	0.941892	0.73431	0.999999	0.946686	0.999155	0.658851	0.160845	0.999999	0.999162	0.999999	0.999168	0.780916	0.999154	0.999999	0.999999	0.99915	0.999999	0.999999	0.999999	0.924693	0.999155	0.986468	0.757974	0.999999	0.99915	0.962442	0.999149	0.999148	0.716601	0.999155	0.999147	0.999999	0.99963	0.999999	0.999761	0.999999	0.999157	0.631069	0.999999	0.351468	0.79694	0.999198	0.999151
946	0.999302	0.814493	0.700884	0.887979	0.999999	0.796608	0.952937	0.73431	0.999999	0.946686	0.999155	0.658851	0.160845	0.999999	0.999162	0.999999	0.999168	0.780916	0.999154	1	0.999999	0.99915	0.999999	0.999999	0.999999	0.931938	0.999155	0.988629	0.784189	0.999999	0.999278	0.95966	0.999287	0.999184	0.716601	0.999316	0.999147	0.999999	0.99963	0.999999	0.999761	0.999999	0.999642	0.631069	0.999999	0.351468	0.840487	0.999159	0.999151
947	0.999166	0.814493	0.700884	0.887979	0.999999	0.796608	0.955602	0.73431	0.999999	0.946686	0.999155	0.658851	0.160845	0.999999	0.999162	0.999999	0.999276	0.805182	0.999154	0.999999	0.999999	0.99915	0.999999	0.999999	0.999999	0.924693	0.999155	0.986468	0.757974	0.999999	0.999254	0.95966	0.999149	0.999148	0.716601	0.999155	0.999147	0.999999	0.99963	0.999999	0.999761	0.999999	0.999157	0.631069	0.999999	0.351468	0.79694	0.999198	0.999151
949	0.999302	0.814493	0.700884	0.905487	0.999999	0.796608	0.941892	0.73431	0.999999	0.946686	0.999155	0.658851	0.160845	0.999999	0.999355	0.999999	0.999411	0.805182	0.999626	0.999999	0.999999	0.99915	0.999999	0.999999	0.999999	0.924693	0.999155	0.986468	0.757974	0.999999	0.99915	0.95966	0.999275	0.999226	0.716601	0.999303	0.999365	1	0.99963	0.999999	0.999761	0.999999	0.999157	0.631069	0.999999	0.351468	0.79694	0.999198	0.999151
950	0.999283	0.814493	0.700884	0.905487	0.999999	0.796608	0.941892	0.73431	0.999999	0.953783	0.999155	0.658851	0.160845	0.999999	0.999261	0.999999	0.999168	0.780916	0.999154	0.999999	0.999999	0.99915	0.999999	0.999999	0.999999	0.924693	0.999155	0.986468	0.757974	0.999999	0.99915	0.95966	0.999149	0.999148	0.716601	0.999155	0.999276	0.999999	0.99963	0.999999	0.999761	0.999999	0.999642	0.631069	0.999999	0.351468	0.79694	0.999159	0.999151
967	0.999166	0.814493	0.700884	0.887979	0.999999	0.796608	0.941892	0.73431	0.999999	0.946686	0.999155	0.658851	0.160845	0.999999	0.999162	0.999999	0.999168	0.780916	0.999154	0.999999	0.999999	0.99915	0.999999	0.999999	0.999999	0.924693	0.999155	0.989901	0.757974	0.999999	0.99915	0.95966	0.999149	0.999184	0.716601	0.999155	0.999147	0.999999	0.99963	0.999999	0.999761	0.999999	0.999157	0.631069	0.999999	0.390738	0.79694	0.999159	0.999242
968	0.999283	0.814493	0.700884	0.905487	0.999999	0.796608	0.941892	0.73431	0.999999	0.946686	0.999155	0.734384	0.210406	0.999999	0.999162	0.999999	0.999262	0.780916	0.999154	0.999999	0.999999	0.99915	0.999999	0.999999	0.999999	0.924693	0.999155	0.986468	0.757974	0.999999	0.99915	0.95966	0.999149	0.9993	0.716601	0.999155	0.999207	0.999999	0.99963	0.999999	0.999761	0.999999	0.999157	0.631069	0.999999	0.442287	0.79694	0.999159	0.999151
969	0.999166	0.814493	0.776379	0.90608	0.999999	0.796608	0.96318	0.73431	0.999999	0.961372	0.999155	0.658851	0.160845	0.999999	0.999251	0.999999	0.999168	0.83032	0.999154	0.999999	0.999999	0.999455	0.999999	0.999999	0.999999	0.934108	0.999155	0.986468	0.784189	0.999999	0.999466	0.976033	0.999463	0.999237	0.716601	0.999155	0.999273	0.999999	0.99963	0.999999	0.999761	0.999999	0.999157	0.631069	0.999999	0.351468	0.818066	0.999239	0.99934
970	0.999166	0.814493	0.700884	0.887979	0.999999	0.796608	0.947098	0.73431	0.999999	0.946686	0.999155	0.658851	0.160845	0.999999	0.999162	0.999999	0.999168	0.780916	0.999397	0.999999	0.999999	0.99915	0.999999	0.999999	0.999999	0.924693	0.999265	0.986468	0.757974	0.999999	0.99915	0.962336	0.999149	0.999285	0.716601	0.999316	0.999147	0.999999	0.99963	0.999999	0.999761	0.999999	0.999157	0.631069	0.999999	0.351468	0.79694	0.999194	0.999242
971	0.999166	0.814493	0.700884	0.903378	0.999999	0.796608	0.941892	0.73431	0.999999	0.946686	0.99928	0.658851	0.160845	0.999999	0.999162	0.999999	0.999168	0.780916	0.999154	0.999999	0.999999	0.99915	0.999999	0.999999	0.999999	0.924693	0.999155	0.986468	0.757974	0.999999	0.99915	0.95966	0.999149	0.999184	0.716601	0.999543	0.999147	0.999999	0.99963	0.999999	0.999761	0.999999	0.999157	0.631069	0.999999	0.351468	0.817499	0.999159	0.999151
972	0.999166	0.814493	0.700884	0.90608	0.999999	0.796608	0.948191	0.780246	0.999999	0.953783	0.999155	0.742565	0.160845	1	0.999258	0.999999	0.999276	0.820979	0.999154	0.999999	0.999999	0.999462	0.999999	0.999999	0.999999	0.932477	0.999155	0.986468	0.757974	0.999999	0.999278	0.963658	0.999773	0.999373	0.771408	0.999303	0.999438	0.999999	0.999918	0.999999	0.999761	0.999999	0.999157	0.631069	0.999999	0.351468	0.845298	0.999198	0.999459
[truncated: 1,277 more columns]

## Sheet: Rhodopsin_α type-II
Table S4 The site-specific profiles of paralogs in druggable subfamilies of GPCRs: type II functional divergence for rhodopsin (α) subfamily
Paralog pair	HTR1B/HTR1D	HTR1B/HTR1F	HTR1B/HTR1A	HTR1B/HTR5A	HTR1B/HTR7	HTR1B/HTR4	HTR1B/HRH2	HTR1B/ADRB1	HTR1B/ADRB3	HTR1B/ADRB2	HTR1B/HTR6	HTR1B/DRD5	HTR1B/DRD1	HTR1B/DRD2	HTR1B/DRD3	HTR1B/ADRA1D	HTR1B/ADRA1A	HTR1B/ADRA1B	HTR1B/ADRA2A	HTR1B/ADRA2C	HTR1B/ADRA2B	HTR1B/HTR2B	HTR1B/HTR2A	HTR1B/HTR2C	HTR1B/ADORA1	HTR1B/ADORA3	HTR1B/ADORA2B	HTR1B/ADORA2A	HTR1B/MC4R	HTR1B/MC5R	HTR1B/MC3R	HTR1B/MC1R	HTR1B/MC2R	HTR1B/CNR1	HTR1B/CNR2	HTR1B/GPR3	HTR1B/GPR12	HTR1B/GPR6	HTR1B/HRH4	HTR1B/CHRM2	HTR1B/CHRM4	HTR1B/CHRM3	HTR1B/CHRM1	HTR1B/CHRM5	HTR1B/GPR50	HTR1B/MTNR1B	HTR1B/MTNR1A	HTR1B/OPN4	HTR1B/RRH
Theta-II	0.022889	0.29899	0.373243	0.50539	0.460837	0.521137	0.415518	0.321201	0.42787	0.326356	0.33896	0.445923	0.43333	0.405019	0.355915	0.458254	0.218064	0.273505	0.562064	0.575481	0.503044	0.416426	0.542187	0.594518	0.648546	0.667548	0.56266	-107.942	0.588346	0.668237	0.618265	0.549575	0.544121	0.554345	0.544036	-23.5195	0.571357	0.570465	0.466645	0.580614	0.611593	0.533711	0.578575	0.539938	0.753817	0.73644	0.730589	0.782069	0.807467
Theta SE	0.093568	0.087208	0.077971	0.092234	0.083195	0.07665	0.104788	0.087525	0.082125	0.103946	0.098366	0.079534	0.081341	0.079508	0.111115	0.089997	0.116356	0.108106	0.078515	0.070523	0.079546	0.104626	0.07898	0.075614	0.085416	0.085069	0.092405	52.4896	0.083319	0.073296	0.077264	0.09517	0.110794	0.090201	0.161208	11.8138	0.079933	0.086938	0.144156	0.078207	0.069635	0.080442	0.070009	0.079368	0.062994	0.064054	0.068938	0.066551	0.063021
217	-0.051495	3.53554	582.713	4.97971	30.4263	9.53708	1.13214	0	0	2.97202	2.13037	2.17208	35.6252	33.3423	3.79894	0	2.01226	2.80035	30.4681	706.955	28.4098	0.619153	8.57	-7.73939	14.0381	0	14.5454	85.3062	3.97566	-16.4763	82.0846	14.5566	19.6645	1.60818	2.65543	16.7004	40.7905	47.3161	3.26855	67.8107	-360.64	33.0198	499.49	0	-1627.67	13.2051	103.729	-133.377	-69.6832
218	0.064581	0.374607	63.342	2.2694	0	3.06894	0	0	0	0.466429	0.858088	0	0	0	0.632775	35.3567	0.049015	0.530687	0	423.087	14.1977	0.803341	5.64339	-4.21383	0	0	2.9092	74.4739	54.13	-25.2648	4.29914	6.1806	38.6043	5.91239	0	0	7.7225	1.67845	0	67.8107	-360.64	2.56189	0	3.89281	-1627.67	174.009	103.729	0	-2.95372
815	0	0	0	2.9554	712.041	136.846	10.8433	3.56148	17.4297	5.08713	9.85294	35.6589	35.6252	12.5807	1.03357	2.23681	0.045271	1.49659	17.4175	423.087	14.1977	12.3531	170.695	0	91.7426	-465.449	4.07824	-193.649	6.97869	-25.2648	106.577	6.1806	38.6043	5.4908	3.58828	-42.1212	0	2.63519	0	33.0571	0	16.1118	265.506	0	-2940.55	295.183	23.4384	-53.644	-1.72672
816	0	0	0	2.4966	0	0	0	0	17.4297	0	0	0	0	0	0	0	0	0	232.224	423.087	14.1977	4.40769	0	0	0	0	14.5454	-193.649	0	0	0	0	0	16.0106	3.61508	-42.1212	0	0	0	0	0	0	0	0	-1627.67	174.009	103.729	0	-15.686
817	0	0	582.713	0	0	0	0	0	0	0	0	26.4583	25.0554	0	0	0	0	0	232.224	423.087	14.1977	0	0	0	13.867	-105.29	0	85.3062	54.13	-25.2648	106.577	27.7177	38.6043	16.0106	6.19794	16.7004	40.7905	47.3161	2.32008	33.0571	-183.365	0	0	0	-2940.55	295.183	196.436	-26.5029	-10.6314
818	0	30.3374	582.713	21.0004	712.041	136.846	0	17.8721	16.7596	2.97202	5.69801	4.21344	35.6252	0	0	73.2588	5.17524	7.89725	0	0	0	4.40769	16.5529	-72.548	91.7426	-465.449	20.3904	-193.649	54.13	-25.2648	106.577	27.7177	9.29461	29.6365	9.68934	-42.1212	8.21482	47.3161	7.47372	0	0	33.0198	499.49	85.3598	-2940.55	295.183	196.436	-272.123	0
819	0	3.53554	0	21.0004	66.1286	0	16.752	0	1.72009	0	9.85294	0	0	33.3423	10.3237	0	0	0	406.226	706.955	28.4098	0	0	0	0	0	0	-193.649	54.13	-5.83343	11.6006	3.13319	5.2022	0	0	-42.1212	40.7905	9.0469	0	33.0571	-183.365	33.0198	265.506	85.3598	-2940.55	295.183	196.436	0	0
820	0	0	0	21.0004	0	0	0	0	0	0	0	0	0	33.3423	10.3237	0	0	0	406.226	706.955	28.4098	3.51363	170.695	-104.554	60.4201	-252.147	14.5454	-193.649	0	0	0	0	0	0	0	-42.1212	0	0	5.30499	0	0	0	0	0	0	0	0	-56.4403	-102.813
821	0	0	0	9.57053	0	0	0	0	0	0	0	0	0	0	0	0	0	0	0	0	0	0	0	0	0	0	0	85.3062	0	0	82.0846	0	0	0	0	0	0	0	0	33.0571	-183.365	0	0	0	-1627.67	174.009	103.729	-26.2928	-102.813
822	0	0	0	0	0	53.1206	16.752	0	0	0	0	26.4583	25.0554	33.3423	4.17063	73.2588	0	0	406.226	706.955	28.4098	0	0	0	91.7426	-54.8404	20.3904	-193.649	30.8371	-16.4763	82.0846	14.5566	19.6645	29.6365	0	-42.1212	40.7905	47.3161	7.47372	6.64435	-360.64	16.1118	265.506	41.4656	-2940.55	295.183	196.436	-272.123	-7.07308
823	0	1.06799	0	0	0	0	1.46685	0	2.22908	0	0	1.2029	2.81377	0	0	0	0	0	19.7863	9.53232	1.8968	0	0	0	12.2234	-57.916	2.02041	0	0	-1.38455	0	0	0	2.81976	2.45423	20.4092	0	0	0	3.81538	-4.69114	2.14557	7.28742	3.60284	-67.341	5.71684	12.0814	0	-3.04968
824	0	0	0	9.57053	0	0	10.8433	0	0	0	5.69801	0	0	12.5807	2.85865	35.3567	0.11643	1.49659	232.224	423.087	14.1977	4.40769	138.123	-72.548	7.85908	-252.147	0	0	30.8371	-16.4763	82.0846	14.5566	6.11276	0	3.42365	16.7004	0	0	2.32008	0	0	0	0	0	0	174.009	103.729	-133.377	-69.6832
825	0	0	238.892	9.57053	319.906	53.1206	2.34232	9.78903	17.4297	5.08713	0	26.4583	25.0554	0	0	35.3567	0.11643	1.49659	17.4175	423.087	14.1977	4.40769	138.123	-72.548	0	0	14.5454	85.3062	3.97566	0	0	0	0	0	0	0	0	0	0	0	0	0	0	0	-1627.67	174.009	103.729	-133.377	-69.6832
826	0	0	0	0	0	0	0	0	0	0	0	0	0	0	0	0	0	0	0	0	0	2.19508	170.695	-104.554	21.3156	-465.449	0	-193.649	0	0	0	0	0	5.88906	3.86209	-42.1212	0	0	1.47361	6.64435	-360.64	4.5881	499.49	85.3598	-2940.55	295.183	196.436	-272.123	-3.20175
882	0	0	582.713	9.57053	0	136.846	0	1.56443	1.72009	2.88902	1.23201	26.4583	25.0554	12.5807	0	2.23681	5.17524	1.49659	232.224	423.087	14.1977	1.25563	138.123	-7.73939	60.4201	-252.147	2.9092	85.3062	30.8371	-3.80423	82.0846	3.24589	4.73455	2.9663	3.42365	16.7004	40.7905	47.3161	1.84977	0	0	0	0	0	-1627.67	8.89229	103.729	-133.377	-69.6832
883	0	0	0	0	0	0	0	0	0	0	0	0	0	0	0	0	0	0	0	0	0	0	0	0	0	0	0	91.1727	0	0	0	0	0	2.81976	3.22789	20.4092	0	0	0	0	0	0	0	0	0	0	0	0	0
884	0	1.1228	0	9.57053	712.041	136.846	0	17.8721	1.65396	11.8104	5.69801	26.4583	25.0554	0	0	2.23681	0.045271	0	232.224	423.087	14.1977	1.26623	138.123	-72.548	60.4201	-252.147	14.5454	0	30.8371	0	0	3.24589	0	0	3.55436	16.7004	17.1708	47.3161	2.66242	0	0	0	0	0	-1627.67	174.009	103.729	-133.377	-69.6832
885	0.134774	9.63442	238.892	9.57053	0	3.70207	2.6666	9.78903	17.4297	5.08713	0	35.6589	35.6252	12.5807	0	35.3567	0.11643	1.49659	7.79685	2.7216	2.15747	0.773989	0	-72.548	13.867	-57.0386	2.9092	85.3062	0	0	8.93467	14.5566	2.2075	16.0106	2.32658	16.7004	17.1708	13.7823	2.606	3.23907	-183.365	16.1118	265.506	3.64103	0	174.009	8.03806	-12.1601	0
886	0	0	0	0	0	0	0	0	0	0	1.40942	0	0	0	0	0	0	0	0	0	0	12.3531	170.695	-104.554	60.4201	-66.4981	0	-193.649	0	0	0	0	0	0	0	-42.1212	0	13.7823	0	33.0571	-183.365	16.1118	265.506	41.4656	0	0	0	-133.377	-102.813
887	0	0	0	0	0	0	0	0	0	0	0	0	0	0	0	0	0	0	0	0	0	0	0	0	0	0	0	85.3062	0	0	0	0	0	0	0	16.7004	0	0	0	0	0	0	0	0	0	0	0	0	0
888	0	0	0	2.32306	0	53.1206	10.8433	0	0	0	0	0	0	0	0	2.23681	0	0	232.224	423.087	14.1977	12.3531	170.695	-104.554	0	0	0	85.3062	30.8371	-4.60378	82.0846	27.7177	19.6645	29.6365	0	0	17.1708	0	5.30499	9.47129	-360.64	4.5881	499.49	85.3598	-2940.55	174.009	103.729	-24.4403	-102.813
889	0	0	0	0	0	0	0	0	0	0	0	0	0	0	0	0	0	0	0	0	0	0	0	0	0	0	0	-193.649	0	0	0	0	0	0	0	-42.1212	0	0	0	0	0	0	0	0	0	0	0	0	0
890	0	0	0	0	0	0	10.8433	0	0	0	0	0	0	0	0	0	0	0	0	0	0	0	0	0	60.4201	-252.147	2.9092	85.3062	0	0	0	0	0	16.0106	2.54127	16.7004	0	0	5.30499	33.0571	-183.365	16.1118	265.506	41.4656	-23.313	174.009	103.729	-133.377	-69.6832
891	0	0	0	0	0	0	0	0	0	0	0	0	0	0	0	0	0	0	0	0	0	0	0	0	91.7426	-105.29	20.3904	85.3062	0	0	0	0	4.73455	3.19406	6.19794	16.7004	40.7905	13.7823	2.16315	67.8107	-360.64	33.0198	499.49	85.3598	-2940.55	295.183	196.436	-272.123	-102.813
892	0.46398	9.63442	0	1.20948	319.906	3.8959	16.752	1.56443	17.4297	0	1.23201	0	0	0	1.05193	2.23681	0.049967	0	232.224	423.087	14.1977	0	0	0	0	0	2.9092	0	30.8371	-16.4763	82.0846	14.5566	19.6645	16.0106	0	16.7004	3.02753	0	5.30499	33.0571	-183.365	0	0	0	-1627.67	295.183	15.0643	-14.9456	0
893	0.134774	30.3374	238.892	21.0004	29.7103	136.846	1.32468	1.7674	17.4297	1.35573	0.732546	26.4583	3.25765	4.4263	3.73264	2.23681	0.11643	0.305592	406.226	706.955	3.80838	12.3531	170.695	-104.554	14.7102	0	0	0	54.13	-25.2648	106.577	27.7177	38.6043	0	3.42365	16.7004	17.1708	13.7823	1.53016	33.0571	-183.365	16.1118	265.506	41.4656	-1627.67	0	0	-133.377	-69.6832
894	0	30.3374	582.713	21.0004	0	53.1206	16.752	9.78903	17.4297	5.08713	1.43874	26.4583	25.0554	33.3423	10.3237	73.2588	2.01226	7.89725	406.226	706.955	28.4098	4.40769	138.123	-72.548	60.4201	-252.147	14.5454	-193.649	54.13	-25.2648	106.577	27.7177	4.33365	29.6365	9.68934	-42.1212	0	13.7823	2.32008	67.8107	-360.64	33.0198	499.49	85.3598	-1627.67	174.009	103.729	-272.123	-69.6832
895	0	1.25507	0	0	712.041	3.8959	4.02517	9.78903	17.4297	1.24439	0.708263	35.6589	35.6252	12.5807	1.09891	73.2588	5.17524	7.89725	406.226	706.955	28.4098	0.619517	16.5529	-8.99487	91.7426	-122.752	20.3904	85.3062	5.52678	-3.80423	8.93467	2.07668	0	16.0106	1.44441	0	0	2.82167	5.30499	0	0	0	0	0	-1627.67	0	0	0	0
896	0	0	0	9.57053	319.906	0	2.34232	0	17.4297	0	0.668644	26.4583	1.79989	12.5807	2.85865	2.23681	0.049967	0.485099	232.224	423.087	14.1977	3.51798	138.123	-7.73939	60.4201	0	3.93861	85.3062	3.97566	-16.4763	82.0846	14.5566	4.73455	16.0106	3.63718	12.4186	17.1708	0	0	33.0571	0	0	0	3.89281	-1627.67	174.009	15.3554	0	-69.6832
897	0.087905	1.20666	14.8358	2.64244	88.0494	10.4069	1.68001	1.25276	2.39899	1.3321	2.31023	2.8435	1.29135	4.21703	3.83884	9.58861	1.50163	1.77297	22.4874	11.0004	4.22325	2.27546	17.4523	-12.0473	20.8396	-18.1714	5.19644	90.2486	2.71698	0	10.7485	3.62442	0	5.80528	3.9034	19.7173	3.22313	9.77473	1.6743	8.81615	-10.9061	4.8948	15.7737	8.40253	-78.307	12.8298	13.6979	-13.958	-5.66759
899	0	30.3374	238.892	9.57053	319.906	53.1206	1.32468	1.7674	17.4297	0.727851	5.69801	26.4583	25.0554	33.3423	10.3237	73.2588	5.17524	7.89725	232.224	0	0	4.40769	0	-72.548	60.4201	-252.147	14.5454	0	6.97869	-25.2648	11.6006	3.24589	4.73455	16.0106	1.93209	16.7004	17.1708	4.40712	2.07603	33.0571	-183.365	16.1118	265.506	41.4656	-1627.67	0	11.3198	-133.377	-69.6832
900	0	0.500577	0	0	712.041	136.846	1.46519	17.8721	16.7596	2.97202	0	0	0	0	0	4.63465	2.17869	2.55979	0	0	0	0	0	0	0	-23.2757	5.52132	-193.649	0	0	0	0	0	3.18146	2.63178	-42.1212	17.1708	10.8228	3.26855	0	0	0	0	0	-42.1171	174.009	23.4384	-133.377	-69.6832
926	0	3.53554	63.342	21.0004	712.041	53.1206	0	0	0	1.35573	0	0	0	12.5807	2.85865	0	0	0	0	0	0	1.27545	138.123	-72.548	7.96873	-23.2757	14.5454	85.3062	0	0	0	0	0	29.6365	9.68934	12.4186	17.1708	13.7823	5.30499	33.0571	-183.365	16.1118	265.506	41.4656	-1627.67	0	0	-49.8644	-69.6832
929	0	9.63442	238.892	0	0	0	10.8433	0	17.4297	5.08713	1.23201	0	0	0	2.2852	35.3567	1.38326	0.53642	0	0	0	0	0	0	60.4201	-465.449	14.5454	85.3062	30.8371	-16.4763	82.0846	0	9.29461	29.6365	9.68934	16.7004	40.7905	47.3161	2.32008	67.8107	-360.64	33.0198	499.49	85.3598	-1627.67	295.183	196.436	-272.123	-69.6832
930	0.084359	1.2587	0	3.15704	44.0273	5.5458	2.21747	0	0	0	0.813131	2.15818	1.90494	0.916361	0.676554	5.11188	1.42651	1.6774	19.8858	9.15607	2.57124	2.10476	11.0537	-5.54189	11.5342	-64.1942	3.18027	-170.094	5.215	-3.23042	7.44362	4.12252	2.39834	2.8101	2.0096	-36.6546	4.52541	5.74668	2.35737	4.97098	-4.58151	2.9719	8.00108	4.61102	-66.1762	11.5758	13.965	-24.6284	-4.79937
931	0	0	0	0	0	0	0	0	0	0	0	0	0	0	0	0	0	0	0	0	0	0	0	0	7.62796	-252.147	2.9092	71.7592	30.8371	-16.4763	11.0164	1.73754	2.2075	16.0106	6.19794	12.4186	3.02753	13.7823	0	0	0	0	0	0	-42.1171	8.89229	12.3768	-133.377	-69.6832
933	0	0	0	0	0	0	0	0	0	0	0	0	0	0	0	0	0	0	0	0	0	0	0	0	60.4201	-252.147	14.5454	-193.649	54.13	-25.2648	106.577	27.7177	9.29461	16.0106	6.19794	-42.1212	40.7905	47.3161	2.32008	33.0571	-183.365	16.1118	265.506	41.4656	-2940.55	295.183	196.436	-272.123	-102.813
934	0	0	0	0	0	0	0	0	0	0	0	26.4583	25.0554	0	0	0	0	0	0	0	0	0	0	0	91.7426	-465.449	20.3904	85.3062	30.8371	-16.4763	82.0846	3.66811	19.6645	16.0106	6.19794	16.7004	40.7905	47.3161	5.30499	0	0	0	0	0	0	0	0	-272.123	-102.813
935	0	0	582.713	21.0004	319.906	53.1206	2.34232	1.56443	17.4297	0.727851	9.85294	26.4583	25.0554	12.5807	2.85865	35.3567	0	1.49659	406.226	706.955	28.4098	1.24222	0	-72.548	91.7426	-252.147	14.5454	85.3062	54.13	-25.2648	106.577	6.98455	9.29461	0	2.5672	0	17.1708	13.7823	1.53016	33.0571	-183.365	16.1118	265.506	41.4656	-1627.67	174.009	103.729	-133.377	-102.813
937	0	0	0	0	0	0	0	0	0	0	0	0	0	0	0	0	0	0	0	0	0	0	0	0	0	0	0	-193.649	0	0	0	0	38.6043	0	0	-42.1212	0	0	0	0	0	0	0	0	0	0	0	-272.123	-69.6832
938	0	0	0	9.57053	0	136.846	10.8433	9.78903	17.4297	1.41793	9.85294	35.6589	35.6252	12.5807	2.85865	73.2588	5.17524	7.89725	406.226	706.955	28.4098	12.3531	138.123	-104.554	60.4201	-57.0386	14.5454	85.3062	1.76202	-16.4763	11.0164	1.64547	2.2075	29.6365	3.42365	0	3.02753	13.7823	1.16931	67.8107	-360.64	33.0198	499.49	85.3598	-2940.55	295.183	196.436	-133.377	-69.6832
939	0	0	238.892	9.57053	0	53.1206	10.8433	9.78903	17.4297	5.08713	5.69801	26.4583	25.0554	12.5807	2.85865	2.23681	0	0.511573	232.224	423.087	14.1977	1.22917	138.123	0	13.867	-252.147	2.9092	0	0	0	0	0	0	2.9663	3.66434	16.7004	0	0	1.18686	0	0	2.23874	2.96043	1.13136	-1627.67	174.009	103.729	-272.123	-69.6832
941	0	0	0	0	0	0	0	0	0	0	0	0	0	0	0	0	0	0	0	0	0	0	0	0	0	0	0	-193.649	0	0	0	0	0	0	0	-42.1212	0	0	0	0	0	0	0	0	-2940.55	295.183	196.436	0	0
942	0.14892	9.63442	0	9.57053	319.906	53.1206	0	0	2.6161	5.08713	0	0	0	0	1.03357	2.23681	0.049015	0	232.224	423.087	14.1977	4.40769	138.123	-72.548	0	0	0	0	3.97566	-4.8103	82.0846	14.5566	2.40955	0	0	16.7004	17.1708	0	2.606	33.0571	-183.365	2.23874	265.506	3.89281	0	0	0	0	-102.813
943	0	0	0	0	0	53.1206	10.8433	0	0	0	0	0	0	0	0	0	0	0	0	0	0	1.25953	138.123	-72.548	60.4201	-252.147	2.9092	0	0	0	0	0	0	0	0	16.7004	0	0	5.30499	67.8107	-360.64	33.0198	499.49	85.3598	0	174.009	0	0	0
944	0	0	0	0	0	0	0	0	0	0	0	0	0	0	0	0	0	0	0	0	0	0	0	0	0	0	0	85.3062	0	0	0	0	0	0	0	16.7004	0	0	0	0	0	0	0	0	0	0	0	0	0
946	0.134774	9.63442	238.892	9.57053	319.906	53.1206	1.53872	17.8721	16.7596	11.8104	5.69801	26.4583	25.0554	33.3423	10.3237	73.2588	5.17524	7.89725	232.224	2.7216	2.16356	4.40769	138.123	-72.548	60.4201	-129.744	14.5454	85.3062	5.85551	-4.60378	82.0846	3.24589	19.6645	2.9663	3.54047	16.7004	17.1708	2.63519	5.30499	33.0571	-183.365	16.1118	265.506	41.4656	-23.313	174.009	12.3768	-133.377	-5.24999
947	-0.17732	30.3374	582.713	21.0004	712.041	136.846	2.02119	17.8721	16.7596	11.8104	9.85294	26.4583	25.0554	33.3423	10.3237	0	0	0	406.226	706.955	28.4098	12.3531	170.695	-104.554	91.7426	-465.449	20.3904	-193.649	54.13	-25.2648	106.577	7.17653	38.6043	29.6365	9.68934	-42.1212	40.7905	47.3161	5.30499	33.0571	-183.365	16.1118	265.506	41.4656	-2940.55	295.183	196.436	-133.377	-102.813
949	0	0	582.713	5.09745	712.041	136.846	16.752	17.8721	16.7596	11.8104	9.85294	35.6589	35.6252	4.10633	2.41632	4.63465	1.27632	2.55979	13.7425	706.955	28.4098	12.3531	19.6612	-12.6173	8.42154	-465.449	20.3904	-193.649	54.13	-25.2648	106.577	27.7177	38.6043	5.88906	3.86209	-42.1212	40.7905	9.6871	1.5813	3.47586	-360.64	33.0198	499.49	8.01362	0	295.183	196.436	-272.123	-102.813
950	0.149182	0	0	5.09745	0	136.846	0	0	0	0	0	0	0	12.5807	1.03357	35.3567	0.11643	1.49659	0	0	0	12.3531	170.695	-11.1538	91.7426	-465.449	0	-193.649	30.8371	-16.4763	82.0846	14.5566	19.6645	0	6.19794	-42.1212	17.1708	13.7823	2.12598	67.8107	-360.64	4.5881	499.49	85.3598	-42.1171	295.183	196.436	-272.123	-102.813
967	0	0	0	9.57053	319.906	0	0	0	0	0	0	0	0	0	0	0	0	0	0	0	0	0	138.123	-72.548	0	0	0	85.3062	3.97566	-16.4763	8.93467	14.5566	19.6645	16.0106	3.55436	16.7004	17.1708	13.7823	0	0	0	0	0	0	0	0	0	-49.8644	0
968	0	0	582.713	5.09745	319.906	53.1206	10.8433	9.78903	17.4297	5.08713	0	3.07626	3.25765	12.5807	2.85865	0	0	0	232.224	423.087	14.1977	4.40769	138.123	-72.548	7.75195	0	14.5454	-193.649	30.8371	-16.4763	82.0846	14.5566	19.6645	16.0106	1.71622	-42.1212	40.7905	47.3161	3.26855	0	0	16.1118	265.506	3.64103	-1627.67	174.009	103.729	-23.3664	-69.6832
969	0	30.3374	29.2778	2.2694	319.906	136.846	0.953323	17.8721	1.65396	1.6898	9.85294	35.6589	35.6252	4.42958	3.9686	73.2588	5.17524	1.6346	406.226	706.955	3.80838	1.74822	138.123	-104.554	5.21024	-105.29	20.3904	-193.649	54.13	-7.05946	8.93467	3.13319	3.08199	2.97684	2.2953	-42.1212	40.7905	47.3161	2.15571	67.8107	-360.64	2.23874	499.49	85.3598	-2940.55	295.183	27.3096	-133.377	-17.2868
970	0	0	0	0	712.041	0	0	0	0	0	0	26.4583	0	0	0	0	0	0	0	706.955	0	0	0	0	0	-465.449	5.652	85.3062	54.13	-25.2648	106.577	27.7177	12.3164	0	2.83491	16.7004	0	9.0469	0	67.8107	-360.64	33.0198	499.49	85.3598	-2940.55	295.183	196.436	-272.123	0
971	0	0	0	0	319.906	0	10.8433	0	0	0	1.40942	0	0	0	0	0	0	0	0	0	0	0	0	0	0	-252.147	0	85.3062	0	0	0	14.5566	0	0	3.55436	12.4186	17.1708	1.2983	0	0	0	0	0	0	-1627.67	174.009	103.729	-133.377	-12.0273
972	-0.17732	30.3374	238.892	2.2694	29.7103	136.846	3.61868	1.7674	17.4297	2.88902	9.85294	3.80035	35.6252	2.31586	3.79894	4.63465	2.01226	1.86799	232.224	423.087	14.1977	1.72869	170.695	-12.6173	21.0558	-122.752	0	-193.649	30.8371	-16.4763	11.6713	3.24589	4.73455	1.06203	1.39398	-42.1212	8.17691	9.6871	1.37025	33.0571	-1.3287	16.1118	265.506	3.64103	-2940.55	174.009	15.1518	-272.123	-6.74918
[truncated: 1,381 more columns]

## Sheet: Rhodopsin_β type-I
Table S4 The site-specific profiles of paralogs in druggable subfamilies of GPCRs: type I functional divergence for rhodopsin (β) subfamily
Paralog pair	NPY1R/NPY5R	NPY1R/NPY2R	NPY1R/CCKAR	NPY1R/CCKBR	NPY1R/TACR2	NPY1R/TACR1	NPY1R/TACR3	NPY1R/HCRTR1	NPY1R/HCRTR2	NPY1R/GNRHR	NPY1R/AVPR2	NPY1R/OXTR	NPY1R/AVPR1B	NPY1R/AVPR1A	NPY1R/GRPR	NPY1R/NMBR	NPY1R/BRS3	NPY1R/GPR37	NPY1R/EDNRA	NPY1R/EDNRB	NPY5R/NPY2R	NPY5R/CCKAR	NPY5R/CCKBR	NPY5R/TACR2	NPY5R/TACR1	NPY5R/TACR3	NPY5R/HCRTR1	NPY5R/HCRTR2	NPY5R/GNRHR	NPY5R/AVPR2	NPY5R/OXTR	NPY5R/AVPR1B	NPY5R/AVPR1A	NPY5R/GRPR	NPY5R/NMBR	NPY5R/BRS3	NPY5R/GPR37	NPY5R/EDNRA	NPY5R/EDNRB	NPY2R/CCKAR	NPY2R/CCKBR	NPY2R/TACR2	NPY2R/TACR1	NPY2R/TACR3	NPY2R/HCRTR1	NPY2R/HCRTR2	NPY2R/GNRHR	NPY2R/AVPR2	NPY2R/OXTR
MFE Theta	0.596688	0.28927	0.462794	0.35639	0.62624	0.318266	0.133994	0.237818	0.091475	0.797295	0.638033	0.311426	0.647387	0.496813	0.894326	0.398045	0.426613	0.72601	0.449804	0.601957	0.874546	0.850969	0.545114	0.647062	0.885914	0.60462	1.2979	0.614445	0.475511	0.495332	0.738848	0.363148	0.754673	0.669797	0.248543	0.895632	1.08885	0.835202	0.87066	0.481396	0.798588	0.551027	0.148096	0.091528	0.386572	0.274627	0.679772	0.734985	0.843106
MFE SE	0.196666	0.148616	0.164707	0.142148	0.178743	0.128097	0.124726	0.223465	0.141487	0.210243	0.157015	0.119748	0.354843	0.126366	0.171038	0.139866	0.140303	0.239572	0.128993	0.139835	0.217984	0.223872	0.197594	0.22832	0.193401	0.200112	0.304453	0.222034	0.257474	0.195402	0.182463	0.442091	0.175452	0.211357	0.176198	0.19862	0.304367	0.183427	0.186652	0.179726	0.174183	0.190137	0.12756	0.135844	0.249657	0.170928	0.223621	0.172572	0.157195
MFE Z-score	-3.30185	-2.11822	-3.11743	-2.8038	-3.89576	-2.80933	-1.13412	-1.09973	-0.666144	-4.10518	-4.6841	-2.9818	-1.8722	-4.76457	-5.91405	-3.23342	-3.47979	-3.21666	-4.12598	-5.14415	-4.31226	-4.07127	-2.98781	-3.02141	-5.0296	-3.27989	-4.33694	-2.95767	-1.92762	-2.73748	-4.50839	-0.831484	-4.83814	-3.41999	-1.48797	-4.92286	-3.68361	-5.06609	-5.1643	-2.92914	-5.17025	-3.16131	-1.22994	-0.695698	-1.61079	-1.70935	-3.25358	-4.80884	-6.2446
372	0.566464	0.660706	0.433283	0.234626	0.455281	0.230823	0.257631	0.000972	0.064021	0.911562	0.458858	0.223561	0.598665	0.454753	0.843509	0.509657	0.452856	0.65531	0.31399	0.542364	0.837948	0.70868	0.418954	0.475085	0.851034	0.478053	0.999184	0.581375	0.402344	0.368408	0.423356	0.319107	0.591649	0.557537	0.162846	0.634126	0.999107	0.791183	0.909301	0.562219	0.75534	0.634117	0.516189	0.287718	0.106641	0.559734	0.677915	0.823488	0.909829
373	0.744447	0.357757	0.282297	0.227686	0.455281	0.230823	0.257631	0.000972	0.064021	0.911562	0.458858	0.326136	0.598665	0.454753	0.843509	0.509657	0.452856	0.65531	0.31399	0.542364	0.852316	0.766782	0.375896	0.634714	0.93285	0.448624	0.999233	0.682089	0.346487	0.569422	0.377795	0.391146	0.814536	0.711495	0.29809	0.761379	0.999421	0.911337	0.964981	0.630985	0.790738	0.375303	0.204249	0.298783	0.099321	0.413665	0.771523	0.544664	0.80669
374	0.566464	0.493263	0.282297	0.158852	0.455281	0.230823	0.257631	0.000972	0.064021	0.911562	0.458858	0.223561	0.598665	0.588075	0.843509	0.509657	0.452856	0.65531	0.31399	0.542364	0.790738	0.639186	0.370284	0.475085	0.851034	0.478053	0.999184	0.581375	0.402344	0.368408	0.423356	0.319107	0.650798	0.557537	0.162846	0.634126	0.999107	0.791183	0.909301	0.718226	0.828032	0.490741	0.326392	0.239722	0.102529	0.478466	0.692355	0.686998	0.82771
375	0.750989	0.674529	0.282297	0.2283	0.596033	0.230823	0.523917	0.000972	0.064021	0.911562	0.577916	0.331163	0.738898	0.454753	0.843509	0.509657	0.452856	0.65531	0.31399	0.542364	0.629737	0.771532	0.377057	0.431431	0.935218	0.308396	0.999235	0.686155	0.34565	0.361108	0.37381	0.281175	0.821675	0.717421	0.305205	0.766142	0.999432	0.914764	0.96643	0.813998	0.770803	0.352284	0.533873	0.128758	0.107018	0.566945	0.679586	0.582582	0.721723
376	0.566464	0.357757	0.282297	0.158852	0.455281	0.230823	0.257631	0.000972	0.064021	0.911562	0.458858	0.223561	0.732731	0.720977	0.843509	0.509657	0.669675	0.65531	0.31399	0.652446	0.745904	0.639186	0.370284	0.475085	0.851034	0.478053	0.999184	0.581375	0.402344	0.368408	0.423356	0.364961	0.711042	0.557537	0.162846	0.734371	0.999107	0.791183	0.924577	0.630985	0.723232	0.375303	0.204249	0.298783	0.099321	0.413665	0.771523	0.544664	0.725546
377	0.566464	0.357757	0.282297	0.158852	0.60469	0.32517	0.18335	0.000972	0.064021	0.841415	0.458858	0.223561	0.598665	0.454753	0.843509	0.509657	0.452856	0.65531	0.31399	0.542364	0.745904	0.639186	0.370284	0.541567	0.875699	0.431986	0.999184	0.581375	0.348741	0.368408	0.423356	0.319107	0.591649	0.557537	0.162846	0.634126	0.999107	0.791183	0.909301	0.630985	0.723232	0.501336	0.277895	0.227441	0.099321	0.413665	0.662721	0.544664	0.725546
378	0.566464	0.357757	0.282297	0.158852	0.455281	0.230823	0.257631	0.000972	0.064021	0.911562	0.458858	0.223561	0.598665	0.454753	0.952746	0.509657	0.452856	0.65531	0.31399	0.542364	0.745904	0.639186	0.370284	0.475085	0.851034	0.478053	0.999184	0.581375	0.402344	0.368408	0.423356	0.319107	0.591649	0.703441	0.162846	0.634126	0.999107	0.791183	0.909301	0.630985	0.723232	0.375303	0.204249	0.298783	0.099321	0.413665	0.771523	0.544664	0.725546
379	0.735671	0.462198	0.362123	0.154257	0.436968	0.222127	0.21084	0.001004	0.056211	0.910575	0.537889	0.266015	0.593783	0.393729	0.888931	0.628549	0.534229	0.720609	0.315933	0.543066	0.964732	0.931734	0.595196	0.56319	0.940956	0.23614	0.999335	0.418587	0.829028	0.13304	0.171413	0.269751	0.821152	0.920433	0.719259	0.928575	0.999787	0.937601	0.975158	0.630985	0.796039	0.493652	0.277895	0.530719	0.099321	0.594159	0.662721	0.862434	0.934327
380	0.566464	0.357757	0.282297	0.158852	0.60469	0.230823	0.257631	0.000972	0.064021	0.841415	0.458858	0.223561	0.598665	0.454753	0.843509	0.509657	0.452856	0.65531	0.31399	0.542364	0.745904	0.639186	0.370284	0.541567	0.851034	0.478053	0.999184	0.581375	0.348741	0.368408	0.423356	0.319107	0.591649	0.557537	0.162846	0.634126	0.999107	0.791183	0.909301	0.630985	0.723232	0.501336	0.204249	0.298783	0.099321	0.413665	0.662721	0.544664	0.725546
381	0.566464	0.357757	0.282297	0.158852	0.455281	0.230823	0.18335	0.000972	0.064021	0.841415	0.458858	0.223561	0.598665	0.454753	0.843509	0.66396	0.452856	0.65531	0.31399	0.542364	0.745904	0.639186	0.370284	0.475085	0.851034	0.431986	0.999184	0.581375	0.348741	0.368408	0.423356	0.319107	0.591649	0.557537	0.207101	0.634126	0.999107	0.791183	0.909301	0.630985	0.723232	0.375303	0.204249	0.227441	0.099321	0.413665	0.662721	0.544664	0.725546
383	0.566464	0.502086	0.282297	0.158852	0.455281	0.230823	0.18335	0.000972	0.064021	0.911562	0.458858	0.223561	0.598665	0.454753	0.843509	0.800736	0.452856	0.65531	0.431761	0.640079	0.793368	0.639186	0.370284	0.475085	0.851034	0.431986	0.999184	0.581375	0.402344	0.368408	0.423356	0.319107	0.591649	0.557537	0.265655	0.634126	0.999107	0.825368	0.922911	0.723307	0.833466	0.498209	0.335286	0.381307	0.102735	0.482611	0.689776	0.695191	0.83303
384	0.775489	0.357757	0.437853	0.158852	0.60469	0.230823	0.250957	0.000972	0.064021	0.911562	0.974057	0.325036	0.888775	0.454753	0.957227	0.806204	0.669675	0.65531	0.431761	0.542364	0.869497	0.547095	0.615113	0.424061	0.943753	0.476055	0.999243	0.701784	0.343274	0.219126	0.388868	0.204091	0.847534	0.372284	0.090289	0.474613	0.999472	0.794828	0.971559	0.752016	0.723232	0.501336	0.204249	0.29256	0.099321	0.413665	0.771523	0.968944	0.806002
385	0.566464	0.502086	0.282297	0.158852	0.455281	0.230823	0.18335	0.000972	0.064021	0.911562	0.458858	0.223561	0.598665	0.454753	0.843509	0.66396	0.452856	0.65531	0.431761	0.652446	0.793368	0.639186	0.370284	0.475085	0.851034	0.431986	0.999184	0.581375	0.402344	0.368408	0.423356	0.319107	0.591649	0.557537	0.207101	0.634126	0.999107	0.825368	0.924577	0.723307	0.833466	0.498209	0.335286	0.381307	0.102735	0.482611	0.689776	0.695191	0.83303
386	0.775489	0.357757	0.282297	0.158852	0.455281	0.230823	0.18335	0.000972	0.064021	0.873616	0.458858	0.223561	0.598665	0.722844	0.843509	0.66396	0.669675	0.785261	0.431761	0.542364	0.869497	0.789452	0.615113	0.666207	0.943753	0.700078	0.999243	0.701784	0.437618	0.611451	0.682899	0.407215	0.410589	0.739877	0.13167	0.474613	0.998809	0.794828	0.971559	0.630985	0.723232	0.375303	0.204249	0.227441	0.099321	0.413665	0.709125	0.544664	0.725546
387	0.639137	0.497269	0.390025	0.288541	0.418353	0.392257	0.344104	0.001015	0.085191	0.855022	0.637055	0.200491	0.685478	0.66101	0.900967	0.664629	0.560429	0.740076	0.304853	0.516132	0.745904	0.639186	0.370284	0.541567	0.851034	0.431986	0.999184	0.581375	0.402344	0.368408	0.484375	0.319107	0.591649	0.557537	0.162846	0.634126	0.999107	0.825368	0.954519	0.630985	0.723232	0.501336	0.204249	0.227441	0.099321	0.413665	0.771523	0.544664	0.807002
388	0.501675	0.330815	0.245589	0.152059	0.596465	0.392257	0.193024	0.001015	0.085191	0.860184	0.449814	0.366396	0.685478	0.66101	0.813096	0.465033	0.560429	0.740076	0.304853	0.742178	0.71163	0.449571	0.376239	0.666207	0.943753	0.470913	0.999243	0.701784	0.252997	0.371098	0.682899	0.407215	0.847534	0.370307	0.089453	0.784135	0.999472	0.794828	0.971559	0.611212	0.726371	0.490741	0.326392	0.242272	0.102529	0.478466	0.705515	0.542068	0.82771
389	0.566464	0.357757	0.282297	0.158852	0.455281	0.230823	0.18335	0.000972	0.064021	0.841415	0.458858	0.223561	0.598665	0.454753	0.843509	0.66396	0.452856	0.65531	0.431761	0.773595	0.745904	0.639186	0.370284	0.475085	0.851034	0.431986	0.999184	0.581375	0.348741	0.368408	0.423356	0.319107	0.591649	0.557537	0.207101	0.634126	0.999107	0.825368	0.940926	0.630985	0.723232	0.375303	0.204249	0.227441	0.099321	0.413665	0.662721	0.544664	0.725546
390	0.744447	0.502086	0.282297	0.158852	0.596033	0.230823	0.255952	0.000972	0.064021	0.841415	0.575848	0.223561	0.598665	0.454753	0.908165	0.66396	0.452856	0.65531	0.583286	0.865034	0.704866	0.766782	0.572887	0.431656	0.93285	0.451093	0.999233	0.682089	0.510684	0.361536	0.640732	0.391146	0.814536	0.480506	0.131359	0.761379	0.999421	0.712041	0.849981	0.723307	0.833466	0.353768	0.335286	0.241441	0.102735	0.482611	0.799263	0.541523	0.83303
391	0.566464	0.357757	0.660526	0.231262	0.60469	0.328945	0.18335	0.000972	0.137035	0.911562	0.71982	0.223561	0.732731	0.586978	0.910033	0.509657	0.452856	0.65531	0.431761	0.773359	0.745904	0.79162	0.417026	0.541567	0.876523	0.431986	0.999184	0.684899	0.402344	0.485903	0.423356	0.364961	0.650316	0.630182	0.162846	0.634126	0.999107	0.825368	0.940893	0.867284	0.793496	0.501336	0.280848	0.227441	0.099321	0.59447	0.771523	0.756369	0.725546
392	0.948568	0.502086	0.282297	0.234626	0.455281	0.325955	0.18335	0.000972	0.064021	0.961843	0.586332	0.331264	0.738898	0.454753	0.914	0.806204	0.669675	0.65531	0.431761	0.652282	0.800913	0.931734	0.595196	0.88633	0.940408	0.941588	0.999335	0.853781	0.136541	0.563686	0.614876	0.259794	0.982576	0.581837	0.078941	0.523662	0.999787	0.921918	0.973449	0.723307	0.725983	0.498209	0.199822	0.381307	0.102735	0.482611	0.695002	0.535389	0.697669
393	0.566464	0.357757	0.282297	0.158852	0.455281	0.230823	0.18335	0.000972	0.064021	0.961843	0.730855	0.331264	0.7182	0.454753	0.914	0.66396	0.452856	0.65531	0.431761	0.542364	0.745904	0.639186	0.370284	0.475085	0.851034	0.431986	0.999184	0.581375	0.478141	0.49193	0.486849	0.359311	0.591649	0.635689	0.207101	0.634126	0.999107	0.825368	0.909301	0.630985	0.723232	0.375303	0.204249	0.227441	0.099321	0.413665	0.875025	0.765044	0.809856
400	0.566464	0.502086	0.282297	0.158852	0.871441	0.45006	0.376581	0.000972	0.064021	0.961843	0.572568	0.654648	0.738898	0.454753	0.908165	0.904731	0.452856	0.65531	0.960424	0.542364	0.793368	0.639186	0.370284	0.694834	0.899053	0.537119	0.999184	0.581375	0.478141	0.415821	0.64143	0.367429	0.591649	0.627653	0.349281	0.634126	0.999107	0.95538	0.909301	0.723307	0.833466	0.396697	0.17709	0.209314	0.102735	0.482611	0.695002	0.543603	0.710879
401	0.566464	0.48453	0.282297	0.158852	0.455281	0.230823	0.18335	0.000972	0.064021	0.961843	0.580326	0.223561	0.888775	0.717563	0.957863	0.509657	0.452856	0.65531	0.431761	0.75305	0.78811	0.639186	0.370284	0.475085	0.851034	0.431986	0.999184	0.581375	0.478141	0.419186	0.423356	0.451314	0.709412	0.715299	0.162846	0.634126	0.999107	0.825368	0.938099	0.713139	0.822514	0.48335	0.317705	0.360902	0.102325	0.474363	0.716047	0.54089	0.822311
402	0.621732	0.37227	0.301719	0.151605	0.435727	0.218711	0.178248	0.001004	0.056071	0.877979	0.452327	0.205296	0.593983	0.385358	0.822886	0.517006	0.534143	0.639499	0.3071	0.540085	0.843235	0.79162	0.476667	0.541567	0.902266	0.521585	0.999184	0.682224	0.369722	0.419186	0.486042	0.367005	0.706793	0.633857	0.265872	0.634126	0.999308	0.862213	0.924577	0.428767	0.631515	0.343198	0.135154	0.192515	0.107169	0.286427	0.811235	0.581323	0.72562
403	0.802128	0.189581	0.70588	0.334836	0.258443	0.177555	0.065668	0.001143	0.014573	0.899418	0.186391	0.052655	0.320146	0.1622	0.69294	0.145315	0.127021	0.89528	0.122445	0.319378	0.841739	0.639186	0.414744	0.618199	0.901827	0.628774	0.999184	0.794761	0.402344	0.580099	0.72372	0.421794	0.81561	0.699119	0.464839	0.944453	0.999107	0.898891	0.95397	0.813998	0.772473	0.233503	0.136378	0.120072	0.107018	0.222529	0.679586	0.343416	0.521643
404	0.566464	0.502086	0.282297	0.158852	0.864664	0.230823	0.251107	0.000972	0.064021	0.841415	0.580326	0.457617	0.738898	0.454753	0.953349	0.509657	0.452856	0.65531	0.431761	0.652446	0.793368	0.639186	0.370284	0.689275	0.851034	0.47439	0.999184	0.581375	0.348741	0.419186	0.549598	0.367429	0.591649	0.704787	0.162846	0.634126	0.999107	0.825368	0.924577	0.723307	0.833466	0.391381	0.335286	0.245056	0.102735	0.482611	0.799263	0.538809	0.674576
405	0.566464	0.357757	0.282297	0.158852	0.455281	0.450387	0.18335	0.000972	0.064021	0.961846	0.812882	0.223561	0.737848	0.454753	0.914	0.66396	0.452856	0.65531	0.431761	0.652446	0.745904	0.639186	0.370284	0.475085	0.899106	0.431986	0.999184	0.581375	0.478146	0.542971	0.423356	0.367005	0.591649	0.635689	0.207101	0.634126	0.999107	0.825368	0.924577	0.630985	0.723232	0.375303	0.377358	0.227441	0.099321	0.413665	0.87503	0.829885	0.725546
406	0.36342	0.190981	0.101765	0.072826	0.271486	0.068352	0.11534	0.001176	0.038943	0.980848	0.187132	0.07995	0.553374	0.145619	0.859944	0.097438	0.386562	0.62763	0.053674	0.109533	0.608278	0.444468	0.237598	0.329961	0.721131	0.302417	0.999243	0.437606	0.437618	0.218508	0.241018	0.274809	0.340066	0.464246	0.096111	0.492348	0.998809	0.634423	0.840518	0.427161	0.562059	0.233196	0.096846	0.137777	0.107169	0.294128	0.811235	0.340989	0.523296
408	0.501675	0.334524	0.390025	0.288541	0.596465	0.217858	0.191371	0.001015	0.085191	0.926356	0.637055	0.198517	0.597637	0.347998	0.900967	0.460389	0.380445	0.740076	0.304853	0.742178	0.71887	0.789452	0.615113	0.666207	0.848877	0.466734	0.999243	0.701784	0.546002	0.611451	0.380945	0.20811	0.417084	0.739877	0.091852	0.502597	0.999472	0.794828	0.971559	0.713139	0.822514	0.48335	0.199552	0.240399	0.102325	0.474363	0.785515	0.678767	0.701108
409	0.566464	0.357757	0.282297	0.158852	0.455281	0.230823	0.18335	0.000972	0.064021	0.841415	0.458858	0.223561	0.598665	0.454753	0.843509	0.509657	0.452856	0.65531	0.431761	0.542364	0.745904	0.639186	0.370284	0.475085	0.851034	0.431986	0.999184	0.581375	0.348741	0.368408	0.423356	0.319107	0.591649	0.557537	0.162846	0.634126	0.999107	0.825368	0.909301	0.630985	0.723232	0.375303	0.204249	0.227441	0.099321	0.413665	0.662721	0.544664	0.725546
410	0.380465	0.161603	0.213028	0.217465	0.282809	0.089101	0.080346	0.001087	0.021144	0.863796	0.326486	0.082734	0.526386	0.233431	0.624989	0.250855	0.716696	0.403486	0.186529	0.329609	0.577912	0.538369	0.381578	0.336022	0.719111	0.2783	0.999243	0.361488	0.343274	0.263221	0.231219	0.27877	0.37548	0.344029	0.078444	0.784135	0.998228	0.677854	0.834539	0.562195	0.818728	0.219738	0.056537	0.096189	0.110585	0.156602	0.710063	0.414699	0.406133
411	0.529635	0.499277	0.280858	0.144126	0.572946	0.219222	0.188809	0.001007	0.081193	0.86026	0.440219	0.197094	0.671425	0.43262	0.929128	0.602147	0.448118	0.726658	0.305774	0.538654	0.567012	0.44752	0.281709	0.666207	0.848763	0.463728	0.999243	0.701784	0.343274	0.260905	0.285509	0.407215	0.353615	0.351972	0.078444	0.412858	0.999472	0.794828	0.842736	0.348926	0.69095	0.838431	0.398801	0.513116	0.114715	0.700504	0.763558	0.441245	0.643821
412	0.566464	0.357757	0.282297	0.232007	0.455281	0.230823	0.18335	0.000972	0.064021	0.841415	0.570667	0.324936	0.738898	0.454753	0.843509	0.66396	0.625051	0.65531	0.583286	0.542364	0.745904	0.639186	0.417454	0.475085	0.851034	0.431986	0.999184	0.581375	0.348741	0.415	0.483461	0.367429	0.591649	0.557537	0.207101	0.714006	0.999107	0.86052	0.909301	0.630985	0.794063	0.375303	0.204249	0.227441	0.099321	0.413665	0.662721	0.637813	0.80594
413	0.419002	0.609093	0.219294	0.091313	0.312504	0.159173	0.108146	0.00105	0.106251	0.772314	0.346526	0.209957	0.52602	0.297892	0.725601	0.358006	0.642178	0.796737	0.201635	0.378922	0.869497	0.552493	0.214633	0.329961	0.782564	0.283987	0.999243	0.701784	0.252997	0.268126	0.382724	0.274809	0.411784	0.363862	0.091326	0.784135	0.999472	0.673086	0.82939	0.747859	0.949202	0.645215	0.378419	0.549472	0.099321	0.413665	0.875025	0.74843	0.808929
414	0.501088	0.331576	0.246706	0.154456	0.524515	0.19138	0.167546	0.001015	0.058196	0.926356	0.449031	0.204778	0.569374	0.555427	0.862945	0.664629	0.476811	0.618961	0.405231	0.682933	0.711767	0.473907	0.374419	0.325071	0.783745	0.313343	0.999235	0.396533	0.517895	0.243013	0.262383	0.281733	0.387201	0.38067	0.305205	0.4398	0.998878	0.667293	0.844459	0.615166	0.729107	0.458734	0.18288	0.226647	0.102485	0.409971	0.79096	0.5581	0.720582
415	0.741552	0.710899	0.213028	0.217465	0.784986	0.684988	0.668427	0.000321	0.034386	0.863796	0.521418	0.094421	0.54719	0.88234	0.954271	0.846518	0.332973	0.843824	0.413421	0.921639	0.745904	0.714907	0.417026	0.475085	0.851034	0.431986	0.999618	0.684899	0.402344	0.421808	0.63024	0.360186	0.591649	0.557537	0.162846	0.722892	0.999107	0.825368	0.909301	0.758991	0.793496	0.375303	0.204249	0.227441	0.248799	0.59447	0.771523	0.650484	0.926821
416	0.639137	0.497269	0.390025	0.288541	0.596465	0.392257	0.191371	0.001015	0.085191	0.855022	0.637055	0.366396	0.685478	0.66101	0.900967	0.481274	0.560429	0.740076	0.304853	0.742178	0.745904	0.639186	0.370284	0.475085	0.851034	0.477116	0.999184	0.581375	0.402344	0.368408	0.423356	0.319107	0.591649	0.557537	0.198331	0.634126	0.999107	0.825368	0.909301	0.630985	0.723232	0.375303	0.204249	0.29722	0.099321	0.413665	0.771523	0.544664	0.725546
417	0.716709	0.659749	0.138062	0.077844	0.416305	0.612995	0.263481	0.001068	0.117937	0.854318	0.512079	0.285508	0.519751	0.22634	0.943833	0.514593	0.242349	0.820515	0.164508	0.414376	0.745904	0.798481	0.539849	0.541567	0.851034	0.474305	0.999184	0.581375	0.402344	0.415971	0.922618	0.367005	0.824868	0.557537	0.197892	0.852838	0.999107	0.932927	0.942811	0.875573	0.910468	0.501336	0.204249	0.29256	0.099321	0.413665	0.771523	0.639635	0.997886
418	0.566464	0.357757	0.282297	0.158852	0.455281	0.230823	0.18335	0.000972	0.064021	0.841415	0.458858	0.223561	0.598665	0.454753	0.843509	0.509657	0.452856	0.65531	0.431761	0.542364	0.745904	0.639186	0.370284	0.475085	0.851034	0.431986	0.999184	0.581375	0.348741	0.368408	0.423356	0.319107	0.591649	0.557537	0.162846	0.634126	0.999107	0.825368	0.909301	0.630985	0.723232	0.375303	0.204249	0.227441	0.099321	0.413665	0.662721	0.544664	0.725546
419	0.627132	0.472904	0.37057	0.262627	0.572946	0.361706	0.190846	0.001007	0.081193	0.915702	0.608015	0.339348	0.671425	0.627962	0.892743	0.639762	0.542271	0.726658	0.305774	0.712287	0.745904	0.639186	0.370284	0.475085	0.851034	0.475838	0.999184	0.581375	0.348741	0.368408	0.423356	0.319107	0.591649	0.557537	0.162846	0.634126	0.999107	0.825368	0.909301	0.630985	0.723232	0.375303	0.204249	0.295096	0.099321	0.413665	0.662721	0.544664	0.725546
420	0.687067	0.597387	0.474009	0.167562	0.688559	0.239182	0.488592	0.001047	0.10378	0.958578	0.317498	0.14696	0.52867	0.78033	0.929412	0.456833	0.633678	0.573898	0.332772	0.435439	0.745904	0.639186	0.418025	0.475085	0.875871	0.431986	0.999184	0.581375	0.348741	0.580099	0.727903	0.367429	0.591649	0.557537	0.207101	0.634126	0.999332	0.825368	0.940893	0.630985	0.794817	0.375303	0.278509	0.227441	0.099321	0.413665	0.662721	0.867949	0.966989
421	0.741552	0.710899	0.580157	0.109905	0.44688	0.684988	0.099528	0.001087	0.034429	0.980181	0.847678	0.090667	0.799058	0.88234	0.807203	0.846518	0.308831	0.564334	0.266809	0.437779	0.745904	0.639186	0.4716	0.537616	0.851034	0.578329	0.999184	0.684728	0.348741	0.368408	0.644686	0.319107	0.591649	0.633857	0.162846	0.734371	0.999332	0.848444	0.940926	0.630985	0.855871	0.493652	0.204249	0.487465	0.099321	0.594159	0.662721	0.544664	0.934327
422	0.639137	0.497269	0.251158	0.132333	0.596465	0.19138	0.163398	0.001015	0.085191	0.855022	0.637055	0.366396	0.685478	0.392579	0.900967	0.664629	0.560429	0.613982	0.32157	0.500092	0.745904	0.793623	0.472816	0.475085	0.901827	0.518216	0.999184	0.581375	0.402344	0.368408	0.423356	0.319107	0.648432	0.557537	0.162846	0.634126	0.999332	0.819452	0.949686	0.86973	0.857051	0.375303	0.391241	0.369714	0.099321	0.413665	0.771523	0.544664	0.725546
423	0.680523	0.32617	0.461972	0.162449	0.327658	0.231317	0.467522	0.001042	0.100959	0.95503	0.73185	0.468886	0.732846	0.765502	0.925917	0.455682	0.623642	0.784388	0.652836	0.574482	0.790147	0.639186	0.418954	0.618199	0.876523	0.431986	0.999184	0.581375	0.348741	0.368408	0.423356	0.319107	0.591649	0.557537	0.207101	0.634126	0.999107	0.791183	0.924555	0.717084	0.726499	0.357117	0.198971	0.368711	0.102483	0.47754	0.790893	0.685152	0.826504
446	0.882462	0.357757	0.448965	0.767806	0.764538	0.230823	0.25171	0.000972	0.064021	0.911562	0.572741	0.223561	0.598665	0.702067	0.909647	0.812669	0.669675	0.65531	0.31399	0.752675	0.927648	0.554293	0.113476	0.270663	0.975411	0.587172	0.999287	0.781938	0.351805	0.459124	0.8357	0.482482	0.473224	0.51597	0.071944	0.469844	0.999653	0.970929	0.884956	0.758991	0.965487	0.656229	0.204249	0.293263	0.099321	0.413665	0.771523	0.639495	0.725546
447	0.501675	0.334524	0.236629	0.132281	0.596465	0.191349	0.344104	0.001015	0.063237	0.855022	0.425903	0.179922	0.570776	0.371646	0.900967	0.46753	0.560429	0.740076	0.524463	0.742178	0.71887	0.552493	0.275061	0.666207	0.778565	0.700078	0.999243	0.362135	0.343274	0.23561	0.285509	0.27877	0.361663	0.739877	0.13167	0.784135	0.999472	0.927042	0.971559	0.600058	0.711211	0.48335	0.186723	0.360902	0.102325	0.443032	0.695152	0.545178	0.690235
448	0.566464	0.80252	0.282297	0.227809	0.596033	0.320639	0.47261	0.000972	0.064021	0.911562	0.575848	0.223561	0.598665	0.454753	0.843509	0.807529	0.863267	0.891532	0.31399	0.752675	0.878236	0.639186	0.415029	0.537616	0.874697	0.578623	0.999184	0.581375	0.402344	0.417241	0.423356	0.319107	0.591649	0.557537	0.269533	0.833277	0.999516	0.791183	0.938048	0.876299	0.833763	0.399291	0.326825	0.12677	0.111163	0.642505	0.716794	0.672449	0.956846
449	0.566464	0.357757	0.282297	0.158852	0.455281	0.230823	0.18335	0.000972	0.064021	0.911562	0.458858	0.223561	0.598665	0.454753	0.843509	0.509657	0.669675	0.880424	0.41019	0.542364	0.745904	0.639186	0.370284	0.475085	0.851034	0.431986	0.999184	0.581375	0.402344	0.368408	0.423356	0.319107	0.591649	0.557537	0.162846	0.734371	0.999493	0.819733	0.909301	0.630985	0.723232	0.375303	0.204249	0.227441	0.099321	0.413665	0.771523	0.544664	0.725546
450	0.423506	0.184835	0.531249	0.078986	0.283269	0.16256	0.10285	0.001068	0.11812	0.854426	0.805282	0.225974	0.773066	0.841341	0.943992	0.809106	0.67958	0.820855	0.163867	0.65742	0.616694	0.766782	0.259636	0.350444	0.793933	0.321614	0.999233	0.682089	0.346487	0.569422	0.373971	0.391146	0.814536	0.711495	0.29809	0.761379	0.999421	0.681146	0.916576	0.885143	0.507877	0.197741	0.166723	0.123682	0.111902	0.655129	0.725878	0.921885	0.798234
451	0.621732	0.462083	0.252946	0.149891	0.562354	0.217506	0.189057	0.001004	0.079467	0.863132	0.454016	0.204986	0.665062	0.38662	0.888889	0.485885	0.534143	0.720543	0.320979	0.698326	0.745904	0.710507	0.468967	0.475085	0.900997	0.478053	0.999184	0.581375	0.402344	0.417241	0.486795	0.319107	0.709412	0.557537	0.207101	0.634126	0.999107	0.872754	0.909301	0.752016	0.853288	0.375303	0.386949	0.298783	0.099321	0.413665	0.771523	0.642012	0.809794
458	0.692611	0.268664	0.170353	0.109284	0.698877	0.163207	0.107594	0.00105	0.046681	0.849087	0.757386	0.140512	0.52602	0.271974	0.932282	0.767588	0.642178	0.571441	0.68868	0.853168	0.921743	0.847349	0.471397	0.475085	0.959353	0.658372	0.999184	0.887286	0.402344	0.368408	0.555609	0.367429	0.825211	0.557537	0.162846	0.634126	0.999332	0.791183	0.909301	0.207426	0.743285	0.889971	0.028412	0.06274	0.118131	0.060092	0.810873	0.971229	0.679373
459	0.639137	0.315806	0.390025	0.132684	0.418353	0.540754	0.16054	0.000818	0.049158	0.855022	0.446704	0.366396	0.575202	0.66101	0.811908	0.664629	0.560429	0.740076	0.505385	0.499959	0.833343	0.639186	0.466876	0.541567	0.974784	0.533521	0.999618	0.682224	0.402344	0.419186	0.423356	0.359801	0.591649	0.713768	0.162846	0.634126	0.999107	0.945101	0.949634	0.798767	0.650957	0.338335	0.16865	0.176808	0.048983	0.294532	0.67644	0.56532	0.903104
460	0.855311	0.057203	0.330485	0.484476	0.933995	0.059277	0.021635	0.000162	0.015477	0.937663	0.969093	0.901618	0.907326	0.982587	0.986374	0.962353	0.116125	0.933811	0.97295	0.989786	0.917341	0.70868	0.416526	0.475085	0.94045	0.767174	0.999618	0.761489	0.402344	0.368408	0.423356	0.319107	0.591649	0.557537	0.162846	0.852838	0.999107	0.791183	0.909301	0.66117	0.905996	0.878581	0.050693	0.029176	0.02001	0.143317	0.799051	0.96695	0.983989
461	0.806712	0.189928	0.268519	0.043094	0.276086	0.447005	0.438689	0.001147	0.181781	0.902597	0.931681	0.804919	0.863835	0.955257	0.975471	0.924323	0.81159	0.898853	0.929315	0.972297	0.841776	0.70868	0.597743	0.610143	0.874871	0.478053	0.999184	0.581375	0.402344	0.368408	0.423356	0.319107	0.591649	0.557537	0.162846	0.634126	0.999107	0.791183	0.909301	0.562835	0.533092	0.239803	0.241154	0.295173	0.107022	0.567017	0.679605	0.833215	0.915203
462	0.639137	0.330815	0.390025	0.288541	0.418353	0.20966	0.160822	0.000818	0.049158	0.860184	0.452203	0.216818	0.569107	0.895522	0.900967	0.664629	0.560429	0.633612	0.499886	0.742178	0.790738	0.639186	0.370284	0.541567	0.923333	0.531041	0.999618	0.682224	0.478141	0.415821	0.653526	0.367429	0.959227	0.557537	0.162846	0.634126	0.999522	0.944313	0.909301	0.718226	0.828032	0.353915	0.20007	0.214241	0.08998	0.363537	0.705515	0.543928	0.731929
687	0.639137	0.31658	0.247639	0.132276	0.492903	0.208001	0.165551	0.001015	0.049108	0.855022	0.517655	0.200628	0.569374	0.391979	0.900967	0.664629	0.560429	0.740076	0.272731	0.558597	0.83498	0.788947	0.475113	0.707527	0.922323	0.581852	0.999184	0.684899	0.402344	0.625812	0.484214	0.367005	0.648771	0.557537	0.162846	0.634126	0.999107	0.848861	0.962347	0.451762	0.637853	0.221583	0.113099	0.142636	0.106352	0.29015	0.676895	0.365397	0.719787
688	0.679385	0.248724	0.459898	0.388913	0.413602	0.230792	0.140814	0.001041	0.100479	0.954389	0.346015	0.137812	0.476719	0.281994	0.925298	0.372092	0.621899	0.592783	0.355594	0.581619	0.841776	0.639186	0.370284	0.537616	0.876489	0.531041	0.999184	0.581375	0.348741	0.607986	0.644429	0.424177	0.778567	0.557537	0.30324	0.634126	0.999307	0.819686	0.92387	0.814065	0.916821	0.352311	0.230922	0.179137	0.107022	0.567017	0.903763	0.338084	0.523732
690	0.566464	0.502086	0.282297	0.158852	0.913615	0.325955	0.250957	0.000972	0.137035	0.911562	0.572741	0.223561	0.598665	0.586978	0.981876	0.66396	0.814839	0.785261	0.411946	0.965768	0.793368	0.639186	0.370284	0.734754	0.875871	0.474305	0.999184	0.684899	0.402344	0.415896	0.423356	0.319107	0.650316	0.792108	0.207101	0.80548	0.999321	0.8202	0.975661	0.723307	0.833466	0.442124	0.199822	0.245174	0.102735	0.356773	0.689776	0.543491	0.83303
691	0.566464	0.357757	0.425894	0.842611	0.754072	0.632392	0.54499	0.000972	0.320855	0.911562	0.691823	0.223561	0.598665	0.454753	0.843509	0.66396	0.452856	0.791986	0.31399	0.773595	0.745904	0.7057	0.706194	0.616131	0.925225	0.60849	0.999184	0.795151	0.402344	0.471246	0.423356	0.319107	0.591649	0.557537	0.207101	0.634126	0.999332	0.791183	0.940926	0.744315	0.976576	0.64514	0.533324	0.549472	0.099321	0.790701	0.771523	0.734348	0.725546
692	0.566464	0.489067	0.282297	0.158852	0.455281	0.328787	0.18335	0.000972	0.064021	0.911562	0.716919	0.223561	0.598665	0.454753	0.985624	0.756562	0.452856	0.65531	0.31399	0.652282	0.789478	0.639186	0.370284	0.475085	0.876489	0.431986	0.999184	0.581375	0.402344	0.484344	0.423356	0.319107	0.591649	0.810088	0.243298	0.634126	0.999107	0.791183	0.924555	0.715789	0.825399	0.487189	0.199184	0.366133	0.102431	0.476494	0.693668	0.519667	0.825133
693	0.566464	0.357757	0.282297	0.158852	0.455281	0.328787	0.18335	0.000972	0.064021	0.841415	0.458858	0.223561	0.598665	0.454753	0.950033	0.812669	0.452856	0.65531	0.31399	0.865253	0.745904	0.639186	0.370284	0.475085	0.876489	0.431986	0.999184	0.581375	0.348741	0.368408	0.423356	0.319107	0.591649	0.697538	0.272562	0.634126	0.999107	0.791183	0.954519	0.630985	0.723232	0.375303	0.280725	0.227441	0.099321	0.413665	0.662721	0.544664	0.725546
694	0.566464	0.357757	0.282297	0.233002	0.596033	0.230823	0.18335	0.000972	0.064021	0.911562	0.699823	0.223561	0.598665	0.454753	0.981698	0.635222	0.452856	0.877851	0.31399	0.652282	0.745904	0.639186	0.418025	0.537616	0.851034	0.431986	0.999184	0.581375	0.402344	0.475349	0.423356	0.319107	0.591649	0.79132	0.197746	0.634126	0.999488	0.791183	0.924555	0.630985	0.794817	0.493652	0.204249	0.227441	0.099321	0.413665	0.771523	0.740645	0.725546
769	0.744447	0.357757	0.428826	0.158852	0.455281	0.328787	0.18335	0.000972	0.064021	0.873616	0.458858	0.323538	0.598665	0.454753	0.843509	0.509657	0.452856	0.65531	0.31399	0.542364	0.852316	0.558098	0.572887	0.634714	0.842772	0.657269	0.999233	0.682089	0.421185	0.569422	0.380645	0.391146	0.814536	0.711495	0.29809	0.761379	0.999421	0.911337	0.964981	0.746222	0.723232	0.375303	0.280725	0.227441	0.099321	0.413665	0.709125	0.544664	0.805061
770	0.566464	0.482733	0.282297	0.158852	0.596033	0.230823	0.18335	0.000972	0.064021	0.841415	0.458858	0.223561	0.598665	0.454753	0.843509	0.509657	0.669675	0.65531	0.31399	0.652282	0.787566	0.639186	0.370284	0.537616	0.851034	0.431986	0.999184	0.581375	0.348741	0.368408	0.423356	0.319107	0.591649	0.557537	0.162846	0.734371	0.999107	0.791183	0.924555	0.712085	0.821361	0.360073	0.315932	0.358838	0.102284	0.473519	0.784069	0.677059	0.821183
771	0.566464	0.357757	0.282297	0.234626	0.455281	0.230823	0.18335	0.000972	0.064021	0.841415	0.458858	0.223561	0.598665	0.454753	0.843509	0.509657	0.452856	0.65531	0.31399	0.542364	0.745904	0.639186	0.418954	0.475085	0.851034	0.431986	0.999184	0.581375	0.348741	0.368408	0.423356	0.319107	0.591649	0.557537	0.162846	0.634126	0.999107	0.791183	0.909301	0.630985	0.796039	0.375303	0.204249	0.227441	0.099321	0.413665	0.662721	0.544664	0.725546
772	0.538284	0.459785	0.360227	0.249266	0.560093	0.345636	0.295836	0.001003	0.079104	0.909379	0.455752	0.325146	0.6637	0.609572	0.824298	0.625997	0.408448	0.719231	0.466985	0.540392	0.852316	0.766782	0.572887	0.634714	0.93285	0.657269	0.999233	0.682089	0.510684	0.364363	0.640732	0.391146	0.814536	0.476288	0.29809	0.513735	0.999421	0.911337	0.910811	0.630985	0.723232	0.375303	0.204249	0.227441	0.099321	0.413665	0.662721	0.639635	0.725546
773	0.566464	0.357757	0.282297	0.158852	0.727323	0.230823	0.18335	0.000972	0.064021	0.841415	0.458858	0.223561	0.598665	0.454753	0.843509	0.509657	0.452856	0.785261	0.408786	0.652282	0.745904	0.639186	0.370284	0.601503	0.851034	0.431986	0.999184	0.581375	0.348741	0.368408	0.423356	0.319107	0.591649	0.557537	0.162846	0.634126	0.999321	0.819359	0.924555	0.630985	0.723232	0.617517	0.204249	0.227441	0.099321	0.413665	0.662721	0.544664	0.725546
774	0.566464	0.357757	0.282297	0.158852	0.455281	0.230823	0.18335	0.000972	0.064021	0.841415	0.458858	0.223561	0.598665	0.454753	0.843509	0.509657	0.452856	0.65531	0.31399	0.542364	0.745904	0.639186	0.370284	0.475085	0.851034	0.431986	0.999184	0.581375	0.348741	0.368408	0.423356	0.319107	0.591649	0.557537	0.162846	0.634126	0.999107	0.791183	0.909301	0.630985	0.723232	0.375303	0.204249	0.227441	0.099321	0.413665	0.662721	0.544664	0.725546
775	0.723772	0.342509	0.136559	0.077142	0.436961	0.633714	0.262393	0.001073	0.121686	0.856624	0.817474	0.586643	0.780269	0.479732	0.946947	0.819786	0.689795	0.827268	0.773861	0.900242	0.790738	0.788947	0.532807	0.536298	0.851034	0.477116	0.999184	0.581375	0.402344	0.368408	0.423356	0.319107	0.648964	0.557537	0.162846	0.634126	0.999107	0.791183	0.909301	0.613592	0.720884	0.357325	0.326392	0.240778	0.102529	0.478466	0.692355	0.686998	0.82771
776	0.775489	0.637728	0.282297	0.230148	0.754143	0.326112	0.459963	0.000972	0.126296	0.911562	0.458858	0.331163	0.598665	0.454753	0.843509	0.509657	0.452856	0.65531	0.5302	0.652282	0.625061	0.789452	0.383401	0.329961	0.850833	0.30624	0.999243	0.440774	0.343274	0.611451	0.380945	0.407215	0.847534	0.739877	0.333919	0.784135	0.999472	0.727187	0.916173	0.79567	0.754552	0.249232	0.221383	0.14959	0.106034	0.305182	0.676052	0.806964	0.710098
777	0.566464	0.493263	0.282297	0.158852	0.455281	0.230823	0.18335	0.000972	0.064021	0.911562	0.458858	0.331264	0.598665	0.454753	0.843509	0.509657	0.452856	0.65531	0.31399	0.542364	0.790738	0.639186	0.370284	0.475085	0.851034	0.431986	0.999184	0.581375	0.402344	0.368408	0.486849	0.319107	0.591649	0.557537	0.162846	0.634126	0.999107	0.791183	0.909301	0.718226	0.828032	0.490741	0.326392	0.370997	0.102529	0.478466	0.692355	0.686998	0.699178
778	0.566464	0.357757	0.282297	0.158852	0.455281	0.230823	0.18335	0.000972	0.064021	0.911562	0.458858	0.223561	0.598665	0.454753	0.843509	0.509657	0.452856	0.791986	0.31399	0.542364	0.745904	0.639186	0.370284	0.475085	0.851034	0.431986	0.999184	0.581375	0.402344	0.368408	0.423356	0.319107	0.591649	0.557537	0.162846	0.634126	0.999332	0.791183	0.909301	0.630985	0.723232	0.375303	0.204249	0.227441	0.099321	0.413665	0.771523	0.544664	0.725546
779	0.750989	0.357757	0.792112	0.622842	0.864664	0.230823	0.438659	0.000972	0.13686	0.911562	0.69501	0.462265	0.737848	0.835035	0.910033	0.509657	0.452856	0.65531	0.408786	0.647193	0.855959	0.465393	0.2425	0.325434	0.935218	0.32732	0.999235	0.439813	0.34565	0.283543	0.294461	0.281733	0.377891	0.475597	0.305205	0.766142	0.999432	0.805634	0.914037	0.919883	0.940268	0.772614	0.204249	0.45909	0.099321	0.594159	0.771523	0.736857	0.873652
780	0.524794	0.472904	0.37057	0.162119	0.429319	0.361706	0.312322	0.001007	0.081193	0.86026	0.608015	0.339348	0.585974	0.627962	0.892743	0.481585	0.542271	0.631354	0.487125	0.712287	0.855959	0.771532	0.256283	0.424491	0.935218	0.666225	0.999235	0.686155	0.34565	0.578082	0.649522	0.284492	0.821675	0.717421	0.1052	0.766142	0.998846	0.914764	0.96643	0.630985	0.903205	0.501336	0.204249	0.227441	0.099321	0.413665	0.771523	0.544664	0.725546
781	0.566464	0.357757	0.282297	0.158852	0.455281	0.230823	0.18335	0.000972	0.064021	0.841415	0.458858	0.324936	0.598665	0.454753	0.843509	0.509657	0.452856	0.65531	0.31399	0.652282	0.745904	0.639186	0.370284	0.475085	0.851034	0.431986	0.999184	0.581375	0.348741	0.368408	0.483461	0.319107	0.591649	0.557537	0.162846	0.634126	0.999107	0.791183	0.924555	0.630985	0.723232	0.375303	0.204249	0.227441	0.099321	0.413665	0.662721	0.544664	0.80594
782	0.775489	0.491379	0.282297	0.158852	0.455281	0.230823	0.18335	0.000972	0.064021	0.961843	0.707029	0.331264	0.737848	0.834493	0.843509	0.750128	0.452856	0.65531	0.31399	0.542364	0.713167	0.789452	0.615113	0.666207	0.943753	0.700078	0.999243	0.701784	0.252997	0.269481	0.380818	0.275476	0.357251	0.739877	0.101902	0.784135	0.999472	0.927042	0.971559	0.717134	0.826854	0.489146	0.324508	0.36881	0.102485	0.47758	0.707777	0.516373	0.699552
783	0.529635	0.472904	0.291422	0.157328	0.445925	0.238969	0.172652	0.001007	0.053455	0.879749	0.489454	0.20359	0.585974	0.508557	0.836087	0.479612	0.397822	0.631354	0.487125	0.549135	0.869497	0.441566	0.245	0.32999	0.736975	0.370222	0.999243	0.439314	0.252997	0.22497	0.386746	0.27877	0.340605	0.370307	0.102359	0.474613	0.998814	0.927042	0.922456	0.875573	0.895741	0.64514	0.513976	0.370012	0.099321	0.576596	0.875025	0.840564	0.807002
784	0.566464	0.653547	0.282297	0.158852	0.455281	0.230823	0.18335	0.000972	0.064021	0.841415	0.458858	0.223561	0.598665	0.454753	0.843509	0.509657	0.452856	0.65531	0.31399	0.542364	0.835987	0.639186	0.370284	0.475085	0.851034	0.431986	0.999184	0.581375	0.348741	0.368408	0.423356	0.319107	0.591649	0.557537	0.162846	0.634126	0.999107	0.791183	0.909301	0.803594	0.908563	0.627854	0.507152	0.573397	0.10645	0.556046	0.893505	0.818409	0.907
785	0.566464	0.357757	0.282297	0.158852	0.455281	0.230823	0.18335	0.000972	0.064021	0.841415	0.458858	0.223561	0.598665	0.454753	0.843509	0.509657	0.452856	0.891532	0.31399	0.542364	0.745904	0.639186	0.370284	0.475085	0.851034	0.431986	0.999184	0.581375	0.348741	0.368408	0.423356	0.319107	0.591649	0.557537	0.162846	0.634126	0.999516	0.791183	0.909301	0.630985	0.723232	0.375303	0.204249	0.227441	0.099321	0.413665	0.662721	0.544664	0.725546
786	0.566464	0.357757	0.437853	0.231262	0.455281	0.230823	0.18335	0.000972	0.064021	0.841415	0.574641	0.223561	0.732731	0.580816	0.843509	0.509657	0.452856	0.784401	0.31399	0.773595	0.745904	0.710507	0.417026	0.475085	0.851034	0.431986	0.999184	0.581375	0.348741	0.416718	0.423356	0.364961	0.64761	0.557537	0.162846	0.634126	0.999319	0.791183	0.940926	0.752016	0.793496	0.375303	0.204249	0.227441	0.099321	0.413665	0.662721	0.641035	0.725546
787	0.566464	0.357757	0.282297	0.158852	0.455281	0.230823	0.18335	0.000972	0.064021	0.841415	0.458858	0.223561	0.598665	0.454753	0.843509	0.509657	0.452856	0.65531	0.31399	0.542364	0.745904	0.639186	0.370284	0.475085	0.851034	0.431986	0.999184	0.581375	0.348741	0.368408	0.423356	0.319107	0.591649	0.557537	0.162846	0.634126	0.999107	0.791183	0.909301	0.630985	0.723232	0.375303	0.204249	0.227441	0.099321	0.413665	0.662721	0.544664	0.725546
788	0.627132	0.340807	0.279515	0.169141	0.572946	0.206724	0.312322	0.001007	0.081193	0.915702	0.608015	0.339348	0.671425	0.627962	0.864525	0.639762	0.542271	0.726658	0.487125	0.712287	0.788601	0.787631	0.542378	0.475085	0.897988	0.431986	0.999184	0.581375	0.348741	0.368408	0.423356	0.319107	0.591649	0.763548	0.162846	0.634126	0.999107	0.791183	0.909301	0.622635	0.734546	0.484726	0.185137	0.362774	0.102363	0.475127	0.786818	0.680309	0.823326
789	0.741552	0.710899	0.580157	0.213922	0.784986	0.684988	0.668427	0.001087	0.131879	0.863796	0.847678	0.636051	0.799058	0.88234	0.954271	0.846518	0.716696	0.843824	0.816494	0.684138	0.745904	0.639186	0.418025	0.475085	0.851034	0.431986	0.999184	0.581375	0.402344	0.368408	0.423356	0.319107	0.591649	0.557537	0.162846	0.634126	0.999107	0.791183	0.92387	0.630985	0.794817	0.375303	0.204249	0.227441	0.099321	0.413665	0.771523	0.544664	0.725546
790	0.502863	0.497269	0.23331	0.144302	0.410826	0.21945	0.187581	0.001015	0.085191	0.855022	0.410416	0.180358	0.685478	0.347991	0.813088	0.46214	0.375498	0.61865	0.524463	0.742178	0.845648	0.549044	0.2685	0.363503	0.842813	0.319526	0.99923	0.674787	0.348225	0.285518	0.300292	0.385381	0.425803	0.483033	0.103881	0.49463	0.998899	0.904932	0.962255	0.758991	0.910189	0.645215	0.278509	0.59876	0.099321	0.413665	0.771523	0.7498	0.878562
791	0.566464	0.357757	0.652907	0.324425	0.455281	0.32517	0.257631	0.000972	0.064021	0.841415	0.586332	0.223561	0.737848	0.710659	0.843509	0.509657	0.452856	0.785261	0.31399	0.542364	0.745904	0.788947	0.465527	0.475085	0.875699	0.478053	0.999184	0.581375	0.348741	0.421808	0.423356	0.367005	0.706136	0.557537	0.162846	0.634126	0.999321	0.791183	0.909301	0.863988	0.849851	0.375303	0.277895	0.298783	0.099321	0.413665	0.662721	0.650484	0.725546
792	0.566464	0.357757	0.282297	0.158852	0.455281	0.230823	0.18335	0.000972	0.064021	0.911562	0.458858	0.223561	0.598665	0.454753	0.843509	0.509657	0.452856	0.65531	0.31399	0.542364	0.745904	0.639186	0.370284	0.475085	0.851034	0.431986	0.999184	0.581375	0.402344	0.368408	0.423356	0.319107	0.591649	0.557537	0.162846	0.634126	0.999107	0.791183	0.909301	0.630985	0.723232	0.375303	0.204249	0.227441	0.099321	0.413665	0.771523	0.544664	0.725546
793	0.124727	0.905869	0.814277	0.893402	0.933995	0.251593	0.275457	0.001206	0.015395	0.937663	0.969093	0.475086	0.907326	0.982587	0.986374	0.348724	0.875969	0.674775	0.471981	0.989786	0.964732	0.931734	0.899507	0.88633	0.828297	0.453391	0.999335	0.240067	0.396105	0.896932	0.614876	0.570385	0.982576	0.920433	0.081865	0.928575	0.999002	0.826936	0.996472	0.630985	0.723232	0.375303	0.384677	0.390799	0.099321	0.734043	0.771523	0.544664	0.809856
794	0.566464	0.489067	0.282297	0.158852	0.455281	0.455126	0.354582	0.000972	0.13686	0.911562	0.458858	0.223561	0.598665	0.5839	0.843509	0.509657	0.452856	0.65531	0.41019	0.542364	0.789478	0.639186	0.370284	0.475085	0.899871	0.527037	0.999184	0.684728	0.402344	0.368408	0.423356	0.319107	0.648964	0.557537	0.162846	0.634126	0.999107	0.819733	0.909301	0.715789	0.825399	0.487189	0.183799	0.216637	0.102431	0.366894	0.693668	0.683058	0.825133
795	0.639137	0.318208	0.236629	0.155811	0.596465	0.191441	0.190203	0.001015	0.085191	0.855022	0.442795	0.366396	0.685478	0.66101	0.900967	0.664629	0.375498	0.631605	0.304853	0.490667	0.837948	0.707906	0.415029	0.475085	0.899318	0.478053	0.999184	0.581375	0.402344	0.421808	0.423356	0.319107	0.591649	0.557537	0.162846	0.734371	0.999516	0.825368	0.938542	0.56409	0.766339	0.634117	0.142506	0.287718	0.106641	0.559734	0.677915	0.563252	0.909829
796	0.566464	0.357757	0.282297	0.158852	0.586776	0.462005	0.51211	0.000972	0.064021	0.911562	0.586332	0.331163	0.598665	0.454753	0.843509	0.509657	0.452856	0.785261	0.31399	0.968728	0.745904	0.639186	0.370284	0.533416	0.900971	0.594987	0.999184	0.581375	0.402344	0.421808	0.486795	0.319107	0.591649	0.557537	0.162846	0.634126	0.999321	0.791183	0.976613	0.630985	0.723232	0.485497	0.386816	0.521606	0.099321	0.413665	0.771523	0.650484	0.809794
797	0.566464	0.357757	0.437853	0.158852	0.455281	0.32517	0.54499	0.000972	0.064021	0.911562	0.458858	0.223561	0.598665	0.454753	0.914	0.509657	0.452856	0.65531	0.507552	0.652446	0.745904	0.710507	0.370284	0.475085	0.875699	0.60849	0.999184	0.581375	0.402344	0.368408	0.423356	0.319107	0.591649	0.635689	0.162846	0.634126	0.999107	0.843714	0.924577	0.752016	0.723232	0.375303	0.277895	0.549472	0.099321	0.413665	0.771523	0.544664	0.725546
798	0.566464	0.357757	0.282297	0.233002	0.764538	0.757368	0.512639	0.000972	0.064021	0.911562	0.586332	0.223561	0.598665	0.454753	0.843509	0.637542	0.452856	0.65531	0.583945	0.87568	0.745904	0.639186	0.418025	0.622084	0.941544	0.595205	0.999184	0.581375	0.402344	0.421808	0.423356	0.319107	0.591649	0.557537	0.198477	0.634126	0.999107	0.860662	0.956243	0.630985	0.794817	0.656229	0.655449	0.522055	0.099321	0.413665	0.771523	0.650484	0.725546
802	0.741552	0.710899	0.213028	0.057122	0.285192	0.684988	0.084663	0.001087	0.021053	0.863796	0.521418	0.099871	0.54719	0.237524	0.803719	0.542716	0.202821	0.843824	0.272847	0.703095	0.745904	0.714907	0.622607	0.606695	0.851034	0.60849	0.999184	0.855914	0.402344	0.421808	0.613656	0.360186	0.917445	0.635689	0.197892	0.852838	0.999107	0.847148	0.922776	0.758991	0.952119	0.627377	0.204249	0.549472	0.099321	0.883275	0.771523	0.650484	0.917408
803	0.723772	0.674443	0.126717	0.066823	0.754874	0.101145	0.093746	0.001073	0.035319	0.856624	0.349531	0.121938	0.51868	0.22877	0.946947	0.518576	0.343686	0.827268	0.155856	0.319762	0.745904	0.850902	0.616218	0.475085	0.942382	0.599409	0.999184	0.684899	0.402344	0.473085	0.821167	0.367005	0.866844	0.557537	0.198477	0.716977	0.999107	0.898477	0.960532	0.93037	0.949629	0.375303	0.662107	0.530719	0.099321	0.59447	0.771523	0.737183	0.987658
807	0.639137	0.320736	0.410143	0.132389	0.407845	0.205399	0.161245	0.001015	0.085191	0.855022	0.461511	0.366396	0.569374	0.378455	0.810545	0.481274	0.769353	0.740076	0.524463	0.742178	0.841776	0.885967	0.471397	0.608781	0.920619	0.528078	0.999184	0.581375	0.402344	0.574259	0.423356	0.367005	0.771061	0.710093	0.198331	0.944453	0.999107	0.791183	0.909301	0.432483	0.640943	0.240957	0.108291	0.182941	0.107022	0.567017	0.679605	0.345127	0.915203
809	0.723772	0.331254	0.544476	0.520382	0.420298	0.150202	0.100977	0.001073	0.121686	0.856624	0.244962	0.13271	0.780269	0.853367	0.946947	0.819786	0.343686	0.453494	0.219799	0.315805	0.793368	0.639186	0.370284	0.541567	0.901801	0.581852	0.999184	0.581375	0.402344	0.613495	0.557296	0.319107	0.591649	0.557537	0.162846	0.716977	0.999494	0.859453	0.962347	0.723307	0.833466	0.350836	0.176984	0.21459	0.102735	0.482611	0.689776	0.586218	0.675266
840	0.639137	0.497269	0.390025	0.153431	0.596465	0.392257	0.344104	0.001015	0.085191	0.855022	0.411222	0.366396	0.685478	0.66101	0.812504	0.664629	0.560429	0.631605	0.320666	0.742178	0.745904	0.639186	0.417454	0.475085	0.851034	0.431986	0.999184	0.581375	0.402344	0.488597	0.423356	0.319107	0.591649	0.715299	0.162846	0.634126	0.999516	0.819733	0.909301	0.630985	0.794063	0.375303	0.204249	0.227441	0.099321	0.413665	0.771523	0.760274	0.725546
841	0.692611	0.239774	0.484339	0.426146	0.407234	0.131905	0.228538	0.00105	0.106251	0.961402	0.342435	0.501043	0.746331	0.298974	0.796009	0.380953	0.642178	0.495523	0.190482	0.599638	0.834786	0.639186	0.370284	0.541567	0.924237	0.475838	0.999184	0.581375	0.348741	0.484344	0.423356	0.319107	0.710106	0.633857	0.241966	0.634126	0.999546	0.894393	0.92387	0.801404	0.906791	0.338867	0.112072	0.2894	0.106333	0.553802	0.891298	0.425112	0.905242
842	0.566464	0.357757	0.282297	0.158852	0.60469	0.599362	0.508229	0.000972	0.064021	0.911562	0.458858	0.445611	0.738898	0.588075	0.843509	0.509657	0.644585	0.65531	0.727659	0.542364	0.745904	0.639186	0.370284	0.541567	0.920834	0.593389	0.999184	0.581375	0.402344	0.368408	0.54392	0.367429	0.650798	0.557537	0.162846	0.722892	0.999107	0.891058	0.909301	0.630985	0.723232	0.501336	0.503507	0.518315	0.099321	0.413665	0.771523	0.544664	0.866987
843	0.566464	0.357757	0.437853	0.230148	0.455281	0.230823	0.348746	0.000972	0.064021	0.911562	0.458858	0.223561	0.598665	0.454753	0.843509	0.509657	0.452856	0.65531	0.591165	0.773595	0.745904	0.710507	0.416384	0.475085	0.851034	0.524312	0.999184	0.581375	0.402344	0.368408	0.423356	0.319107	0.591649	0.557537	0.162846	0.634126	0.999107	0.862213	0.940926	0.752016	0.792643	0.375303	0.204249	0.381104	0.099321	0.413665	0.771523	0.544664	0.725546
844	0.566464	0.660706	0.282297	0.158852	0.60469	0.230823	0.18335	0.000972	0.064021	0.911562	0.586332	0.223561	0.598665	0.454753	0.952294	0.633673	0.814839	0.906838	0.31399	0.542364	0.837948	0.639186	0.370284	0.541567	0.851034	0.431986	0.999184	0.581375	0.402344	0.421808	0.423356	0.319107	0.591649	0.70244	0.19726	0.80548	0.999549	0.791183	0.909301	0.807156	0.911413	0.340246	0.516189	0.583043	0.106641	0.559734	0.677915	0.563252	0.909829
845	0.566464	0.502086	0.282297	0.158852	0.455281	0.230823	0.18335	0.000972	0.064021	0.841415	0.458858	0.223561	0.598665	0.454753	0.843509	0.509657	0.452856	0.785261	0.31399	0.542364	0.793368	0.639186	0.370284	0.475085	0.851034	0.431986	0.999184	0.581375	0.348741	0.368408	0.423356	0.319107	0.591649	0.557537	0.162846	0.634126	0.999321	0.791183	0.909301	0.723307	0.833466	0.498209	0.335286	0.381307	0.102735	0.482611	0.799263	0.695191	0.83303
846	0.566464	0.357757	0.282297	0.232007	0.455281	0.328945	0.255952	0.000972	0.13686	0.841415	0.458858	0.329751	0.738898	0.712395	0.843509	0.509657	0.452856	0.65531	0.31399	0.542364	0.745904	0.639186	0.417454	0.475085	0.876523	0.477116	0.999184	0.684728	0.348741	0.368408	0.486042	0.367429	0.706957	0.557537	0.162846	0.634126	0.999107	0.791183	0.909301	0.630985	0.794063	0.375303	0.280848	0.29722	0.099321	0.594159	0.662721	0.544664	0.808929
847	0.566464	0.357757	0.282297	0.158852	0.455281	0.230823	0.18335	0.000972	0.064021	0.911562	0.458858	0.223561	0.738898	0.454753	0.843509	0.509657	0.452856	0.65531	0.41019	0.652282	0.745904	0.639186	0.370284	0.475085	0.851034	0.431986	0.999184	0.581375	0.402344	0.368408	0.423356	0.367429	0.591649	0.557537	0.162846	0.634126	0.999107	0.819733	0.924555	0.630985	0.723232	0.375303	0.204249	0.227441	0.099321	0.413665	0.771523	0.544664	0.725546
848	0.501088	0.497269	0.390025	0.137275	0.596465	0.392257	0.344104	0.001015	0.085191	0.926356	0.637055	0.366396	0.685478	0.66101	0.900967	0.452635	0.560429	0.632563	0.276378	0.491068	0.855959	0.771532	0.261578	0.641231	0.935218	0.666225	0.999235	0.686155	0.517895	0.578082	0.649522	0.3944	0.821675	0.717421	0.105814	0.766142	0.998463	0.690524	0.874586	0.630985	0.893948	0.375303	0.204249	0.227441	0.099321	0.413665	0.662721	0.544664	0.725546
849	0.566464	0.357757	0.282297	0.158852	0.455281	0.230823	0.18335	0.000972	0.064021	0.841415	0.458858	0.223561	0.839908	0.454753	0.843509	0.635687	0.452856	0.784401	0.31399	0.542364	0.745904	0.639186	0.370284	0.475085	0.851034	0.431986	0.999184	0.581375	0.348741	0.368408	0.423356	0.41669	0.591649	0.557537	0.197892	0.634126	0.999319	0.791183	0.909301	0.630985	0.723232	0.375303	0.204249	0.227441	0.099321	0.413665	0.662721	0.544664	0.725546
850	0.639137	0.497269	0.23527	0.288541	0.596465	0.392257	0.191371	0.001015	0.085191	0.855022	0.637055	0.366396	0.685478	0.66101	0.900967	0.664629	0.560429	0.616186	0.524463	0.742178	0.745904	0.710507	0.370284	0.475085	0.851034	0.477116	0.999184	0.581375	0.402344	0.368408	0.423356	0.319107	0.591649	0.557537	0.162846	0.634126	0.999319	0.791183	0.909301	0.752016	0.723232	0.375303	0.204249	0.29722	0.099321	0.413665	0.771523	0.544664	0.725546
851	0.566464	0.357757	0.282297	0.158852	0.455281	0.230823	0.18335	0.000972	0.064021	0.911562	0.458858	0.223561	0.598665	0.454753	0.843509	0.509657	0.452856	0.791986	0.31399	0.542364	0.745904	0.639186	0.370284	0.475085	0.851034	0.431986	0.999184	0.581375	0.402344	0.368408	0.423356	0.319107	0.591649	0.557537	0.162846	0.634126	0.999332	0.791183	0.909301	0.630985	0.723232	0.375303	0.204249	0.227441	0.099321	0.413665	0.771523	0.544664	0.725546
852	0.639137	0.497269	0.390025	0.132462	0.596465	0.392257	0.344104	0.001015	0.085191	0.855022	0.637055	0.366396	0.570776	0.66101	0.809747	0.664629	0.560429	0.740076	0.524463	0.742178	0.745904	0.639186	0.469979	0.475085	0.851034	0.431986	0.999184	0.581375	0.402344	0.368408	0.423356	0.364961	0.591649	0.633857	0.162846	0.634126	0.999107	0.791183	0.909301	0.630985	0.854286	0.375303	0.204249	0.227441	0.099321	0.413665	0.771523	0.544664	0.725546
853	0.566464	0.357757	0.282297	0.158852	0.455281	0.230823	0.18335	0.000972	0.064021	0.911562	0.458858	0.223561	0.598665	0.454753	0.843509	0.509657	0.452856	0.65531	0.31399	0.542364	0.745904	0.639186	0.370284	0.475085	0.851034	0.431986	0.999184	0.581375	0.402344	0.368408	0.423356	0.319107	0.591649	0.557537	0.162846	0.634126	0.999107	0.791183	0.909301	0.630985	0.723232	0.375303	0.204249	0.227441	0.099321	0.413665	0.771523	0.544664	0.725546
855	0.566464	0.502086	0.282297	0.339845	0.455281	0.230823	0.18335	0.000972	0.064021	0.911562	0.458858	0.223561	0.598665	0.454753	0.843509	0.509657	0.452856	0.77689	0.31399	0.652446	0.793368	0.639186	0.472816	0.475085	0.851034	0.431986	0.999184	0.581375	0.402344	0.368408	0.423356	0.319107	0.591649	0.557537	0.162846	0.634126	0.999307	0.791183	0.924577	0.723307	0.697862	0.498209	0.335286	0.381307	0.102735	0.482611	0.689776	0.695191	0.83303
856	0.566464	0.357757	0.433283	0.234626	0.455281	0.230823	0.18335	0.000972	0.064021	0.911562	0.458858	0.223561	0.598665	0.454753	0.843509	0.509657	0.452856	0.65531	0.408786	0.542364	0.745904	0.70868	0.418954	0.475085	0.851034	0.431986	0.999184	0.581375	0.402344	0.368408	0.423356	0.319107	0.591649	0.557537	0.162846	0.634126	0.999107	0.819359	0.909301	0.749098	0.796039	0.375303	0.204249	0.227441	0.099321	0.413665	0.771523	0.544664	0.725546
857	0.566464	0.357757	0.282297	0.158852	0.455281	0.230823	0.18335	0.000972	0.064021	0.841415	0.458858	0.223561	0.598665	0.454753	0.843509	0.509657	0.452856	0.65531	0.31399	0.542364	0.745904	0.639186	0.370284	0.475085	0.851034	0.431986	0.999184	0.581375	0.348741	0.368408	0.423356	0.319107	0.591649	0.557537	0.162846	0.634126	0.999107	0.791183	0.909301	0.630985	0.723232	0.375303	0.204249	0.227441	0.099321	0.413665	0.662721	0.544664	0.725546
858	0.566464	0.357757	0.282297	0.158852	0.455281	0.328787	0.18335	0.000972	0.064021	0.841415	0.711464	0.223561	0.598665	0.454753	0.843509	0.509657	0.452856	0.791986	0.31399	0.647193	0.745904	0.639186	0.370284	0.475085	0.876489	0.431986	0.999184	0.581375	0.348741	0.481439	0.423356	0.319107	0.591649	0.557537	0.162846	0.634126	0.999332	0.791183	0.92387	0.630985	0.723232	0.375303	0.280725	0.227441	0.099321	0.413665	0.662721	0.7498	0.725546
859	0.566464	0.357757	0.282297	0.158852	0.455281	0.327999	0.18335	0.000972	0.064021	0.841415	0.724787	0.331163	0.888775	0.83804	0.843509	0.509657	0.452856	0.882174	0.31399	0.861194	0.745904	0.639186	0.370284	0.475085	0.876318	0.431986	0.999184	0.581375	0.348741	0.488597	0.486795	0.451314	0.773067	0.557537	0.162846	0.634126	0.999497	0.791183	0.953861	0.630985	0.723232	0.375303	0.280108	0.227441	0.099321	0.413665	0.662721	0.760274	0.809794
860	0.566464	0.357757	0.282297	0.158852	0.455281	0.230823	0.18335	0.000972	0.064021	0.841415	0.458858	0.326336	0.732731	0.454753	0.908165	0.509657	0.452856	0.65531	0.31399	0.542364	0.745904	0.639186	0.370284	0.475085	0.851034	0.431986	0.999184	0.581375	0.348741	0.368408	0.484214	0.364961	0.591649	0.627653	0.162846	0.634126	0.999107	0.791183	0.909301	0.630985	0.723232	0.375303	0.204249	0.227441	0.099321	0.413665	0.662721	0.544664	0.806815
861	0.566464	0.357757	0.282297	0.234626	0.455281	0.230823	0.18335	0.000972	0.064021	0.841415	0.458858	0.331163	0.737848	0.586978	0.843509	0.509657	0.452856	0.65531	0.31399	0.542364	0.745904	0.639186	0.418954	0.475085	0.851034	0.431986	0.999184	0.581375	0.348741	0.368408	0.486795	0.367005	0.650316	0.557537	0.162846	0.634126	0.999107	0.791183	0.909301	0.630985	0.796039	0.375303	0.204249	0.227441	0.099321	0.413665	0.662721	0.544664	0.809794
862	0.501088	0.315069	0.390025	0.132425	0.418353	0.217858	0.182425	0.001015	0.085191	0.855022	0.446704	0.366396	0.569374	0.66101	0.900967	0.664629	0.378073	0.629688	0.524463	0.541182	0.640654	0.771532	0.291586	0.424491	0.843828	0.300777	0.999235	0.686155	0.34565	0.358768	0.649522	0.281733	0.821675	0.717421	0.305205	0.499235	0.998474	0.914764	0.911854	0.795525	0.646242	0.337766	0.218248	0.135271	0.106026	0.547854	0.676036	0.562815	0.900447
[truncated: 161 more columns]

## Sheet: Rhodopsin_β type-II
Table S4 The site-specific profiles of paralogs in druggable subfamilies of GPCRs: type II functional divergence for rhodopsin (β) subfamily
Paralog pair	NPY1R/NPY5R	NPY1R/NPY2R	NPY1R/CCKAR	NPY1R/CCKBR	NPY1R/TACR2	NPY1R/TACR1	NPY1R/TACR3	NPY1R/HCRTR1	NPY1R/HCRTR2	NPY1R/GNRHR	NPY1R/AVPR2	NPY1R/OXTR	NPY1R/AVPR1B	NPY1R/AVPR1A	NPY1R/GRPR	NPY1R/NMBR	NPY1R/BRS3	NPY1R/GPR37	NPY1R/EDNRA	NPY1R/EDNRB	NPY5R/NPY2R	NPY5R/CCKAR	NPY5R/CCKBR	NPY5R/TACR2	NPY5R/TACR1	NPY5R/TACR3	NPY5R/HCRTR1	NPY5R/HCRTR2	NPY5R/GNRHR	NPY5R/AVPR2	NPY5R/OXTR	NPY5R/AVPR1B	NPY5R/AVPR1A	NPY5R/GRPR	NPY5R/NMBR	NPY5R/BRS3	NPY5R/GPR37	NPY5R/EDNRA	NPY5R/EDNRB	NPY2R/CCKAR	NPY2R/CCKBR	NPY2R/TACR2	NPY2R/TACR1	NPY2R/TACR3	NPY2R/HCRTR1	NPY2R/HCRTR2	NPY2R/GNRHR	NPY2R/AVPR2	NPY2R/OXTR
Theta-II	0.410255	0.419833	0.411679	0.316331	0.430192	0.459215	0.360507	0.55933	0.550512	0.391849	0.575554	0.63205	0.566269	0.672675	0.660794	0.753236	0.682645	0.769256	0.700014	0.702291	0.507204	0.594749	0.476823	0.600365	0.618455	0.503031	0.753002	0.717067	0.446672	0.780143	0.758608	0.673944	0.787514	0.76925	0.736488	0.75108	0.849096	0.637403	0.774123	0.553381	0.563083	0.458722	0.447032	0.377323	0.526036	0.533986	0.228064	0.598203	0.718112
Theta SE	0.087132	0.100466	0.09073	0.107792	0.098672	0.096019	0.113544	0.078243	0.081891	0.159109	0.092097	0.079838	0.094112	0.068783	0.073602	0.06456	0.06886	0.063132	0.078484	0.077889	0.085336	0.070176	0.095316	0.079068	0.077751	0.098325	0.047498	0.055978	0.167399	0.063124	0.058231	0.075786	0.051258	0.055664	0.063567	0.054011	0.045653	0.081362	0.061801	0.085886	0.094803	0.098614	0.100744	0.116498	0.078225	0.080698	0.186214	0.090158	0.068
372	3.73431	0.545785	0	0	0.559472	3.25374	0.180404	4.22392	4.77804	0	5.37277	8.20758	2.33112	37.1268	0	0	0	0	15.4475	18.221	1.09231	3.59629	0.949904	5.93814	11.8726	1.33227	0	0	0.217026	24.3087	49.3566	7.60281	-256.779	40.9353	24.6058	46.2546	-128.815	0	0	1.1981	1.50847	0.841595	0.862377	0.583525	1.26295	1.40993	-0.12485	1.60544	10.3828
373	6.43384	2.0972	0.941089	0	0	0	0	4.22392	4.77804	3.91496	21.3359	14.8538	17.404	133.553	15.3871	-333.784	17.8222	46.6526	15.4475	0	5.7233	11.2458	4.62321	8.65611	11.682	4.47359	-103.954	25.4589	0	0	0	0	0	27.998	20.6261	21.9976	-145.475	13.5383	-928.989	5.57805	3.07885	2.9853	3.37993	1.07115	0	0	2.32172	23.705	51.201
374	0	0	0	0	0.559472	3.25374	0.180404	0	0	0.136726	5.37277	0	0	0	0	0	0	0	0	0	0	0	0	5.93814	11.8726	1.33227	0	0	0.217026	24.3087	0	0	0	0	0	0	0	0	0	0	0	1.2785	1.35337	0.750479	0	0	-0.143656	2.50248	0
375	1.28022	3.15403	0	0	6.61799	24.6603	2.72612	14.842	17.4197	0	0	2.85471	1.06885	0	43.0586	-791.498	44.4549	118.985	63.7236	71.1214	3.02386	3.43509	0.66136	5.93361	11.3971	2.95208	-100.785	24.7416	0.188491	6.37888	8.66368	3.17252	-50.0151	27.2444	20.1095	21.3692	-141.741	13.226	-903.044	3.97274	4.79136	0	0	0	1.23081	1.37186	1.70123	5.11203	20.5712
376	18.3017	2.0972	0.941089	0.157508	0.559472	3.25374	0.180404	4.22392	17.4197	0.136726	5.37277	0	1.09404	5.47937	15.3871	-333.784	5.0996	46.6526	15.4475	6.39344	14.2548	34.8477	15.3138	21.1133	32.3217	6.41078	-363.868	38.5924	4.22741	62.1888	148.45	13.9431	-48.2968	91.1627	59.1345	19.6694	-360.544	35.4373	-901.341	5.57805	6.90423	2.9853	3.37993	1.07115	4.72058	17.7196	0	5.99918	55.8698
377	0	0	0	0	0	0	0	0	0	0	5.37277	8.20758	2.33112	37.1268	15.3871	-333.784	17.8222	46.6526	15.4475	18.221	0	0	0	0	0	0	0	0	0	24.3087	49.3566	7.60281	-256.779	40.9353	24.6058	46.2546	-128.815	6.32239	-787.428	0	0	0	0	0	0	0	0	5.99918	55.8698
378	0	0	20.6685	0	0	0	0	0	0	3.91496	21.3359	41.6502	17.404	133.553	9.35872	-791.498	44.4549	118.985	63.7236	71.1214	0	34.8477	0	0	0	0	0	0	4.22741	62.1888	148.45	24.1284	-449.309	17.6017	59.1345	86.103	-360.544	35.4373	-2752.41	15.7711	0	0	0	0	0	0	2.32172	23.705	150.627
379	0	0.873471	0.338346	0	0.154498	0.789805	0.078696	1.65921	1.2085	0.20203	0.933496	1.16842	0.805098	5.81278	5.41757	-116.132	5.92058	0	3.78723	0	0.887654	1.65751	0	1.14801	1.78273	0.535585	-16.7479	3.86778	0.189184	3.15865	3.6624	2.20472	-13.3474	5.59831	4.02956	5.14431	0	1.07205	0	0	2.94828	1.28053	0	0.545003	0	0	0	0	0
380	18.3017	2.0972	0	0	0.21502	3.25374	0.180404	4.22392	4.77804	0.338737	5.37277	8.20758	2.33112	37.1268	15.3871	-333.784	17.8222	46.6526	15.4475	18.221	14.2548	34.8477	15.3138	8.48738	32.3217	6.41078	-363.868	90.4666	7.88323	62.1888	148.45	24.1284	-449.309	91.1627	59.1345	86.103	-360.544	35.4373	-2752.41	5.57805	6.90423	0	0	0	0	0	0	0	0
381	0	0	0	0	0	0	0	0	0	0	0	0	0	0	0	0	0	0	0	0	0	0	0	0	0	0	0	0	0	0	0	0	0	0	0	0	0	0	0	0	0	0	0	0	0	0	0	0	0
383	18.3017	0	20.6685	13.4454	16.6688	24.6603	13.9126	14.842	17.4197	3.91496	0	41.6502	17.404	133.553	43.0586	-132.104	44.4549	46.6526	21.3962	26.8789	5.60215	0	0	0	0	0	-160.429	38.5924	4.22741	62.1888	148.45	0	0	0	0	0	-360.544	0	0	6.09173	9.16544	4.53799	5.13958	3.49102	5.81133	6.38349	1.96117	0	47.7209
384	5.7293	12.4418	0.323995	0.157508	6.40628	24.6603	5.85919	14.842	17.4197	3.91496	3.16426	14.9376	5.0316	133.553	8.91267	-129.301	12.7202	118.985	21.3962	71.1214	1.50727	6.79221	5.89359	5.59732	10.4227	4.32665	-90.016	22.3163	3.60344	0	24.974	7.241	-77.162	5.53161	3.75291	6.41222	-128.761	1.47394	-232.894	6.24038	22.0751	4.54475	13.2628	3.69071	14.5558	17.7196	2.32172	0.903829	51.5193
385	3.73431	4.86522	0.941089	0.157508	0.559472	3.25374	0.44778	4.22392	4.77804	0.136726	5.37277	8.20758	2.33112	37.1268	15.3871	-99.5893	17.8222	46.6526	5.18675	6.39344	5.60215	10.9248	2.22166	5.93814	11.8726	3.10027	-160.429	38.5924	0.217026	24.3087	49.3566	7.60281	-256.779	40.9353	7.85907	46.2546	-128.815	2.23876	-257.862	6.09173	9.16544	4.53799	5.13958	3.49102	5.81133	6.38349	1.96117	9.57695	47.7209
386	0	0	0	0	0	0	0	0	0	0	0	0	2.33112	5.44494	0	0	5.0996	45.2262	5.18675	18.221	0	0	0	0	0	0	0	0	0	0	0	4.1094	-17.5103	0	0	6.41222	-82.7266	1.47394	-232.894	0	0	0	0	0	0	0	0	0	0
387	5.70073	0.75295	6.29963	4.51585	0	0	0	5.05769	5.66565	3.19956	7.55951	8.90051	7.53718	29.1239	4.56572	-95.7349	4.97731	40.1131	3.26432	2.30167	14.2548	34.8477	15.3138	8.48738	32.3217	14.9183	-363.868	90.4666	4.22741	62.1888	44.8665	24.1284	-449.309	91.1627	59.1345	86.103	-360.544	12.5484	-320.211	15.7711	22.0751	1.24187	3.37993	2.43755	14.5558	17.7196	2.32172	23.705	51.0577
388	3.68987	3.23392	3.40298	0	5.86917	7.79565	3.63645	5.05769	5.66565	0.085604	5.49417	2.49541	7.53718	29.1239	6.67279	0	12.4152	40.1131	3.26432	5.81021	3.75134	1.61813	4.28261	0	0	4.29131	0	0	2.8833	6.10036	37.6878	0	0	5.48147	8.93554	10.3444	-128.761	8.2615	-814.068	3.36712	6.39605	4.6788	5.31061	2.51442	5.99787	6.60375	1.49225	6.82609	49.6747
389	0	12.4418	0	0	0	0	0	0	0	0	0	0	0	0	0	0	0	46.6526	21.3962	14.5434	14.2548	0	0	0	0	0	0	0	0	0	0	0	0	0	0	0	-128.815	12.5484	-479.235	15.7711	22.0751	10.925	13.2628	8.05917	14.5558	17.7196	5.17381	23.705	150.627
390	6.43384	4.86522	20.6685	13.4454	6.61799	24.6603	5.66616	14.842	17.4197	9.69929	8.66396	41.6502	17.404	133.553	15.2268	-236.155	44.4549	118.985	12.9071	10.684	0	0	0	1.68852	0	0	0	0	0	6.49881	0	0	0	0	5.284	0	-51.9754	6.61243	-259.999	0	0	0.879389	0	0	0	0	0	1.69711	0
391	3.73431	12.4418	0.194033	0.061022	6.40628	1.17619	13.9126	14.842	6.23481	3.91496	5.40956	41.6502	8.16802	34.5361	14.8998	-791.498	44.4549	118.985	21.3962	14.5558	14.2548	2.05815	0.968911	8.48738	4.35079	14.9183	-363.868	25.0496	4.22741	15.2966	148.45	13.9431	-93.2427	28.9207	59.1345	86.103	-360.544	12.5484	-479.742	3.95337	9.62261	4.54475	5.32093	8.05917	14.5558	6.44417	2.32172	6.28783	150.627
392	3.05507	4.86522	20.6685	5.09615	16.6688	9.06084	13.9126	4.22392	4.77804	0.092657	2.08317	14.4794	7.97998	133.553	5.08797	-54.5277	12.7202	46.6526	5.18675	6.3995	0.784975	1.65751	0.446484	1.29313	1.78108	0.721015	-37.9857	10.9088	2.6675	10.3454	4.98787	2.19103	-17.3817	10.4679	7.02217	7.89493	-58.9967	5.88855	-286.723	0	0	1.24002	0.911635	1.05588	5.81133	6.38349	1.48682	6.54736	0
393	18.3017	2.0972	0	0	0	0	0	4.22392	4.77804	2.65312	5.26717	14.4794	8.64898	133.553	14.2379	-236.155	44.4549	118.985	21.3962	18.221	14.2548	34.8477	15.3138	21.1133	32.3217	14.9183	-363.868	90.4666	0.158239	14.8477	43.703	14.6352	-449.309	12.3732	7.85907	46.2546	-360.544	2.23876	-2752.41	5.57805	6.90423	2.9853	3.37993	2.43755	0	0	1.59358	6.11959	49.7775
400	0	4.86522	0	0	3.30708	5.73399	3.53242	4.22392	4.77804	2.65312	2.21488	6.80188	7.97998	37.1268	15.2268	-85.5842	17.8222	118.985	6.30726	71.1214	5.60215	0	0	4.41305	7.65119	4.16764	-160.429	38.5924	3.08231	10.0584	17.7412	13.6658	-256.779	29.5969	8.64405	46.2546	-360.544	4.53596	-2752.41	6.09173	9.16544	2.18155	0.72214	0.571764	5.81133	6.38349	-0.107992	6.75756	16.3073
401	18.3017	5.19499	0	0	16.6688	24.6603	13.9126	0	0	2.65312	2.13833	41.6502	5.0316	19.9403	3.16275	-791.498	44.4549	118.985	21.3962	15.6942	1.74289	34.8477	15.3138	5.93814	11.8726	3.10027	-363.868	90.4666	3.08231	24.8095	148.45	2.74124	-27.9922	16.5748	24.6058	46.2546	-128.815	2.23876	-150.53	6.50345	9.78672	1.31978	1.40022	1.12321	6.19827	6.84133	1.49772	6.87509	51.7828
402	6.74608	2.63175	3.51472	0	4.52384	4.36979	3.11226	5.83323	4.43917	0.151623	1.48638	9.68288	5.94677	15.1175	0	0	0	11.9411	10.4318	16.6458	1.05396	2.05815	4.36904	8.48738	7.28648	4.53549	-363.868	25.5263	5.66541	24.8095	44.0752	0	0	27.9941	11.7291	86.103	-151.585	1.39378	-257.862	1.01118	3.9993	2.49028	2.33259	1.67419	3.75771	3.31877	1.97994	5.06129	20.4161
403	0.517801	0	2.95202	1.96676	0.086949	0.378823	0.061499	2.87496	2.66789	2.41957	3.07801	0.858273	0	1.91082	0	0	1.62953	6.31863	1.5295	1.75377	1.06448	34.8477	6.8427	1.56796	2.69403	0.635088	-363.868	13.9262	4.22741	10.8374	4.56901	3.09708	-13.2163	8.08692	2.90336	3.67509	-128.815	1.05348	-93.0198	3.97274	4.80108	0.599338	0.598423	0.426004	3.79517	2.84235	1.70123	3.80791	4.22707
404	18.3017	4.86522	20.6685	13.4454	3.35199	24.6603	5.85311	4.22392	4.77804	9.69929	2.13833	9.52993	7.97998	133.553	9.29782	-791.498	44.4549	118.985	21.3962	24.9553	1.63318	10.9248	2.22166	1.2581	11.8726	1.38743	-363.868	90.4666	0.404708	24.8095	8.93882	0	-256.779	17.4786	59.1345	86.103	-360.544	12.5484	-901.341	2.15458	2.86659	0.601232	1.30978	0.754165	5.81133	6.38349	-0.231581	6.637	8.22781
405	0	0	0	0	0	0	0	0	0	0	1.11012	8.20758	0	0	5.08797	-99.5893	17.8222	46.6526	0	0	0	0	0	0	0	0	0	0	0	4.73242	49.3566	0	0	12.3732	7.85907	46.2546	-128.815	0	0	0	0	0	0	0	0	0	0	1.28994	55.8698
406	0	1.89499	0	0	2.51673	0	1.9308	0.784829	0.74688	2.49634	0.761981	0.878835	0	0	0	-10.6089	4.7606	0	1.33661	1.38016	2.93772	0	0	4.50321	0	3.03734	-39.6881	6.33181	4.34484	3.71367	4.81025	0	0	0	2.34517	12.4752	0	0.805955	-31.9582	2.8503	3.58507	0	2.00809	0	3.75771	3.35036	-0.143809	3.8228	13.5807
408	0.752888	3.28393	6.29963	4.51585	0	0	0	0	0	0.18106	1.90362	8.80809	4.39465	3.88955	0	0	3.44381	0	0	0	3.8087	9.97673	5.89359	2.2008	2.6536	0.885824	-39.6881	9.51998	0.268795	8.62628	24.549	7.41604	-17.998	11.0853	3.81583	0	-46.0039	1.47394	-232.894	0	0	4.82987	3.68075	2.53811	6.19827	6.84133	3.32713	10.2221	0
409	0	0	0	0	0	0	0	0	0	0	0	0	0	0	0	0	0	0	0	0	0	0	0	0	0	0	0	0	0	0	0	0	0	0	0	0	0	0	0	0	0	0	0	0	0	0	0	0	0
410	2.59378	0.335368	3.06211	0.026354	0.094575	0	0.065194	0.923629	0.770473	0.092128	0.89148	0.918058	0.570614	0	1.64102	0	2.73952	0	1.81692	0	2.64457	2.08991	4.3231	4.58552	3.62553	2.80805	-90.016	10.1799	3.60344	11.7858	12.4054	9.80605	-10.296	9.52229	7.3525	19.2562	-52.9526	6.00424	-253.686	2.93216	1.28063	0.563138	0.457629	0.410389	0	0.88349	-0.113711	0	3.9935
411	0	0.354817	0	0	0.217721	0	0	1.58214	1.71887	0	0	0	0	0	0	-28.6229	2.74379	44.9597	0	2.54202	0.709196	0	0	2.2008	0	0	-39.6881	9.51998	0	0	0	0	0	0	3.05937	5.09474	-128.761	0	-79.3228	0.896749	1.04156	0	0.54846	0.457353	0	0	-0.105923	0.940073	4.56433
412	18.3017	12.4418	20.6685	5.18344	0	0	0	14.842	17.4197	9.69929	8.87401	14.9452	0	133.553	43.0586	-236.155	14.8059	0	12.9071	71.1214	4.15565	10.9248	0.964605	21.1133	32.3217	14.9183	-160.429	38.5924	0.404708	10.1514	15.0658	13.6658	-256.779	40.9353	7.85907	12.5116	-360.544	1.41666	-787.428	0	0	10.925	13.2628	8.05917	0	0	0	0	0
413	0.612205	0.546804	0.162959	0.020813	0.10128	0.480255	0.069805	1.07982	4.14257	0.081645	0.976179	1.39759	0.63206	3.14839	2.02285	0	3.43241	10.6446	0	2.02649	1.50727	0	0.390361	0	0	0	-39.6881	22.3163	0.148023	4.68671	8.19395	3.05345	0	5.30813	3.79496	10.3444	-46.0039	1.05564	-68.0478	2.25282	0	0.834315	0.906999	0.53096	4.72058	17.7196	-0.115746	1.63245	18.6153
414	0	0.546897	3.3873	0.037795	2.77652	0.547163	0.078275	0	0.932967	0.18106	0.930937	1.15333	0.744338	2.195	1.96404	-95.7349	2.31531	10.7866	1.65089	1.74932	1.14581	5.29036	0.657512	3.74327	2.10752	0.627706	0	4.83815	0.280644	3.89237	4.9674	3.17934	-7.92618	4.5046	8.36754	4.48783	-32.4573	0.857148	-45.3553	3.35902	0	2.08768	0	0	1.95873	1.17871	-0.237596	1.09811	0
415	3.13682	2.67723	3.06211	2.24965	3.51916	4.30095	2.95992	2.90178	3.08971	2.63795	3.92803	4.97657	4.30222	14.118	6.99554	-105.376	5.8276	20.9058	9.22066	12.1304	4.15565	0	0.968911	5.93814	11.8726	3.10027	-38.9547	0	0.217026	9.43713	6.1453	4.57598	-256.779	40.9353	24.6058	11.5818	-128.815	2.23876	-787.428	2.13456	0	0	0	0	1.71811	2.18084	-0.168633	0	0
416	1.16319	4.46694	6.29963	4.51585	5.86917	7.79565	3.61023	5.05769	5.66565	3.19956	0	0	0	0	12.7765	-145.688	12.4152	40.1131	13.4658	22.6788	14.2548	34.8477	15.3138	21.1133	32.3217	6.47614	-363.868	90.4666	4.22741	24.3087	49.3566	7.60281	-256.779	91.1627	21.3474	86.103	-360.544	12.5484	-2752.41	5.57805	6.90423	0	0	0	4.72058	5.99668	0	23.705	150.627
417	0	0	0	1.8886	3.26667	4.78915	2.76865	3.48297	3.76201	0.095919	4.22991	4.0451	4.46393	2.17219	7.79292	-94.1019	5.00631	23.6853	6.19197	8.80081	0	0	3.45212	8.48738	32.3217	6.68274	-363.868	90.4666	0.217026	25.6896	8.47617	13.7124	-12.4799	91.1627	21.4925	10.1174	-360.544	4.95055	-451.334	0	4.68944	4.54475	13.2628	3.69071	14.5558	17.7196	-0.168633	10.1929	8.67505
418	0	0	0	0	0	0	0	0	0	0	0	0	0	0	0	0	0	0	0	0	0	0	0	0	0	0	0	0	0	0	0	0	0	0	0	0	0	0	0	0	0	0	0	0	0	0	0	0	0
419	1.30151	0.831604	0.320319	0.058813	6.48674	8.71598	3.85036	5.55933	6.26663	5.58298	8.3589	14.1595	8.2171	33.3356	14.3262	-258.553	13.9416	44.9597	14.2965	25.4181	0	10.9248	2.22166	21.1133	32.3217	6.56804	-363.868	90.4666	7.88323	62.1888	148.45	24.1284	-449.309	91.1627	59.1345	86.103	-360.544	12.5484	-2752.41	5.57805	6.90423	10.925	13.2628	3.62783	14.5558	17.7196	5.17381	23.705	150.627
420	4.07088	0.561492	4.55269	2.63851	4.37393	4.40907	3.73578	1.10458	1.16527	0	0.854152	0.944333	0.641117	5.40345	3.24707	-43.4516	3.53999	8.21335	2.67069	2.47812	14.2548	0	0	5.93814	4.42156	3.10027	-363.868	90.4666	7.88323	10.8374	13.5867	13.6658	-449.309	91.1627	18.8875	86.103	-139.802	12.5484	-479.742	15.7711	9.5198	10.925	5.40037	8.05917	0	0	-0.375789	1.17127	5.58145
421	0.640042	0	0	0.02357	0.104209	0.567477	0.068559	0.923629	0	0.117396	1.13272	4.90346	0.641682	3.92469	2.12698	-44.4383	0	6.6565	0	0	4.15565	10.9248	0	2.46398	11.8726	0.730867	-160.429	10.6987	0.404708	24.3087	17.5371	7.60281	-256.779	0	0	10.5664	0	1.61057	-137.103	0	1.96913	1.28053	3.37993	0.583425	4.72058	0	-0.375789	5.99918	19.8083
422	1.16319	0.75295	0	0	0	0	0	1.43938	1.55403	0.111741	1.90362	2.49541	1.00954	5.26763	4.56572	-95.7349	4.97731	10.3181	14.3064	9.64194	0	2.03751	0.646191	5.93814	2.69403	0.961945	-160.429	38.5924	0.217026	24.3087	49.3566	7.60281	-54.7563	0	0	0	-49.9486	14.0327	-367.15	1.38672	1.95568	2.9853	0.876379	0.772694	4.72058	5.99668	-0.168633	5.99918	55.8698
423	4.22978	2.78151	0	0	0	0	0	3.99326	4.38414	4.20719	5.8066	9.44419	5.9917	20.357	0	0	0	29.288	15.2146	12.5345	1.69845	34.8477	6.54763	5.57495	11.8445	14.9183	-363.868	90.4666	7.88323	62.1888	148.45	24.1284	-449.309	91.1627	18.8875	86.103	-128.815	35.4373	-902.295	6.33658	6.42267	2.5446	3.62786	3.62376	6.04162	6.65554	3.27188	9.96115	50.1342
446	0.807384	12.4418	6.85471	1.91036	4.11731	3.25374	0.187605	14.842	17.4197	3.91496	8.7885	41.6502	17.404	21.041	14.9666	-126.06	12.7202	118.985	63.7236	15.7167	3.76202	5.34586	2.47714	3.99058	0	0	-55.4594	14.6755	3.29039	12.5336	24.6134	9.93944	-24.6283	12.9361	7.80881	9.47216	-83.8308	8.64432	-287.946	2.13456	1.09508	2.98701	13.2628	3.67298	14.5558	17.7196	-0.168633	2.58161	55.8698
447	0	3.28393	4.43421	2.48896	5.86917	0.551451	5.06004	5.05769	3.29148	0.111741	0.98645	0	0.751352	0	12.7765	-134.715	12.4152	40.1131	20.5723	22.6788	3.8087	6.86915	3.43282	7.82503	2.05916	5.84935	-90.016	10.3558	0.184993	4.10936	0	3.08987	0	24.6869	11.9513	19.2562	-128.761	12.1559	-814.068	1.56928	4.90726	1.31978	2.84736	1.12321	6.19827	1.13763	1.99483	4.66832	22.721
448	3.73431	0.430043	0.941089	5.33263	6.61799	0	0.094367	4.22392	4.77804	3.91496	8.66396	41.6502	17.404	133.553	15.3871	-54.2449	7.57013	26.6489	15.4475	4.02655	0.864816	10.9248	6.82165	8.76078	4.55508	0	0	0	4.22741	25.3331	148.45	24.1284	-449.309	40.9353	4.78852	11.0582	-81.794	6.32239	0	1.1447	4.0335	2.21407	0.601645	0.425162	0.999694	1.09982	1.54793	4.40103	19.6241
449	0	0	0	0	0	0	0	14.842	17.4197	0.136726	0	0	0	0	15.3871	-333.784	5.0996	28.1484	23.976	71.1214	0	0	0	0	0	0	-363.868	90.4666	0.217026	0	0	0	0	40.9353	24.6058	10.5664	-87.0632	13.9535	-2752.41	0	0	0	0	0	14.5558	17.7196	-0.168633	0	0
450	0.585969	2.0022	3.93734	1.90223	0.096484	0.457946	0.070388	3.47907	3.75723	2.74486	1.23845	1.29119	0.693836	4.47686	2.78023	-51.6201	3.03847	0	6.19014	11.1944	2.60901	11.2458	3.09482	0	2.22214	0.639318	-103.954	25.4589	3.68978	9.61702	8.84158	4.44105	-51.7831	12.5721	8.58249	11.8172	-51.9754	4.72928	-578.586	3.15337	1.01468	1.99334	2.1278	1.38694	0	1.06904	-0.110894	4.80453	15.6996
451	0	0	4.79137	2.72144	6.81998	4.42659	3.90058	5.83323	6.59445	3.33595	5.96736	9.64643	8.57708	14.9239	15.1698	-150.71	14.7775	47.5524	9.64466	26.8956	0	11.2801	4.54441	21.1133	7.4262	6.41078	-363.868	90.4666	4.22741	25.3331	43.7276	24.1284	-48.9805	91.1627	18.8875	86.103	-360.544	7.11466	-2752.41	6.24038	6.39182	10.925	3.47763	3.54151	14.5558	17.7196	2.32172	10.059	49.8046
458	0	0.32086	2.67337	2.22335	0.142973	0.342391	2.03362	3.79428	0.751143	0.100091	5.46722	1.19012	4.71892	2.26711	3.14726	-60.8839	3.43241	20.4648	14.1732	15.5011	0.722228	5.11958	4.48678	5.93814	1.4502	2.87549	-363.868	4.09893	0.217026	62.1888	8.63514	13.6658	-12.4535	40.9353	24.6058	46.2546	-139.802	35.4373	-2752.41	2.38501	3.15663	0.5646	0.444216	1.25221	2.57123	0.769901	0	4.04276	0
459	0	2.62508	6.29963	2.59293	4.18655	2.47682	2.82766	1.02374	1.12871	3.19956	5.44334	12.6632	5.75001	29.1239	6.72787	-227.015	4.97731	40.1131	6.28108	9.6495	3.87143	34.8477	4.59582	8.48738	3.49808	4.2448	-38.9547	10.8893	4.22741	24.8095	148.45	14.5718	-449.309	16.7003	59.1345	46.2546	-360.544	4.70977	-367.705	1.48915	4.24681	0.708652	1.77133	0.507572	3.16071	3.47371	1.74094	1.34174	10.8722
460	0	0.297406	0.112168	0.020843	2.68406	2.41738	1.75084	2.61027	2.59593	2.26579	3.39346	5.07911	3.75722	8.77008	4.89559	-57.6392	4.20136	5.17553	7.59436	8.0854	0.733708	3.59629	0.973996	21.1133	4.6601	2.48668	-88.3525	16.1909	4.22741	62.1888	148.45	24.1284	-449.309	91.1627	59.1345	10.1174	-128.815	35.4373	-2752.41	0.921734	1.07298	2.09773	1.80282	1.20914	2.42925	2.43991	1.40926	4.11697	14.5235
461	0.510668	0.32822	2.68139	1.63536	2.59222	0	0	0.81251	0.815182	2.40515	3.7508	5.73487	4.09136	10.5535	5.58776	-73.9221	5.50939	6.20629	2.13142	2.41976	0	11.4713	3.01764	5.75799	4.53486	1.33227	0	0	4.22741	62.1888	148.45	24.1284	-449.309	91.1627	59.1345	86.103	0	0	0	3.33272	3.27085	2.21844	0.700906	0.573683	0	0	1.70106	6.17271	26.97
462	0	3.23392	6.29963	4.51585	4.18655	3.47048	2.85146	3.5972	4.11502	2.45115	5.53224	5.64553	5.54655	5.81981	12.7765	-227.015	12.4152	19.372	6.30345	5.81021	5.7835	34.8477	15.3138	8.48738	5.55755	4.30061	-88.3525	25.5263	3.08231	25.7323	17.0074	13.6658	-8.22636	91.1627	59.1345	86.103	-80.5114	4.72415	-787.428	6.29002	9.46564	0.879377	2.37507	0.589332	1.25543	1.49777	-0.108386	6.88042	5.90619
687	5.70073	2.60734	3.37471	0.029554	2.86129	3.49728	2.46948	5.05769	4.08843	3.19956	3.38801	8.90677	5.55718	18.91	4.56572	-95.7349	4.97731	40.1131	10.9495	8.06646	3.826	6.65502	4.40279	1.20519	2.06487	0.722312	-363.868	25.0496	0	9.71898	44.9447	13.7124	-95.3407	91.1627	59.1345	86.103	-128.815	8.98385	-258.554	2.93079	4.13277	2.00165	2.15946	1.52109	3.97641	3.43059	1.73304	0.929519	21.7758
688	4.25886	2.33091	4.75244	3.43463	3.66164	4.51689	2.58332	4.01385	4.40907	0	0.836616	5.35363	0.568877	9.54313	3.39822	-67.9713	9.23722	8.77934	11.8416	12.7376	3.65046	34.8477	15.3138	0	11.8545	4.30061	-160.429	38.5924	7.88323	10.1109	5.836	9.72202	-16.7365	91.1627	9.95121	86.103	-151.989	13.9666	-932.903	3.97175	5.82188	2.52645	0.69347	0.497981	3.79422	4.05265	2.31403	3.70035	13.3861
690	18.3017	0	0.941089	0.157508	0.101883	1.19551	0.188579	4.22392	1.71014	0.136726	2.2131	8.20758	2.33112	9.60075	6.5972	-236.155	8.55233	45.2262	23.738	7.35907	5.60215	34.8477	15.3138	4.04815	12.0372	6.68274	-363.868	25.0496	4.22741	25.7109	148.45	24.1284	-93.2427	12.0313	18.8875	12.6689	-51.8288	13.8239	-179.14	2.15458	2.86659	0.564186	0.911635	0.754548	1.88467	1.46005	-0.142445	1.70949	17.7004
691	0	2.0972	7.4267	1.79677	4.21387	4.06311	0.085449	0	0	3.91496	5.81201	41.6502	17.404	133.553	15.3871	-99.5893	17.8222	0	63.7236	14.5434	4.15565	11.7981	2.59011	5.62034	5.44186	0.667597	0	0	4.22741	16.5594	148.45	24.1284	-449.309	40.9353	7.85907	46.2546	0	35.4373	-479.235	6.48387	3.26646	3.05372	2.64326	0.53096	4.72058	1.35754	2.32172	6.76164	150.627
692	18.3017	0.860408	20.6685	13.4454	16.6688	8.92197	13.9126	14.842	17.4197	3.91496	5.44839	41.6502	17.404	133.553	6.23152	0	44.4549	46.6526	63.7236	24.979	5.87514	10.9248	2.22166	5.93814	4.35445	3.10027	-160.429	38.5924	4.22741	6.027	148.45	24.1284	-449.309	5.07097	13.4555	46.2546	-360.544	35.4373	-902.295	6.39029	9.61676	4.74985	3.64606	3.65273	6.09207	6.71531	1.98594	5.21069	50.6645
693	0	12.4418	20.6685	13.4454	16.6688	8.92197	13.9126	14.842	17.4197	9.69929	21.3359	41.6502	17.404	133.553	3.44363	-126.06	44.4549	118.985	63.7236	10.6763	14.2548	34.8477	15.3138	21.1133	11.8545	14.9183	-363.868	90.4666	7.88323	62.1888	148.45	24.1284	-449.309	8.1561	11.3349	86.103	-360.544	35.4373	-320.211	5.57805	6.90423	2.9853	1.35705	2.43755	0	0	5.17381	23.705	150.627
694	18.3017	12.4418	20.6685	5.14977	6.61799	24.6603	13.9126	14.842	17.4197	3.91496	5.69033	41.6502	17.404	133.553	6.61421	-274.21	44.4549	28.5045	63.7236	24.979	4.15565	0	0	0	11.8726	3.10027	-160.429	38.5924	0.217026	16.1785	0	0	0	5.41788	8.96336	0	-88.31	0	0	5.57805	2.97743	1.28053	0	0	0	0	0	6.61864	55.8698
769	0	2.0972	0	0	0.559472	1.17719	0.44778	4.22392	4.77804	0	5.37277	0	0	0	0	0	0	118.985	63.7236	71.1214	1.6685	0	0	2.43454	2.82944	1.34038	-45.8332	10.8606	0	9.61702	0	0	0	0	0	0	-145.475	13.5383	-928.989	2.27132	6.90423	0	0	0	0	0	-0.242191	0	19.2728
770	3.73431	5.23199	0.941089	0.157508	0.222126	3.25374	0.44778	14.842	17.4197	9.69929	21.3359	41.6502	17.404	133.553	15.3871	-333.784	0	46.6526	15.4475	6.3995	6.02072	0	0	2.46398	0	0	-363.868	90.4666	7.88323	62.1888	148.45	24.1284	-449.309	40.9353	24.6058	10.5664	-128.815	0	0	6.54969	9.85602	3.33758	5.53423	3.73843	0	0	0	0	0
771	18.3017	2.0972	20.6685	5.09615	16.6688	24.6603	13.9126	14.842	17.4197	9.69929	21.3359	41.6502	17.404	133.553	43.0586	-791.498	44.4549	0	63.7236	71.1214	14.2548	10.9248	0.949904	5.93814	11.8726	3.10027	-160.429	38.5924	0.404708	24.3087	49.3566	7.60281	-256.779	40.9353	24.6058	46.2546	-360.544	6.32239	-787.428	15.7711	9.42661	10.925	13.2628	8.05917	14.5558	17.7196	5.17381	23.705	150.627
772	4.31658	5.24244	7.52779	5.35544	6.89655	9.32884	5.95266	5.89647	6.6701	5.83302	6.04694	15.1614	8.65911	36.2094	9.8044	-279.488	9.61817	48.1459	24.636	16.7576	5.7233	11.2458	6.50725	8.65611	11.682	6.44982	-103.954	25.4589	5.53025	16.7531	43.0212	14.0942	-90.6096	17.8596	20.6261	13.9091	0	13.5383	-547.6	5.57805	6.90423	0	0	0	0	5.99668	0	2.57958	0
773	18.3017	0	0	0	4.48195	0	0	0	0	0	0	0	0	0	43.0586	-333.784	44.4549	45.2262	5.85923	24.979	14.2548	34.8477	15.3138	5.97459	32.3217	14.9183	-363.868	90.4666	7.88323	62.1888	148.45	24.1284	-449.309	91.1627	59.1345	86.103	-145.065	14.0594	-902.295	0	0	3.2385	0	0	0	0	0	0	0
774	0	0	0	0	0.559472	3.25374	0.44778	0	0	9.69929	21.3359	41.6502	17.404	133.553	15.3871	-333.784	17.8222	46.6526	15.4475	18.221	0	0	0	5.93814	11.8726	3.10027	0	0	7.88323	62.1888	148.45	24.1284	-449.309	40.9353	24.6058	46.2546	-128.815	6.32239	-787.428	0	0	2.9853	3.37993	2.43755	0	0	5.17381	23.705	150.627
775	3.38305	0.414326	0.127759	0.022119	0.108858	0.611889	0.086627	0.969964	1.00665	0.094793	0	1.50006	0.678248	3.45647	0	0	0	8.95003	2.93071	3.37169	5.7835	6.65502	3.52365	8.85695	32.3217	6.47614	-363.868	90.4666	4.22741	62.1888	148.45	24.1284	-95.0734	91.1627	59.1345	86.103	-360.544	35.4373	-2752.41	1.18159	0	0	1.35337	0.754673	1.94516	2.23484	0	2.50248	18.4251
776	5.7293	3.38971	20.6685	5.24802	4.21321	9.053	2.99177	14.842	6.64068	3.91496	21.3359	14.4865	17.404	133.553	43.0586	-791.498	44.4549	118.985	3.59718	6.3995	0.896711	3.12772	0.629175	1.26653	2.67216	0.638115	-39.6881	6.38427	0.184993	8.62628	0	4.1094	-44.0979	11.0853	7.63346	10.3444	-46.0039	6.90298	-505.639	1.5076	1.57463	0.616795	0.73076	0.470169	1.3211	1.20344	0	1.68279	8.18836
777	3.73431	0.846872	0	0	0.559472	3.25374	0.44778	4.22392	4.77804	0.136726	0	0	0	0	15.3871	-333.784	17.8222	46.6526	15.4475	18.221	1.68605	10.9248	2.22166	5.93814	11.8726	3.10027	-160.429	38.5924	0.217026	24.3087	14.5303	7.60281	-256.779	40.9353	24.6058	0	0	0	0	2.22471	2.96048	0	0	0	0	0	-0.143656	2.50248	11.3286
778	3.73431	0	0	0	0	0	0	4.22392	4.77804	0.136726	0	0	0	0	0	0	0	43.6329	0	0	4.15565	10.9248	2.22166	5.93814	11.8726	3.10027	-160.429	38.5924	0.217026	24.3087	49.3566	7.60281	-256.779	40.9353	24.6058	46.2546	-139.802	6.32239	-787.428	0	0	0	0	0	4.72058	5.99668	-0.168633	0	0
779	1.28022	0	0	0.025408	0	24.6603	0	4.22392	1.71176	3.91496	1.45119	1.85796	1.07306	13.7707	14.8998	-791.498	17.8222	46.6526	5.85923	6.5938	1.6321	1.41521	0.404875	1.1197	11.3971	0.663721	0	0	3.67157	0	0	0	-23.1623	17.591	20.1095	11.4795	-50.6415	0	0	0	1.25805	0	13.2628	0	4.72058	2.18297	2.32172	1.6966	11.2748
780	0.837748	0.831604	0.320319	0.02623	4.41114	8.71598	5.59811	1.58214	1.71887	3.29181	2.10492	0	0	0	5.11951	-110.776	5.58925	11.295	5.57927	6.51199	0	3.43509	0.451706	5.83739	11.3971	6.31489	0	0	3.67157	0	13.8996	3.21286	-50.0151	12.2337	10.2479	11.4795	-31.5787	2.35966	0	5.57805	1.52257	4.54475	13.2628	8.05917	0	0	2.32172	0	55.8698
781	0	0	0	0	0	0	0	0	0	0	5.37277	2.94511	2.33112	37.1268	0	0	0	46.6526	0	0	0	0	0	0	0	0	0	0	0	24.3087	15.0658	7.60281	-256.779	0	0	0	-128.815	0	0	0	0	0	0	0	0	0	0	5.99918	19.1201
782	0	0	0.941089	0.157508	0	0	0	0	0	0.092657	1.40653	2.85331	1.07306	3.83451	0	0	0	118.985	0	0	0	3.12772	0.855019	0	0	0	0	0	0.148023	4.70843	8.15974	3.05961	-12.7358	0	0	0	-128.761	0	0	2.24045	2.98149	0	0	0	0	0	-0.108471	1.33686	11.3862
783	0	0	0.154374	0.026915	0.116543	0.473363	0.09974	1.58214	1.21174	0	0.960472	0	0.787347	0	2.47633	-47.8363	3.43146	11.295	5.57927	0	0	1.55757	0.453348	1.26665	1.72506	0.743152	-39.6881	6.36017	0	3.87869	0	3.08987	0	5.48147	4.18678	6.41222	-29.6407	2.16875	0	1.35968	1.58276	0.834441	0.692255	0.771921	4.72058	2.31175	0	1.25479	0
784	3.73431	0.55346	0	0	0	0	0	0	0	0	0	0	0	0	0	0	0	0	0	0	0	10.9248	2.22166	5.93814	11.8726	3.10027	-160.429	38.5924	0.404708	24.3087	49.3566	7.60281	-256.779	40.9353	24.6058	46.2546	-128.815	6.32239	-787.428	1.46135	1.90303	0.852843	0.874941	0.721786	1.2804	1.43063	-0.173721	1.62867	10.5865
785	0	0	0	0	0	0	0	4.22392	4.77804	0	0	0	0	0	0	0	0	10.4487	0	0	0	0	0	0	0	0	-160.429	38.5924	0	0	0	0	0	0	0	0	-29.2234	0	0	0	0	0	0	0	4.72058	5.99668	0	0	0
786	3.73431	0	7.11567	0	0	0	0	0	0	9.69929	2.19381	41.6502	1.09404	9.93571	0	-333.784	0	17.8149	15.4475	0	4.15565	11.2801	0.968911	5.93814	11.8726	3.10027	-160.429	38.5924	7.88323	9.95917	148.45	4.39345	-55.4213	40.9353	24.6058	46.2546	-52.0759	6.32239	-137.103	6.24038	0	0	0	0	0	0	5.17381	2.55953	150.627
787	0	0	0	0	0	0	0	0	0	0	0	0	0	0	0	0	0	0	0	0	0	0	0	0	0	0	0	0	0	0	0	0	0	0	0	0	0	0	0	0	0	0	0	0	0	0	0	0	0
788	0	0.583421	0.159513	0.025442	0.217721	0.590951	0.180176	1.58214	1.71887	0.194979	2.10492	2.79027	1.10061	9.26703	6.10612	-258.553	13.9416	44.9597	0	0	1.73194	2.10054	0.497276	5.93814	2.85795	3.10027	-160.429	38.5924	0.404708	24.3087	49.3566	7.60281	-256.779	13.404	59.1345	86.103	-360.544	0	0	1.19454	1.27285	1.31183	0.743869	1.11652	1.99763	2.29973	-0.240678	0	0
789	3.13682	2.67723	3.56958	2.24413	3.51916	4.30095	2.95992	0.923629	0.95131	2.63795	4.49816	7.08344	4.79075	14.118	6.99554	-105.376	6.83334	8.19688	11.1736	10.1579	0	34.8477	6.6099	0	0	0	-363.868	90.4666	4.22741	62.1888	148.45	24.1284	-449.309	0	0	0	-360.544	0	0	15.7711	9.5198	0	0	0	14.5558	17.7196	2.32172	23.705	150.627
790	0.815825	0.75295	4.3118	2.13652	0	0	0.071824	1.43938	0	0.111741	0	1.36547	7.53718	0	3.2041	-38.766	3.24153	0	4.98702	5.81021	1.73863	7.27492	3.08676	1.32166	2.92583	0.584483	-48.5423	11.4561	0.191132	4.92788	6.48216	14.528	-19.3052	8.37993	3.96963	0	-33.9689	0	0	6.03514	4.69617	0.834315	1.37624	0.499536	4.72058	5.99668	-0.168633	1.62519	10.8928
791	0	0	0.196526	0.040737	0.559472	1.20072	0.180404	4.22392	4.77804	0.338737	2.08317	8.20758	1.07306	5.67622	15.3871	-333.784	17.8222	45.2262	63.7236	71.1214	0	2.08636	0.671689	5.93814	4.44062	1.33227	-160.429	38.5924	0.404708	9.43713	49.3566	4.32075	-28.806	40.9353	24.6058	46.2546	-145.065	35.4373	-2752.41	1.41403	2.04019	2.9853	1.38169	1.07115	4.72058	5.99668	-0.375789	2.4326	55.8698
792	18.3017	2.0972	0	0	16.6688	24.6603	13.9126	0	0	0.136726	5.37277	8.20758	2.33112	37.1268	43.0586	-791.498	44.4549	0	63.7236	71.1214	14.2548	34.8477	15.3138	21.1133	32.3217	14.9183	-363.868	90.4666	4.22741	62.1888	148.45	24.1284	-449.309	91.1627	59.1345	86.103	-360.544	6.32239	-787.428	5.57805	6.90423	10.925	13.2628	8.05917	4.72058	5.99668	-0.168633	0	0
793	1.83333	2.03291	2.60226	0	2.68406	2.64566	1.95614	2.68887	2.59555	2.26579	3.39346	4.78421	3.75722	8.77008	4.89559	-41.3581	4.86885	11.997	6.59646	8.0854	0.887654	1.65751	3.47446	1.29313	1.57383	0.581806	0	3.42513	0.156118	4.72282	4.98787	2.53395	-17.3817	5.59831	2.93695	5.14431	-16.7696	0.968586	-104.76	5.57805	22.0751	2.9853	0	0.72344	4.72058	1.52696	-0.168633	0	18.4633
794	0	0.860408	0.941089	0.157508	0.559472	0.746931	0	4.22392	1.71176	0.136726	5.37277	8.20758	2.33112	9.76517	15.3871	-333.784	17.8222	0	5.81213	18.221	1.71276	10.9248	2.22166	5.93814	2.77507	0	-160.429	10.6987	0.217026	24.3087	49.3566	7.60281	-54.3342	40.9353	24.6058	46.2546	0	2.48945	-787.428	2.26017	3.00775	1.29791	0.728619	0.600831	1.97571	1.49908	-0.144245	2.54221	18.7923
795	5.70073	2.57598	4.43421	3.25045	5.86917	4.24371	3.59134	5.05769	5.66565	0.111741	1.35406	12.6632	7.53718	29.1239	12.7765	-227.015	8.08552	19.5491	13.4658	11.5357	1.09231	11.5544	6.82165	5.93814	2.79893	0	-363.868	90.4666	4.22741	24.143	49.3566	7.60281	-256.779	91.1627	59.1345	19.6694	0	12.5484	-518.363	3.39331	4.89248	0.841595	0.613618	0.583525	3.89428	4.16623	1.71892	5.14459	0
796	0	0	20.6685	13.4454	6.86311	5.56594	2.76905	14.842	17.4197	3.91496	8.27251	14.4865	17.404	133.553	43.0586	-791.498	44.4549	45.2262	63.7236	7.24902	0	34.8477	15.3138	9.0766	7.42913	3.33624	-363.868	90.4666	4.22741	24.143	43.7276	24.1284	-449.309	91.1627	59.1345	86.103	-145.065	35.4373	-174.25	15.7711	22.0751	4.84953	3.47886	1.82618	14.5558	17.7196	2.32172	9.6121	49.8046
797	3.73431	2.0972	0.323995	0.157508	0.559472	1.20072	0.085449	4.22392	4.77804	0.136726	0	0	0	0	5.08797	-333.784	17.8222	46.6526	15.897	24.9553	4.15565	0	0	0	0	0.667597	-160.429	38.5924	0	24.3087	49.3566	7.60281	-256.779	12.3732	0	0	-128.815	9.55737	-901.341	2.20715	6.90423	2.9853	1.38169	0	4.72058	5.99668	-0.168633	5.99918	55.8698
798	0	12.4418	20.6685	5.14977	4.11731	3.436	2.76707	14.842	17.4197	3.91496	8.27251	41.6502	17.404	133.553	43.0586	0	17.8222	118.985	12.8868	10.3179	14.2548	34.8477	6.6099	5.49246	4.61234	3.33409	-363.868	90.4666	4.22741	24.143	148.45	24.1284	-449.309	91.1627	0	46.2546	-360.544	7.9295	-305.296	0	0	2.98701	2.29838	1.82496	14.5558	17.7196	0	0	0
802	0.640042	0.451277	3.06211	1.69081	2.82331	4.30095	2.05313	3.24544	2.70452	2.63795	3.92803	5.0666	4.30222	6.07565	5.93212	-83.4607	1.93357	20.9058	8.32274	10.2848	4.15565	10.8463	2.88822	5.84174	32.3217	3.21244	-363.868	10.8589	4.22741	24.143	19.716	14.5224	-11.9612	27.5551	21.4925	5.43506	-360.544	9.16562	-985.74	6.03514	3.77614	3.16922	13.2628	1.75549	14.5558	3.33053	2.32172	9.6121	22.3999
803	0	0.480251	0.11629	1.72504	3.74335	2.72904	2.11657	3.40826	3.20053	2.71427	3.71006	4.30892	4.39671	6.99694	2.6962	0	2.48213	8.95003	6.96588	7.2554	4.15565	1.58255	2.91911	21.1133	4.5764	3.29371	-363.868	25.0496	4.22741	16.3858	10.7789	13.7124	-16.8369	40.9353	0	12.1846	-128.815	5.91987	-271.575	1.13272	3.82743	10.925	2.28359	1.80192	14.5558	6.44417	2.32172	6.69646	11.5948
807	1.16319	2.53699	2.66199	2.55363	0.115058	0.46753	2.88078	5.05769	5.66565	3.19956	3.61766	12.6632	5.55718	0	6.7965	-145.688	4.59884	0	20.5723	22.6788	3.65046	4.42608	4.48678	1.62863	2.10566	4.37027	-363.868	90.4666	4.22741	11.0109	148.45	13.7124	-17.5943	17.0101	21.3474	6.84118	-128.815	35.4373	-2752.41	2.52857	4.06974	2.22285	2.14548	0.501224	3.79422	4.05265	1.70106	3.83248	26.97
809	3.38305	2.43967	3.82694	2.77427	3.21126	3.33365	2.16825	3.40826	1.00665	0.094793	3.1879	1.10877	0.678248	4.31113	7.54492	-117.328	6.1913	15.3335	8.19292	7.13135	5.60215	34.8477	15.3138	8.48738	7.33699	3.47572	-363.868	90.4666	4.22741	9.98449	25.7279	24.1284	-449.309	0	0	0	-86.8286	8.02389	-258.554	6.09173	9.16544	3.16798	2.76835	1.67071	5.81133	6.38349	1.96117	3.96133	21.5228
840	5.70073	4.46694	6.29963	3.20758	0	0	0	5.05769	5.66565	3.19956	4.27323	2.49541	7.53718	29.1239	2.39419	0	4.97731	7.66493	3.45781	5.81021	4.15565	10.9248	0.964605	21.1133	32.3217	14.9183	-160.429	38.5924	4.22741	5.89903	148.45	7.60281	-256.779	16.5748	59.1345	86.103	-81.794	13.9535	-2752.41	5.57805	2.9957	10.925	13.2628	8.05917	0	0	2.32172	0	150.627
841	0.805266	0.391051	0.201296	0.037479	0.116897	0.411939	0.095386	1.07982	1.13626	0.139654	0	1.73992	0.761308	3.15808	6.95691	-34.8869	3.43241	6.20332	1.79594	3.0933	1.11693	10.9248	2.22166	2.38709	2.02089	1.36495	-160.429	38.5924	0.404708	6.027	0	0	-27.8249	27.9941	5.65171	46.2546	0	1.08371	0	1.47382	1.92104	0.704339	0.54569	0.596704	1.29138	1.44365	-0.174942	1.12872	10.7147
842	0	12.4418	20.6685	13.4454	6.40628	4.27198	0.089593	4.22392	4.77804	3.91496	21.3359	9.80718	1.06885	9.54345	43.0586	-791.498	5.53846	46.6526	2.34132	18.221	14.2548	34.8477	15.3138	8.48738	5.71817	0.696627	-160.429	38.5924	4.22741	62.1888	27.8158	4.30607	-52.9237	91.1627	59.1345	11.5818	-128.815	1.10769	-787.428	5.57805	6.90423	1.24187	0.703126	1.83524	14.5558	17.7196	0	5.99918	11.8197
843	0	0	0	0	16.6688	24.6603	3.80438	0	0	3.91496	21.3359	41.6502	17.404	133.553	15.3871	-333.784	17.8222	118.985	12.6689	14.5434	0	0	0	21.1133	32.3217	4.46389	0	0	4.22741	62.1888	148.45	24.1284	-449.309	40.9353	24.6058	46.2546	-360.544	7.81222	-479.235	0	0	10.925	13.2628	2.4625	0	0	2.32172	23.705	150.627
844	0	0.545785	0	0	0.21502	3.25374	0.44778	4.22392	4.77804	0	0	0	0	0	3.36076	-116.631	3.42868	9.67113	63.7236	71.1214	1.09231	0	0	2.38709	11.8726	3.10027	-160.429	38.5924	0	0	0	0	0	7.94544	9.03193	6.80576	-26.7168	35.4373	-2752.41	1.44155	1.87436	0.695138	0.862377	0.711867	1.26295	1.40993	-0.12485	1.30198	10.3828
845	18.3017	4.86522	20.6685	13.4454	16.6688	24.6603	13.9126	14.842	17.4197	9.69929	21.3359	41.6502	17.404	133.553	43.0586	-791.498	44.4549	45.2262	63.7236	71.1214	1.63318	0	0	0	0	0	0	0	0.404708	0	0	0	0	0	0	0	0	0	-787.428	2.15458	2.86659	1.24002	1.30978	1.05588	1.88467	2.1603	-0.231581	2.4237	17.7004
846	18.3017	0	20.6685	5.18344	0	0	0	4.22392	1.71176	0	0	0	7.97998	0	0	-791.498	0	46.6526	0	0	14.2548	10.9248	0.964605	21.1133	11.8445	6.47614	-363.868	25.0795	7.88323	62.1888	44.0752	0	-50.0411	91.1627	24.6058	86.103	-360.544	35.4373	-2752.41	15.7711	9.57823	0	0	0	4.72058	2.18297	0	0	0
847	0	0	0.941089	0.157508	0	0	0	4.22392	4.77804	0.136726	21.3359	41.6502	7.97998	133.553	15.3871	-333.784	17.8222	46.6526	23.976	24.979	0	10.9248	2.22166	0	0	0	-160.429	38.5924	0.217026	62.1888	148.45	13.6658	-449.309	40.9353	24.6058	46.2546	-128.815	13.9535	-902.295	5.57805	6.90423	0	0	0	4.72058	5.99668	-0.168633	23.705	150.627
848	0.788034	4.46694	6.29963	2.25088	5.86917	7.79565	5.06004	1.43938	1.55403	0.18106	1.90362	2.49541	1.00954	8.09622	12.7765	-105.297	12.4152	7.63131	0	2.97647	5.59846	10.9572	3.20105	8.46879	11.3971	6.31489	-44.4363	10.5546	0.280644	9.39396	13.8996	4.36837	-50.0151	27.2444	10.3138	21.3692	-21.0139	1.08395	-107.776	5.57805	1.59768	2.9853	3.37993	2.43755	14.5558	17.7196	5.17381	23.705	150.627
849	0	0	0	0	0	0	0	4.22392	4.77804	0.338737	5.37277	8.20758	0.772522	37.1268	15.3871	-115.343	17.8222	45.4362	15.4475	18.221	0	0	0	0	0	0	-160.429	38.5924	0.404708	24.3087	49.3566	3.17286	-256.779	40.9353	8.94303	46.2546	-145.756	6.32239	-787.428	0	0	0	0	0	4.72058	5.99668	-0.375789	5.99918	55.8698
850	1.16319	0	4.38777	4.51585	0	0	0	1.43938	1.55403	0.111741	1.90362	2.49541	1.00954	8.09622	4.56572	-95.7349	4.97731	10.5454	4.98702	5.81021	4.15565	11.2801	15.3138	5.93814	11.8726	1.34585	-160.429	38.5924	0.217026	24.3087	49.3566	7.60281	-256.779	40.9353	24.6058	46.2546	-52.0759	6.32239	-787.428	6.24038	22.0751	0	0	0	4.72058	5.99668	-0.168633	5.99918	55.8698
851	0	12.4418	0	0	16.6688	24.6603	13.9126	14.842	17.4197	0	0	0	0	0	0	0	0	0	0	0	14.2548	0	0	21.1133	32.3217	14.9183	-363.868	90.4666	0	0	0	0	0	0	0	0	0	0	0	15.7711	22.0751	2.9853	3.37993	2.43755	4.72058	5.99668	2.32172	23.705	150.627
852	1.16319	0.75295	0	0	0.196993	1.02858	0.162858	1.43938	1.55403	0.111741	7.55951	12.6632	5.60954	29.1239	0	0	0	0	4.98702	5.81021	4.15565	10.9248	0.655763	5.93814	11.8726	3.10027	-160.429	38.5924	0.217026	62.1888	148.45	13.9431	-449.309	12.5703	24.6058	46.2546	-128.815	6.32239	-787.428	5.57805	1.98744	2.9853	3.37993	2.43755	0	0	-0.168633	23.705	150.627
853	0	0	0	0	0	0	0	0	0	3.91496	0	0	0	0	0	0	0	46.6526	0	0	0	0	0	0	0	0	0	0	4.22741	0	0	0	0	0	0	0	-128.815	0	0	0	0	0	0	0	0	0	2.32172	0	0
855	0	0.820085	0	0.039033	0	0	0	0	0	0.136726	5.37277	8.20758	2.33112	37.1268	15.3871	-333.784	17.8222	18.5599	0	0	1.63318	0	0.646191	0	0	0	0	0	0.217026	24.3087	49.3566	7.60281	-256.779	40.9353	24.6058	46.2546	-54.3028	0	0	2.15458	0	1.24002	1.30978	1.05588	1.88467	2.1603	0	2.4237	17.7004
856	3.73431	2.0972	0.329226	0.059699	0.559472	3.25374	0.44778	4.22392	4.77804	0.136726	5.37277	8.20758	2.33112	37.1268	15.3871	-333.784	17.8222	46.6526	5.85923	18.221	0	3.59629	0.949904	5.93814	11.8726	3.10027	-160.429	38.5924	0.217026	24.3087	49.3566	7.60281	-256.779	40.9353	24.6058	46.2546	0	2.50834	-787.428	2.23901	2.94828	2.9853	3.37993	2.43755	4.72058	5.99668	-0.168633	5.99918	55.8698
857	0	0	0	0	0	0	0	0	0	0	0	0	0	0	15.3871	-333.784	17.8222	46.6526	15.4475	18.221	0	0	0	0	0	0	0	0	0	0	0	0	0	40.9353	24.6058	46.2546	-128.815	6.32239	-787.428	0	0	0	0	0	0	0	0	0	0
858	0	0	0.941089	0.157508	0.559472	1.17719	0.44778	4.22392	4.77804	0	1.39081	41.6502	17.404	133.553	43.0586	-791.498	44.4549	43.6329	63.7236	25.7374	0	10.9248	2.22166	5.93814	4.35445	3.10027	-160.429	38.5924	0	6.1188	148.45	24.1284	-449.309	91.1627	59.1345	86.103	-139.802	35.4373	-932.903	5.57805	6.90423	2.9853	1.35705	2.43755	4.72058	5.99668	0	1.62519	150.627
859	0	2.0972	0	0	16.6688	8.96005	13.9126	0	0	0.338737	1.34583	2.85471	5.0316	0	15.3871	-333.784	17.8222	27.908	0	2.77173	4.15565	0	0	21.1133	11.9046	14.9183	0	0	0.404708	5.89903	14.5385	8.69965	0	40.9353	24.6058	46.2546	-86.2207	0	-93.301	5.57805	6.90423	10.925	5.3457	8.05917	4.72058	5.99668	-0.375789	1.57184	18.4733
860	0	2.0972	0.941089	0.157508	0	0	0	0	0	0.338737	5.37277	2.92411	1.09404	37.1268	5.44136	0	0	0	15.4475	18.221	4.15565	10.9248	2.22166	0	0	0	0	0	0.404708	24.3087	14.9432	4.39345	-256.779	13.29	0	0	0	6.32239	-787.428	0	0	2.9853	3.37993	2.43755	4.72058	5.99668	-0.375789	5.99918	18.97
861	0	0	0	0	0	0	0	4.22392	4.77804	0.338737	5.37277	2.85471	0	9.60075	15.3871	-333.784	17.8222	46.6526	15.4475	18.221	0	0	0	0	0	0	-160.429	38.5924	0.404708	24.3087	14.5385	0	-53.2879	40.9353	24.6058	46.2546	-128.815	6.32239	-787.428	0	0	0	0	0	4.72058	5.99668	-0.375789	5.99918	18.4733
862	3.86212	2.64461	0	0.029989	4.18655	5.3953	0	5.05769	5.66565	3.19956	5.44334	12.6632	5.55718	29.1239	0	-227.015	0	0	0	0	0	10.9572	3.61594	1.64177	7.59864	2.83085	-44.4363	10.5546	3.67157	6.34055	13.8996	3.17934	-50.0151	27.2444	20.1095	13.1826	-59.8648	13.226	-538.777	4.26499	4.23282	0.714038	2.85628	1.44018	1.32187	1.47989	1.74955	1.35335	11.0708
[truncated: 161 more columns]

## Sheet: Rhodopsin_γ type-I
Table S4 The site-specific profiles of paralogs in druggable subfamilies of GPCRs: type I functional divergence for rhodopsin (γ) subfamily
Paralog pair	SSTR3/SSTR5	SSTR3/SSTR2	SSTR3/SSTR1	SSTR3/OPRL1	SSTR3/OPRK1	SSTR3/OPRD1	SSTR3/OPRM1	SSTR3/MCHR2	SSTR3/MCHR1	SSTR3/FPR1	SSTR3/CMKLR1	SSTR3/BDKRB2	SSTR3/BDKRB1	SSTR3/AGTR2	SSTR3/AGTR1	SSTR3/GPR15	SSTR3/GPR25	SSTR3/CXCR4	SSTR3/CXCR5	SSTR3/CXCR3	SSTR3/2	SSTR3/CCR9	SSTR3/CXCR6	SSTR3/CCR7	SSTR3/CCR6	SSTR3/XCR1	SSTR3/CCRL2	SSTR3/CCR8	SSTR3/CCR3	SSTR3/CCR4	SSTR5/SSTR2	SSTR5/SSTR1	SSTR5/OPRL1	SSTR5/OPRK1	SSTR5/OPRD1	SSTR5/OPRM1	SSTR5/MCHR2	SSTR5/MCHR1	SSTR5/FPR1	SSTR5/CMKLR1	SSTR5/BDKRB2	SSTR5/BDKRB1	SSTR5/AGTR2	SSTR5/AGTR1	SSTR5/GPR15	SSTR5/GPR25	SSTR5/CXCR4	SSTR5/CXCR5	SSTR5/CXCR3
MFE Theta	0.44965	0.400099	0.650484	0.724222	0.363777	0.335241	0.969136	0.560914	0.285428	0.749034	0.391959	0.382642	0.455881	0.420532	0.327174	0.517677	0.53014	0.439464	0.59233	0.398347	0.432829	0.491571	0.553544	0.579471	0.431871	0.391543	0.54083	0.221052	0.848347	0.805719	0.268075	0.337514	0.519561	0.191315	0.591425	0.613569	0.413864	0.572003	0.719444	0.398761	0.182646	0.261908	0.204115	0.388585	0.604803	0.498618	0.44964	0.311995	0.159657
MFE SE	0.15092	0.135876	0.137107	0.169446	0.136212	0.145064	0.164544	0.14869	0.127078	0.159486	0.131826	0.127703	0.170581	0.138152	0.145828	0.195281	0.184495	0.122044	0.155704	0.163887	0.137302	0.138631	0.143287	0.13562	0.134278	0.140994	0.17825	0.212633	0.166858	0.144365	0.149692	0.141992	0.185888	0.147648	0.178179	0.179621	0.163444	0.162151	0.17956	0.152839	0.135861	0.186214	0.147084	0.171666	0.224045	0.208584	0.14166	0.165236	0.175838
MFE Z-score	-3.28372	-3.28452	-5.52503	-4.71913	-2.95163	-2.50926	-6.51096	-4.2417	-2.4609	-5.26349	-3.3323	-3.37454	-2.88545	-3.3987	-2.42978	-2.82425	-3.08854	-4.17275	-4.24547	-2.61981	-3.53417	-4.01402	-4.38116	-4.94437	-3.62412	-3.06792	-3.28163	-1.06855	-5.63639	-6.44585	-1.90797	-2.59127	-2.99834	-1.35855	-3.60446	-3.70964	-2.73665	-3.89362	-4.37188	-2.84383	-1.41691	-1.46546	-1.45991	-2.42058	-2.84282	-2.52347	-3.54543	-2.00523	-0.934704
209	0.289976	0.49164	0.506072	0.701105	0.554062	0.485298	0.881067	0.530722	0.19643	0.740198	0.346126	0.265841	0.502515	0.394824	0.262726	0.525605	0.658446	0.43668	0.822735	0.43939	0.492268	0.396013	0.478731	0.510828	0.377583	0.348918	0.865924	0.65362	0.748008	0.613561	0.225385	0.105243	0.371107	0.249194	0.425788	0.623375	0.298255	0.426928	0.698138	0.252788	0.020058	0.278264	0.085642	0.259787	0.551274	0.530284	0.391026	0.22361	0.01267
228	0.289976	0.356603	0.506072	0.701105	0.554062	0.485298	0.881067	0.446031	0.19643	0.740198	0.346126	0.265841	0.3529	0.394824	0.262726	0.725364	0.571518	0.318355	0.659306	0.356116	0.378955	0.396013	0.478731	0.407422	0.377583	0.348918	0.508954	0.725435	0.921893	0.613561	0.1551	0.105243	0.371107	0.249194	0.425788	0.623375	0.246823	0.426928	0.698138	0.252788	0.020058	0.19878	0.085642	0.259787	0.705243	0.461444	0.298406	0.126996	0.009654
229	0.289976	0.356603	0.506072	0.701105	0.554062	0.485298	0.881067	0.446031	0.19643	0.740198	0.346126	0.265841	0.3529	0.394824	0.262726	0.525605	0.571518	0.318355	0.581228	0.356116	0.378955	0.396013	0.478731	0.407422	0.377583	0.348918	0.508954	0.65362	0.748008	0.613561	0.1551	0.105243	0.371107	0.249194	0.425788	0.623375	0.246823	0.426928	0.698138	0.252788	0.020058	0.19878	0.085642	0.259787	0.551274	0.461444	0.298406	0.100895	0.009654
230	0.289976	0.356603	0.506072	0.701105	0.554062	0.485298	0.881067	0.446031	0.19643	0.740198	0.557194	0.265841	0.3529	0.485936	0.455665	0.525605	0.784406	0.318355	0.581228	0.551261	0.852785	0.468066	0.478731	0.407422	0.454994	0.496899	0.508954	0.65362	0.748008	0.613561	0.1551	0.105243	0.371107	0.249194	0.425788	0.623375	0.246823	0.426928	0.698138	0.401429	0.020058	0.19878	0.111566	0.406061	0.551274	0.644948	0.298406	0.100895	0.01796
231	0.289976	0.49164	0.506072	0.701105	0.554062	0.485298	0.881067	0.584362	0.280785	0.907586	0.695874	0.265841	0.3529	0.394824	0.262726	0.525605	0.571518	0.318355	0.743114	0.356116	0.50036	0.396013	0.647541	0.407422	0.460142	0.409867	0.508954	0.65362	0.748008	0.613561	0.225385	0.105243	0.371107	0.249194	0.425788	0.623375	0.334244	0.519438	0.861072	0.518247	0.020058	0.19878	0.085642	0.259787	0.551274	0.461444	0.298406	0.166049	0.009654
232	0.438174	0.356603	0.506072	0.701105	0.554062	0.485298	0.881067	0.446031	0.19643	0.907586	0.346126	0.327431	0.3529	0.394824	0.262726	0.725364	0.571518	0.52913	0.746829	0.356116	0.378955	0.396013	0.478731	0.407422	0.558378	0.496899	0.508954	0.486356	0.748008	0.836842	0.250658	0.148372	0.476882	0.326253	0.509454	0.664446	0.398757	0.578312	0.647202	0.465777	0.02943	0.316058	0.16784	0.412482	0.505288	0.623677	0.272674	0.106491	0.018481
233	0.385865	0.365292	0.584425	0.771043	0.521339	0.552678	0.895914	0.602219	0.290628	0.712418	0.390661	0.295651	0.421654	0.439992	0.315296	0.577576	0.678025	0.465714	0.632393	0.391045	0.3831	0.492467	0.619992	0.523297	0.408203	0.402725	0.623211	0.485886	0.791636	0.718384	0.332537	0.105243	0.371107	0.370969	0.425788	0.623375	0.246823	0.426928	0.82259	0.424992	0.032925	0.234602	0.109996	0.523273	0.551274	0.74864	0.298406	0.218605	0.018765
245	0.289976	0.356603	0.506072	0.701105	0.554062	0.485298	0.881067	0.446031	0.19643	0.740198	0.346126	0.265841	0.3529	0.394824	0.262726	0.525605	0.571518	0.418613	0.581228	0.356116	0.378955	0.653597	0.478731	0.407422	0.536894	0.348918	0.508954	0.486356	0.748008	0.613561	0.1551	0.105243	0.371107	0.249194	0.425788	0.623375	0.246823	0.426928	0.698138	0.252788	0.020058	0.19878	0.085642	0.259787	0.551274	0.461444	0.376833	0.100895	0.009654
246	0.800295	0.923987	0.69529	0.701105	0.873534	0.485298	0.995959	0.760173	0.406009	0.740198	0.648405	0.624756	0.795495	0.850104	0.558334	0.525605	0.784406	0.921841	0.826939	0.666894	0.504176	0.771036	0.863276	0.944683	0.656087	0.491611	0.700868	0.486356	0.748008	0.836842	0.034148	0.073488	0.732599	0.090262	0.708914	0.229254	0.142629	0.341267	0.85997	0.194636	0.010956	0.061497	0.025264	0.165732	0.745626	0.392282	0.07627	0.063041	0.004898
247	0.29949	0.154185	0.779334	0.398114	0.808096	0.364675	0.667332	0.257543	0.287811	0.873997	0.236196	0.17803	0.282445	0.437197	0.118123	0.356038	0.503176	0.249405	0.946528	0.196946	0.173701	0.347219	0.264515	0.262507	0.198241	0.296506	0.261489	0.379122	0.446454	0.451688	0.16377	0.144377	0.421257	0.31953	0.375485	0.649337	0.271407	0.439777	0.748868	0.275743	0.021689	0.218892	0.088161	0.288384	0.515152	0.485018	0.27699	0.181756	0.010806
248	0.54917	0.219422	0.695859	0.854459	0.370455	0.651798	0.792447	0.495769	0.220712	0.583453	0.809701	0.504784	0.512338	0.515235	0.622427	0.653863	0.690929	0.237225	0.878739	0.700994	0.3909	0.443845	0.797811	0.307243	0.329017	0.335304	0.441347	0.640215	0.847369	0.462856	0.530984	0.105243	0.371107	0.56637	0.425788	0.777382	0.334244	0.520679	0.861072	0.252788	0.024891	0.23576	0.113082	0.259787	0.551274	0.530284	0.505145	0.100895	0.009654
249	0.289976	0.356603	0.506072	0.701105	0.554062	0.485298	0.881067	0.446031	0.19643	0.740198	0.346126	0.265841	0.3529	0.394824	0.262726	0.525605	0.571518	0.318355	0.581228	0.356116	0.378955	0.396013	0.478731	0.407422	0.377583	0.348918	0.508954	0.486356	0.748008	0.613561	0.1551	0.105243	0.371107	0.249194	0.425788	0.623375	0.246823	0.426928	0.698138	0.252788	0.020058	0.19878	0.085642	0.259787	0.551274	0.461444	0.298406	0.100895	0.009654
250	0.289976	0.489389	0.506072	0.701105	0.554062	0.485298	0.881067	0.584362	0.282331	0.740198	0.346126	0.491475	0.422945	0.394824	0.262726	0.525605	0.658446	0.417147	0.581228	0.356116	0.378955	0.396013	0.478731	0.407422	0.377583	0.348918	0.508954	0.486356	0.748008	0.613561	0.224086	0.105243	0.371107	0.249194	0.425788	0.623375	0.334244	0.520955	0.698138	0.252788	0.042856	0.234602	0.085642	0.259787	0.551274	0.530284	0.375683	0.100895	0.009654
251	0.63696	0.614055	0.506072	0.973604	0.733389	0.864551	0.881067	0.584362	0.413768	0.740198	0.568286	0.606223	0.507449	0.584276	0.605531	0.525605	0.817405	0.750614	0.819355	0.709578	0.672642	0.657651	0.863276	0.82677	0.459729	0.579229	0.700868	0.486356	0.921893	0.744176	0.100449	0.221823	0.192444	0.178455	0.225715	0.712559	0.296398	0.326863	0.811812	0.244574	0.012502	0.21963	0.083946	0.16245	0.68155	0.36063	0.160661	0.07034	0.005235
252	0.438174	0.483537	0.506072	0.808711	0.733389	0.485298	0.881067	0.584362	0.19643	0.864159	0.568286	0.412603	0.504249	0.584276	0.47155	0.525605	0.571518	0.318355	0.658935	0.561094	0.683909	0.468066	0.647541	0.661763	0.547004	0.552827	0.508954	0.486356	0.748008	0.738339	0.147241	0.148372	0.348348	0.212536	0.509454	0.664446	0.26953	0.578312	0.645712	0.265287	0.02228	0.223539	0.086398	0.256429	0.611154	0.623677	0.475517	0.128537	0.009897
253	0.289976	0.650878	0.506072	0.822609	0.721088	0.678263	0.954625	0.584362	0.282331	0.907586	0.554446	0.265841	0.62467	0.745597	0.347791	0.525605	0.658446	0.420998	0.736456	0.448097	0.378955	0.560133	0.594132	0.657919	0.460142	0.506075	0.700868	0.486356	0.748008	0.613561	0.333696	0.105243	0.504652	0.373384	0.590079	0.787443	0.334244	0.520955	0.861072	0.399317	0.020058	0.355274	0.235028	0.324677	0.551274	0.530284	0.378704	0.162343	0.013023
254	0.27392	0.471838	0.583336	0.734668	0.628322	0.452928	0.895716	0.479087	0.289123	0.780994	0.430407	0.295551	0.428955	0.418014	0.281113	0.576849	0.708651	0.314275	0.615884	0.391366	0.397452	0.472741	0.489431	0.472394	0.542212	0.39883	0.621656	0.547501	0.791059	0.717024	0.250658	0.148372	0.345002	0.326253	0.36676	0.664446	0.26953	0.578312	0.753079	0.341583	0.020586	0.212837	0.084439	0.257907	0.611154	0.623677	0.274149	0.108294	0.009922
255	0.269325	0.343982	0.442171	0.781626	0.641548	0.563914	0.898249	0.473611	0.201744	0.709589	0.447928	0.329199	0.390298	0.401397	0.331751	0.619794	0.638919	0.491953	0.611379	0.396262	0.533104	0.432251	0.530545	0.434214	0.400344	0.39279	0.641522	0.461903	0.702168	0.566455	0.150567	0.065691	0.57428	0.404957	0.584516	0.699453	0.282228	0.463014	0.544985	0.457905	0.012058	0.210654	0.078445	0.16399	0.378021	0.592109	0.641972	0.074022	0.006253
256	0.289976	0.356603	0.506072	0.701105	0.554062	0.485298	0.881067	0.446031	0.19643	0.907586	0.484859	0.323071	0.3529	0.487767	0.57755	0.525605	0.646213	0.318355	0.738494	0.356116	0.683909	0.396013	0.478731	0.504407	0.377583	0.348918	0.700868	0.486356	0.748008	0.613561	0.1551	0.105243	0.371107	0.249194	0.425788	0.623375	0.246823	0.426928	0.861072	0.347742	0.024875	0.19878	0.112141	0.500679	0.551274	0.520212	0.298406	0.163463	0.009654
257	0.295085	0.388201	0.756289	0.892648	0.787531	0.708297	0.926057	0.270184	0.08859	0.863394	0.244258	0.138272	0.243138	0.263151	0.147841	0.698146	0.918385	0.469463	0.622542	0.219145	0.799378	0.71709	0.275957	0.88265	0.62842	0.262567	0.447583	0.693311	0.532543	0.892978	0.147636	0.141946	0.4626	0.315402	0.498351	0.659156	0.280104	0.456357	0.746234	0.281959	0.025349	0.226425	0.091798	0.280791	0.603408	0.603053	0.310866	0.110437	0.011008
258	0.337285	0.34269	0.537327	0.781626	0.641548	0.563914	0.898249	0.473611	0.308894	0.788026	0.388256	0.347258	0.389275	0.400583	0.267139	0.5862	0.606382	0.327486	0.606769	0.518247	0.435152	0.434348	0.530545	0.397208	0.403902	0.384704	0.563617	0.558731	0.72393	0.734266	0.085637	0.031045	0.70329	0.526149	0.685235	0.745931	0.353724	0.839774	0.848503	0.42651	0.108523	0.221956	0.083079	0.251663	0.729756	0.545825	0.483873	0.134535	0.074047
259	0.438174	0.356603	0.506072	0.701105	0.554062	0.485298	0.881067	0.446031	0.19643	0.740198	0.346126	0.265841	0.3529	0.394824	0.262726	0.525605	0.655606	0.318355	0.581228	0.356116	0.504176	0.396013	0.478731	0.407422	0.377583	0.411855	0.508954	0.486356	0.921893	0.613561	0.250658	0.148372	0.476882	0.326253	0.509454	0.664446	0.398757	0.578312	0.753079	0.465777	0.053199	0.316058	0.16784	0.412482	0.611154	0.525255	0.475517	0.190929	0.018481
260	0.289976	0.356603	0.506072	0.701105	0.554062	0.485298	0.881067	0.446031	0.19643	0.740198	0.346126	0.615305	0.515446	0.758452	0.262726	0.525605	0.571518	0.318355	0.658191	0.356116	0.378955	0.468066	0.647541	0.407422	0.569136	0.492855	0.508954	0.486356	0.748008	0.613561	0.1551	0.105243	0.371107	0.249194	0.425788	0.623375	0.246823	0.426928	0.698138	0.252788	0.062712	0.285757	0.24497	0.259787	0.551274	0.461444	0.298406	0.126567	0.009654
261	0.289976	0.356603	0.506072	0.701105	0.554062	0.485298	0.881067	0.534492	0.414857	0.740198	0.67822	0.323252	0.426904	0.480904	0.262726	0.525605	0.655606	0.318355	0.807233	0.356116	0.50036	0.468489	0.478731	0.407422	0.564691	0.348918	0.508954	0.725435	0.748008	0.613561	0.1551	0.105243	0.371107	0.249194	0.425788	0.623375	0.300687	0.634623	0.698138	0.502031	0.024891	0.23669	0.109996	0.259787	0.551274	0.527932	0.298406	0.209976	0.009654
262	0.289976	0.356603	0.506072	0.701105	0.724007	0.485298	0.881067	0.584362	0.277011	0.740198	0.408977	0.519656	0.507049	0.394824	0.341725	0.525605	0.655606	0.43668	0.581228	0.43939	0.378955	0.551816	0.825983	0.407422	0.569136	0.348918	0.508954	0.486356	0.748008	0.613561	0.1551	0.105243	0.371107	0.376108	0.425788	0.623375	0.334244	0.515713	0.698138	0.294823	0.0467	0.280877	0.085642	0.320097	0.551274	0.527932	0.391026	0.100895	0.01267
263	0.289976	0.356603	0.506072	0.701105	0.554062	0.485298	0.881067	0.584362	0.19643	0.740198	0.346126	0.265841	0.3529	0.394824	0.342229	0.729046	0.784406	0.318355	0.658191	0.448097	0.504176	0.468489	0.478731	0.407422	0.461378	0.41285	0.508954	0.486356	0.748008	0.613561	0.1551	0.105243	0.371107	0.249194	0.425788	0.623375	0.334244	0.426928	0.698138	0.252788	0.020058	0.19878	0.085642	0.320477	0.708195	0.644948	0.298406	0.126567	0.013023
264	0.630701	0.356603	0.715237	0.811325	0.554062	0.485298	0.881067	0.917509	0.19643	0.740198	0.406677	0.327431	0.421042	0.394824	0.347791	0.525605	0.784406	0.318355	0.658005	0.547578	0.504176	0.555108	0.478731	0.407422	0.557075	0.611589	0.631931	0.486356	0.748008	0.613561	0.408998	0.06397	0.332437	0.433514	0.609681	0.711026	0.127275	0.741773	0.810043	0.505351	0.055594	0.325112	0.338118	0.356219	0.679317	0.398308	0.694028	0.18147	0.008692
265	0.289976	0.356603	0.506072	0.701105	0.554062	0.485298	0.881067	0.584362	0.28205	0.740198	0.40947	0.405584	0.426904	0.394824	0.262726	0.736891	0.655606	0.318355	0.743114	0.536261	0.378955	0.46363	0.478731	0.686216	0.377583	0.491145	0.624104	0.657799	0.748008	0.613561	0.1551	0.105243	0.371107	0.249194	0.425788	0.623375	0.334244	0.520679	0.698138	0.295158	0.032809	0.23669	0.085642	0.259787	0.71451	0.527932	0.298406	0.166049	0.017139
266	0.289976	0.486237	0.506072	0.701105	0.554062	0.485298	0.881067	0.534492	0.19643	0.740198	0.48903	0.323071	0.505716	0.394824	0.339045	0.525605	0.655606	0.318355	0.581228	0.442841	0.378955	0.466164	0.587821	0.407422	0.377583	0.416671	0.865924	0.486356	0.748008	0.613561	0.222277	0.105243	0.371107	0.249194	0.425788	0.623375	0.300687	0.426928	0.698138	0.350741	0.024875	0.280107	0.085642	0.318072	0.551274	0.527932	0.298406	0.100895	0.012809
267	0.289976	0.356603	0.506072	0.701105	0.554062	0.485298	0.881067	0.584362	0.19643	0.740198	0.346126	0.265841	0.426904	0.394824	0.262726	0.525605	0.658446	0.318355	0.581228	0.356116	0.378955	0.464686	0.478731	0.407422	0.377583	0.41451	0.508954	0.486356	0.748008	0.744176	0.1551	0.105243	0.371107	0.249194	0.425788	0.623375	0.334244	0.426928	0.698138	0.252788	0.020058	0.23669	0.085642	0.259787	0.551274	0.530284	0.298406	0.100895	0.009654
268	0.41766	0.656494	0.715237	0.701105	0.554062	0.485298	0.986202	0.446031	0.19643	0.740198	0.408977	0.615305	0.3529	0.48708	0.342732	0.525605	0.655606	0.318355	0.739075	0.717912	0.378955	0.464686	0.478731	0.686216	0.454994	0.416671	0.700868	0.486356	0.748008	0.613561	0.144391	0.086021	0.462848	0.315589	0.498544	0.665597	0.377076	0.558922	0.746354	0.330496	0.022699	0.298903	0.101381	0.293786	0.603543	0.521005	0.451139	0.110332	0.011347
269	0.289976	0.356603	0.506072	0.927641	0.554062	0.485298	0.881067	0.760173	0.406009	0.740198	0.569105	0.324884	0.422945	0.394824	0.347791	0.525605	0.784406	0.318355	0.581228	0.356116	0.378955	0.396013	0.478731	0.504407	0.459729	0.491611	0.508954	0.486356	0.748008	0.613561	0.1551	0.105243	0.697065	0.249194	0.425788	0.623375	0.483266	0.627857	0.698138	0.410657	0.025035	0.234602	0.085642	0.324677	0.551274	0.644948	0.298406	0.100895	0.009654
270	0.403207	0.493925	0.597327	0.781626	0.641548	0.563914	0.898249	0.473611	0.308894	0.788026	0.580278	0.498377	0.389875	0.584876	0.41914	0.5862	0.731095	0.491953	0.748213	0.518247	0.533104	0.61201	0.642532	0.434214	0.572791	0.442642	0.641522	0.558731	0.798414	0.734266	0.1551	0.105243	0.371107	0.249194	0.425788	0.623375	0.334244	0.426928	0.698138	0.252788	0.020058	0.287551	0.085642	0.259787	0.551274	0.461444	0.298406	0.100895	0.009654
271	0.289976	0.356603	0.506072	0.701105	0.554062	0.485298	0.881067	0.584362	0.526164	0.740198	0.346126	0.265841	0.425143	0.394824	0.262726	0.525605	0.571518	0.318355	0.656887	0.356116	0.378955	0.396013	0.478731	0.407422	0.377583	0.348918	0.700868	0.486356	0.748008	0.613561	0.1551	0.105243	0.371107	0.249194	0.425788	0.623375	0.334244	0.712749	0.698138	0.252788	0.020058	0.23576	0.085642	0.259787	0.551274	0.461444	0.298406	0.126068	0.009654
272	0.183359	0.25416	0.340346	0.640068	0.731128	0.650002	0.9152	0.340822	0.217884	0.834514	0.336169	0.321146	0.365636	0.772956	0.346984	0.386724	0.860115	0.690695	0.722591	0.323017	0.398876	0.609463	0.45306	0.509833	0.295088	0.567809	0.769915	0.638538	0.846434	0.839068	0.101181	0.052435	0.314902	0.407807	0.587072	0.70063	0.176628	0.459883	0.797867	0.242807	0.025409	0.206939	0.291947	0.337853	0.424391	0.754028	0.647393	0.165417	0.008311
273	0.289976	0.356603	0.506072	0.701105	0.554062	0.485298	0.881067	0.446031	0.19643	0.740198	0.346126	0.265841	0.3529	0.394824	0.262726	0.525605	0.571518	0.318355	0.581228	0.356116	0.378955	0.396013	0.478731	0.510828	0.377583	0.495655	0.508954	0.486356	0.748008	0.613561	0.1551	0.105243	0.371107	0.249194	0.425788	0.623375	0.246823	0.426928	0.698138	0.252788	0.020058	0.19878	0.085642	0.259787	0.551274	0.461444	0.298406	0.100895	0.009654
274	0.289976	0.356603	0.506072	0.701105	0.554062	0.485298	0.881067	0.446031	0.19643	0.740198	0.346126	0.265841	0.3529	0.394824	0.262726	0.525605	0.571518	0.318355	0.581228	0.356116	0.378955	0.396013	0.478731	0.407422	0.377583	0.348918	0.700868	0.486356	0.748008	0.613561	0.1551	0.105243	0.371107	0.249194	0.425788	0.623375	0.246823	0.426928	0.698138	0.252788	0.020058	0.19878	0.085642	0.259787	0.551274	0.461444	0.298406	0.100895	0.009654
275	0.289976	0.356603	0.506072	0.701105	0.554062	0.485298	0.881067	0.446031	0.19643	0.740198	0.48594	0.265841	0.3529	0.394824	0.262726	0.525605	0.571518	0.318355	0.581228	0.356116	0.378955	0.396013	0.478731	0.407422	0.377583	0.348918	0.508954	0.486356	0.748008	0.613561	0.1551	0.105243	0.371107	0.249194	0.425788	0.623375	0.246823	0.426928	0.698138	0.348519	0.020058	0.19878	0.085642	0.259787	0.551274	0.461444	0.298406	0.100895	0.009654
276	0.438174	0.356603	0.891174	0.908594	0.733389	0.836317	0.987754	0.917509	0.282331	0.872158	0.584185	0.321805	0.426904	0.749416	0.342229	0.525605	0.571518	0.318355	0.660606	0.356116	0.378955	0.553946	0.589338	0.503404	0.550179	0.685527	0.700868	0.486356	0.748008	0.613561	0.250658	0.098094	0.343108	0.212536	0.389934	0.642262	0.319811	0.437393	0.644316	0.263494	0.030391	0.250325	0.085859	0.297073	0.611154	0.623677	0.475517	0.127833	0.018481
277	0.289976	0.356603	0.718079	0.701105	0.554062	0.485298	0.881067	0.446031	0.19643	0.740198	0.484859	0.265841	0.617861	0.485936	0.262726	0.525605	0.571518	0.318355	0.581228	0.548292	0.378955	0.742704	0.647541	0.521854	0.377583	0.411358	0.508954	0.486356	0.748008	0.613561	0.1551	0.198532	0.371107	0.249194	0.425788	0.623375	0.246823	0.426928	0.698138	0.347742	0.020058	0.350547	0.111566	0.259787	0.551274	0.461444	0.298406	0.100895	0.017794
278	0.289976	0.356603	0.506072	0.822609	0.554062	0.485298	0.881067	0.584362	0.19643	0.740198	0.346126	0.265841	0.423677	0.59916	0.262726	0.525605	0.571518	0.570695	0.581228	0.356116	0.378955	0.396013	0.647541	0.407422	0.377583	0.348918	0.508954	0.657799	0.748008	0.613561	0.1551	0.105243	0.504652	0.249194	0.425788	0.623375	0.334244	0.426928	0.698138	0.252788	0.020058	0.234988	0.152837	0.259787	0.551274	0.461444	0.498858	0.100895	0.009654
279	0.289976	0.356603	0.506072	0.701105	0.554062	0.485298	0.881067	0.446031	0.19643	0.740198	0.764417	0.327431	0.3529	0.485936	0.262726	0.736891	0.746783	0.318355	0.660606	0.356116	0.378955	0.462575	0.647541	0.521854	0.377583	0.416671	0.700868	0.486356	0.748008	0.613561	0.1551	0.105243	0.371107	0.249194	0.425788	0.623375	0.246823	0.426928	0.698138	0.586395	0.025262	0.19878	0.111566	0.259787	0.71451	0.608175	0.298406	0.127498	0.009654
280	0.403207	0.493925	0.597327	0.781626	0.641548	0.563914	0.898249	0.504941	0.190137	0.788026	0.446062	0.351331	0.390242	0.400723	0.41914	0.64306	0.60087	0.329827	0.643618	0.40242	0.372154	0.432554	0.485138	0.426882	0.572791	0.391469	0.497343	0.558731	0.798414	0.566455	0.1551	0.105243	0.371107	0.249194	0.425788	0.623375	0.297178	0.626306	0.698138	0.294264	0.024763	0.336844	0.156192	0.259787	0.889972	0.603385	0.375683	0.126852	0.013023
289	0.297618	0.411659	0.780763	0.906811	0.809367	0.731973	0.930402	0.906142	0.280294	0.874655	0.765949	0.251085	0.639946	0.271386	0.79306	0.71706	0.596269	0.113242	0.369302	0.561071	0.252012	0.157484	0.515977	0.423451	0.673366	0.16846	0.457601	0.715809	0.886849	0.911143	0.146346	0.14499	0.469424	0.320567	0.503661	0.661691	0.387189	0.437203	0.749523	0.335805	0.020903	0.249513	0.087307	0.400974	0.607119	0.487886	0.391221	0.114236	0.011619
292	0.289976	0.656494	0.718079	0.701105	0.554062	0.485298	0.881067	0.750937	0.383937	0.740198	0.592138	0.496552	0.521306	0.490742	0.347791	0.725364	0.571518	0.418613	0.82125	0.648347	0.637284	0.658136	0.863276	0.845239	0.461378	0.749107	0.508954	0.725435	0.748008	0.836842	0.338275	0.198532	0.371107	0.249194	0.425788	0.623375	0.473717	0.610543	0.698138	0.428866	0.043525	0.289195	0.113082	0.324677	0.705243	0.461444	0.376833	0.222237	0.02457
295	0.289976	0.356603	0.506072	0.701105	0.554062	0.485298	0.881067	0.446031	0.19643	0.740198	0.346126	0.265841	0.3529	0.394824	0.262726	0.525605	0.746783	0.944101	0.656887	0.356116	0.378955	0.396013	0.478731	0.521854	0.377583	0.666122	0.508954	0.486356	0.921893	0.613561	0.1551	0.105243	0.371107	0.249194	0.425788	0.623375	0.246823	0.426928	0.698138	0.252788	0.020058	0.19878	0.085642	0.259787	0.551274	0.608175	0.887141	0.126068	0.009654
296	0.387179	0.475099	0.585414	0.688056	0.63029	0.553538	0.896094	0.604163	0.335215	0.782044	0.386473	0.464818	0.398878	0.43588	0.27768	0.578236	0.612162	0.312666	0.728629	0.387388	0.51228	0.474539	0.489717	0.426743	0.407163	0.419042	0.624622	0.549165	0.746064	0.589241	0.1551	0.105243	0.501817	0.249194	0.425788	0.623375	0.246823	0.842824	0.698138	0.407255	0.020058	0.281571	0.20314	0.392128	0.551274	0.602145	0.467185	0.100895	0.017113
297	0.268217	0.113072	0.529655	0.803783	0.111964	0.064776	0.961089	0.45119	0.095714	0.946563	0.666379	0.869443	0.416871	0.090451	0.293208	0.360479	0.682211	0.100056	0.971311	0.280971	0.978319	0.599103	0.805659	0.639982	0.509436	0.861713	0.662608	0.317697	0.955583	0.986178	0.091649	0.070493	0.318882	0.164664	0.340574	0.693528	0.191087	0.307037	0.789367	0.229757	0.024335	0.172062	0.055999	0.199807	0.435975	0.417077	0.195026	0.154681	0.006736
298	0.607813	0.637872	0.506072	0.701105	0.554062	0.485298	0.986111	0.530722	0.19643	0.740198	0.728585	0.504607	0.426904	0.577587	0.262726	0.525605	0.878367	0.579457	0.660606	0.556953	0.496695	0.670151	0.82088	0.504407	0.456846	0.489901	0.631931	0.486356	0.748008	0.836842	0.096647	0.209091	0.591253	0.419647	0.597585	0.416602	0.364762	0.723845	0.803572	0.169462	0.016992	0.304875	0.084605	0.594423	0.67121	0.326261	0.220953	0.169276	0.00838
300	0.150452	0.127909	0.791357	0.662126	0.283227	0.211322	0.932311	0.290208	0.153885	0.879538	0.148536	0.454131	0.440726	0.178686	0.494037	0.725472	0.444399	0.140348	0.389689	0.383504	0.195418	0.265078	0.528195	0.145114	0.341414	0.183722	0.598984	0.725766	0.891683	0.91849	0.075052	0.211334	0.314574	0.130135	0.239563	0.706746	0.16789	0.348067	0.80507	0.149682	0.026596	0.21743	0.044802	0.358544	0.673077	0.371739	0.167895	0.061828	0.009113
301	0.298082	0.359595	0.460385	0.688056	0.567185	0.553538	0.896094	0.473801	0.202762	0.730474	0.40839	0.427846	0.420835	0.449951	0.304601	0.508319	0.611912	0.467712	0.67075	0.423947	0.381326	0.480277	0.474416	0.416914	0.415135	0.459254	0.624622	0.469419	0.746064	0.832697	0.096494	0.063958	0.317484	0.13614	0.599694	0.706436	0.246853	0.336174	0.530662	0.190454	0.010203	0.309351	0.052897	0.175671	0.416063	0.460696	0.673738	0.0595	0.005828
302	0.274235	0.350868	0.584425	0.68898	0.629353	0.450394	0.895914	0.535673	0.203175	0.781544	0.407121	0.297792	0.421654	0.436009	0.292004	0.506943	0.613396	0.321856	0.614845	0.404237	0.432292	0.476545	0.475355	0.426833	0.432796	0.394553	0.623211	0.548372	0.791636	0.591269	0.14769	0.144377	0.347803	0.31953	0.375591	0.661185	0.271407	0.437375	0.748868	0.271483	0.021035	0.249409	0.101798	0.292398	0.515117	0.488291	0.301182	0.108931	0.011816
303	0.289976	0.356603	0.506072	0.701105	0.554062	0.485298	0.881067	0.446031	0.19643	0.740198	0.346126	0.265841	0.3529	0.394824	0.262726	0.525605	0.571518	0.318355	0.581228	0.356116	0.378955	0.396013	0.478731	0.407422	0.377583	0.348918	0.508954	0.486356	0.748008	0.613561	0.1551	0.105243	0.371107	0.249194	0.425788	0.623375	0.246823	0.426928	0.698138	0.252788	0.020058	0.19878	0.085642	0.259787	0.551274	0.461444	0.298406	0.100895	0.009654
304	0.162961	0.129044	0.210322	0.477371	0.243342	0.21554	0.930902	0.58493	0.059619	0.521855	0.248393	0.104412	0.406473	0.160204	0.255542	0.346686	0.573028	0.519762	0.627806	0.22127	0.243037	0.561882	0.519084	0.218375	0.218778	0.258446	0.459029	0.718411	0.88812	0.452612	0.085103	0.052694	0.239053	0.151656	0.255956	0.700355	0.283052	0.318847	0.543039	0.192063	0.011354	0.206938	0.048332	0.231421	0.424809	0.441564	0.364798	0.099356	0.006309
305	0.13029	0.394296	0.397786	0.887547	0.779896	0.700177	0.924562	0.540995	0.25787	0.542408	0.355575	0.165766	0.283981	0.382968	0.141879	0.691716	0.565246	0.791201	0.39834	0.535722	0.432349	0.273865	0.584616	0.311394	0.237159	0.231089	0.289125	0.318599	0.871698	0.886265	0.191283	0.074962	0.682901	0.505356	0.669002	0.738369	0.338019	0.538256	0.483387	0.267989	0.010592	0.148824	0.08612	0.131064	0.718914	0.457432	0.801869	0.046272	0.021235
306	0.289976	0.486237	0.506072	0.701105	0.718478	0.693689	0.881067	0.446031	0.19643	0.740198	0.582155	0.496552	0.3529	0.394824	0.346776	0.525605	0.646213	0.318355	0.736456	0.44077	0.378955	0.648702	0.478731	0.407422	0.454994	0.348918	0.508954	0.486356	0.748008	0.613561	0.222277	0.105243	0.371107	0.370969	0.604282	0.623375	0.246823	0.426928	0.698138	0.420913	0.043525	0.19878	0.085642	0.323911	0.551274	0.520212	0.298406	0.162343	0.012725
307	0.195243	0.603807	0.392593	0.833134	0.704654	0.623834	0.910195	0.750689	0.136336	0.615161	0.332115	0.233579	0.364911	0.363484	0.24084	0.632241	0.565043	0.256084	0.584848	0.29004	0.290563	0.35918	0.753105	0.311282	0.320389	0.403802	0.404146	0.40244	0.650149	0.482342	0.414452	0.068538	0.610816	0.436998	0.612685	0.712406	0.615371	0.263612	0.519681	0.239612	0.016224	0.208214	0.077202	0.24321	0.681327	0.453192	0.148432	0.106516	0.005545
308	0.163678	0.275875	0.865729	0.455522	0.48554	0.160483	0.946553	0.727964	0.171712	0.914476	0.478085	0.351682	0.795509	0.809438	0.171378	0.356765	0.560915	0.388719	0.91385	0.71953	0.064564	0.275496	0.648012	0.559477	0.592474	0.436613	0.53429	0.112887	0.925639	0.504953	0.098545	0.207067	0.23207	0.180274	0.244749	0.704301	0.286919	0.336938	0.802203	0.231273	0.016201	0.305463	0.131623	0.178749	0.426857	0.404279	0.242069	0.167802	0.01435
309	0.636336	0.356603	0.895542	0.958359	0.733389	0.87612	0.881067	0.627566	0.401222	0.740198	0.40947	0.399886	0.425143	0.61406	0.347791	0.525605	0.784406	0.420998	0.8066	0.442979	0.378955	0.46363	0.647541	0.521854	0.460142	0.776559	0.700868	0.486356	0.748008	0.613561	0.414452	0.043046	0.192134	0.178479	0.224274	0.712406	0.248448	0.335709	0.811636	0.503008	0.029313	0.320761	0.073974	0.359112	0.681327	0.397263	0.383862	0.074569	0.015896
310	0.768636	0.6369	0.506072	0.701105	0.554062	0.485298	0.881067	0.760173	0.28205	0.740198	0.346126	0.48465	0.425143	0.487767	0.262726	0.525605	0.571518	0.43668	0.831349	0.442979	0.496695	0.548131	0.647541	0.407422	0.377583	0.487724	0.700868	0.486356	0.748008	0.613561	0.092744	0.2958	0.707191	0.530211	0.688361	0.747394	0.144274	0.553335	0.850032	0.879066	0.022601	0.404115	0.210054	0.768437	0.731848	0.879005	0.450345	0.060757	0.02268
312	0.289976	0.630361	0.506072	0.927641	0.554062	0.66991	0.881067	0.764442	0.401222	0.740198	0.687009	0.50163	0.605221	0.611888	0.341557	0.525605	0.784406	0.538054	0.826939	0.572171	0.378955	0.73093	0.647541	0.521854	0.558378	0.611589	0.508954	0.657799	0.748008	0.836842	0.317504	0.105243	0.697065	0.249194	0.582477	0.623375	0.48777	0.624155	0.698138	0.510044	0.044205	0.341933	0.158373	0.31997	0.551274	0.644948	0.472025	0.227579	0.019181
313	0.289976	0.356603	0.506072	0.701105	0.733389	0.485298	0.881067	0.446031	0.19643	0.740198	0.411116	0.265841	0.3529	0.394824	0.262726	0.525605	0.571518	0.318355	0.581228	0.44077	0.378955	0.396013	0.478731	0.407422	0.550925	0.488346	0.508954	0.486356	0.748008	0.613561	0.1551	0.105243	0.371107	0.385042	0.425788	0.623375	0.246823	0.426928	0.698138	0.296278	0.020058	0.19878	0.085642	0.259787	0.551274	0.461444	0.298406	0.100895	0.012725
314	0.427069	0.644161	0.506072	0.912242	0.554062	0.678263	0.881067	0.534492	0.19643	0.740198	0.41161	0.515984	0.421042	0.490742	0.578193	0.525605	0.824393	0.318355	0.736456	0.356116	0.786325	0.396013	0.478731	0.521854	0.459729	0.738485	0.508954	0.486356	0.748008	0.836842	0.138487	0.144934	0.357976	0.320473	0.373683	0.661645	0.291669	0.567871	0.749464	0.333039	0.020914	0.250758	0.101168	0.266183	0.607052	0.48744	0.462335	0.109242	0.017664
315	0.768636	0.644161	0.891174	0.820535	0.883516	0.485298	0.881067	0.584362	0.282331	0.740198	0.592138	0.493226	0.516512	0.61406	0.563521	0.525605	0.571518	0.632975	0.65502	0.556953	0.82102	0.65148	0.647541	0.521854	0.461378	0.676009	0.865924	0.725435	0.748008	0.744176	0.09003	0.030698	0.337919	0.090951	0.688361	0.747394	0.356952	0.552593	0.850032	0.247188	0.021378	0.231762	0.083754	0.162142	0.731848	0.879005	0.191574	0.269949	0.009023
316	0.258225	0.248255	0.318624	0.642946	0.455617	0.367313	0.793328	0.495769	0.222326	0.835432	0.31445	0.186872	0.368833	0.521121	0.363653	0.653863	0.564066	0.39585	0.495883	0.457766	0.274675	0.294813	0.453782	0.330867	0.27065	0.32397	0.772328	0.640215	0.847369	0.462856	0.138158	0.104925	0.347604	0.218856	0.37396	0.572411	0.270411	0.438899	0.749464	0.26838	0.022026	0.223049	0.101949	0.297316	0.607052	0.487964	0.313598	0.106648	0.011618
317	0.438174	0.483537	0.506072	0.811325	0.554062	0.485298	0.881067	0.534492	0.19643	0.740198	0.487794	0.323071	0.622698	0.490742	0.851908	0.525605	0.658446	0.318355	0.660606	0.683382	0.504176	0.468489	0.647541	0.661763	0.567655	0.495655	0.700868	0.486356	0.748008	0.613561	0.147241	0.148372	0.347079	0.326253	0.509454	0.664446	0.294012	0.578312	0.753079	0.286009	0.030165	0.212308	0.102076	0.34357	0.611154	0.523138	0.475517	0.127833	0.009942
318	0.308838	0.349805	0.584425	0.771043	0.629353	0.552678	0.895914	0.535673	0.203481	0.712418	0.546228	0.462055	0.500725	0.557685	0.394587	0.577576	0.710429	0.465714	0.614909	0.401122	0.510556	0.473501	0.54323	0.426833	0.439311	0.399643	0.623211	0.548372	0.747959	0.591269	0.157057	0.221541	0.610816	0.436998	0.612685	0.712406	0.148609	0.479684	0.567911	0.739893	0.165527	0.501246	0.344588	0.62536	0.681327	0.790715	0.700025	0.107614	0.015293
319	0.284854	0.732324	0.27968	0.49806	0.463039	0.359045	0.763187	0.86591	0.247799	0.857875	0.68361	0.160317	0.38106	0.590969	0.150662	0.366607	0.449009	0.167404	0.388733	0.20519	0.186077	0.347621	0.249115	0.352846	0.230128	0.306014	0.444278	0.682521	0.870091	0.449532	0.23771	0.185269	0.366778	0.222393	0.378879	0.580955	0.379166	0.437947	0.747014	0.329113	0.023249	0.224428	0.10153	0.278918	0.519789	0.493902	0.307533	0.121098	0.011434
320	0.388495	0.562547	0.586403	0.687068	0.631226	0.554398	0.896273	0.606104	0.293375	0.782543	0.433783	0.325258	0.398227	0.449149	0.310917	0.578895	0.713644	0.493894	0.637911	0.401209	0.379542	0.528176	0.473497	0.414512	0.610637	0.432527	0.626031	0.549957	0.888146	0.587236	0.648586	0.105243	0.504652	0.249194	0.425788	0.623375	0.246823	0.426928	0.698138	0.294823	0.064619	0.281262	0.22682	0.523273	0.551274	0.461444	0.784799	0.127498	0.013023
321	0.501841	0.253492	0.665525	0.645973	0.41554	0.437771	0.843931	0.479411	0.207346	0.821159	0.297206	0.210354	0.375898	0.366302	0.197102	0.632585	0.562061	0.228336	0.548364	0.286475	0.283633	0.44437	0.400122	0.356524	0.494854	0.299021	0.448472	0.402194	0.620439	0.585762	0.429898	0.105243	0.501817	0.56637	0.899848	0.927476	0.334244	0.522196	0.698138	0.484248	0.099056	0.281262	0.152837	0.594175	0.551274	0.606323	0.579476	0.487994	0.039428
371	0.265815	0.348814	0.522394	0.677391	0.553299	0.433739	0.898249	0.627416	0.201157	0.788026	0.38639	0.443993	0.389875	0.441422	0.29645	0.5862	0.731095	0.319307	0.642398	0.375762	0.366312	0.516348	0.500557	0.401696	0.396636	0.394054	0.497343	0.558731	0.798414	0.734266	0.156276	0.054904	0.316231	0.1484	0.323287	0.69452	0.533122	0.454433	0.790563	0.200702	0.013203	0.20883	0.125397	0.335225	0.655211	0.73373	0.325321	0.154787	0.008171
372	0.289976	0.356603	0.506072	0.808516	0.554062	0.485298	0.881067	0.446031	0.19643	0.740198	0.490112	0.327431	0.652453	0.59896	0.709335	0.525605	0.658446	0.418613	0.658005	0.542223	0.378955	0.465953	0.922832	0.503404	0.648698	0.348918	0.508954	0.725435	0.748008	0.613561	0.1551	0.105243	0.485882	0.249194	0.425788	0.623375	0.246823	0.426928	0.698138	0.351521	0.025262	0.375239	0.152752	0.611854	0.551274	0.530284	0.376833	0.126495	0.01746
373	0.289976	0.630263	0.718079	0.820535	0.554062	0.485298	0.881067	0.529045	0.19643	0.740198	0.346126	0.327431	0.507449	0.394824	0.262726	0.525605	0.646213	0.43668	0.814701	0.442979	0.50036	0.468489	0.478731	0.407422	0.454994	0.486947	0.508954	0.928994	0.748008	0.613561	0.317429	0.198532	0.501817	0.249194	0.425788	0.623375	0.297178	0.426928	0.698138	0.252788	0.025262	0.281108	0.085642	0.259787	0.551274	0.520212	0.391026	0.216357	0.012814
374	0.292003	0.471993	0.583435	0.770221	0.628415	0.551818	0.895734	0.479038	0.28926	0.781044	0.39155	0.295996	0.498765	0.417598	0.281143	0.576915	0.628542	0.322155	0.725302	0.40315	0.3813	0.439634	0.618249	0.574503	0.434479	0.39764	0.51759	0.54758	0.749865	0.717148	0.361211	0.197229	0.571507	0.402588	0.582383	0.69847	0.281357	0.700518	0.795297	0.313975	0.018063	0.443308	0.07417	0.229172	0.660988	0.573627	0.331312	0.311391	0.014215
375	0.172923	0.252455	0.696799	0.855089	0.384014	0.354601	0.915702	0.582105	0.114737	0.835871	0.2472	0.207143	0.24576	0.28555	0.179986	0.654531	0.691766	0.206344	0.442503	0.251887	0.283179	0.353405	0.799109	0.513429	0.264208	0.792175	0.773479	0.347857	0.847817	0.492151	0.097164	0.221823	0.611247	0.114783	0.298934	0.712559	0.374494	0.259097	0.811812	0.130903	0.014047	0.110708	0.05084	0.169051	0.68155	0.595991	0.181866	0.050171	0.005235
376	0.27401	0.351458	0.584425	0.689531	0.629353	0.449915	0.895914	0.478558	0.290628	0.711801	0.387568	0.296436	0.419476	0.557685	0.279631	0.686345	0.710429	0.327599	0.626687	0.390027	0.379217	0.449041	0.475355	0.456863	0.438126	0.479416	0.519531	0.548372	0.791636	0.718384	0.148091	0.14499	0.35075	0.320567	0.375099	0.661691	0.270394	0.568043	0.651867	0.270161	0.020948	0.247992	0.160599	0.262795	0.610811	0.612968	0.309423	0.106023	0.010155
378	0.289976	0.356603	0.506072	0.701105	0.554062	0.485298	0.881067	0.446031	0.19643	0.740198	0.411116	0.265841	0.3529	0.394824	0.262726	0.525605	0.571518	0.414402	0.581228	0.356116	0.378955	0.396013	0.478731	0.407422	0.377583	0.348918	0.508954	0.486356	0.748008	0.613561	0.1551	0.105243	0.371107	0.249194	0.425788	0.623375	0.246823	0.426928	0.698138	0.296278	0.020058	0.19878	0.085642	0.259787	0.551274	0.461444	0.373531	0.100895	0.009654
379	0.289976	0.49164	0.506072	0.978099	0.721088	0.671698	0.881067	0.584362	0.19643	0.740198	0.477603	0.48465	0.515446	0.749416	0.542374	0.525605	0.740357	0.934684	0.744547	0.442841	0.852785	0.558009	0.478731	0.817824	0.561165	0.489901	0.631931	0.486356	0.921893	0.9794	0.225385	0.105243	0.86216	0.373384	0.584099	0.623375	0.334244	0.426928	0.698138	0.342551	0.041971	0.285757	0.237916	0.472828	0.551274	0.602145	0.872933	0.166863	0.012809
380	0.143832	0.418356	0.361645	0.693595	0.289596	0.367129	0.931509	0.254209	0.141619	0.520218	0.397145	0.268909	0.658457	0.267797	0.159903	0.721931	0.940223	0.472904	0.826697	0.378859	0.521839	0.567728	0.522946	0.203747	0.285002	0.206301	0.460843	0.30447	0.889659	0.453458	0.156073	0.063369	0.338166	0.125968	0.317517	0.711026	0.150338	0.334303	0.522121	0.249519	0.017059	0.325112	0.053899	0.173838	0.679317	0.786589	0.354114	0.18016	0.009127
381	0.289976	0.356603	0.506072	0.701105	0.554062	0.485298	0.881067	0.446031	0.19643	0.740198	0.346126	0.265841	0.3529	0.394824	0.262726	0.525605	0.571518	0.318355	0.581228	0.356116	0.378955	0.396013	0.478731	0.407422	0.377583	0.490678	0.508954	0.486356	0.748008	0.613561	0.1551	0.105243	0.371107	0.249194	0.425788	0.623375	0.246823	0.426928	0.698138	0.252788	0.020058	0.19878	0.085642	0.259787	0.551274	0.461444	0.298406	0.100895	0.009654
382	0.289976	0.356603	0.715237	0.701105	0.715414	0.864551	0.881067	0.446031	0.2836	0.864159	0.661816	0.396042	0.615655	0.603551	0.346776	0.525605	0.655606	0.318355	0.659306	0.547459	0.378955	0.632999	0.478731	0.64119	0.459729	0.579229	0.508954	0.486356	0.748008	0.613561	0.1551	0.196717	0.371107	0.368159	0.782041	0.623375	0.246823	0.522196	0.814317	0.487373	0.031818	0.349029	0.154722	0.323911	0.551274	0.527932	0.298406	0.126996	0.017748
383	0.275328	0.716619	0.95556	0.689565	0.581553	0.552162	0.895806	0.478844	0.341438	0.781244	0.465802	0.341768	0.414492	0.581765	0.303153	0.577179	0.691096	0.314407	0.638414	0.597535	0.377353	0.535798	0.475928	0.419621	0.430047	0.39624	0.514397	0.487065	0.791322	0.592497	0.322557	0.495649	0.350449	0.238357	0.499606	0.659756	0.271202	0.521522	0.747014	0.301387	0.023249	0.222082	0.121902	0.271212	0.604286	0.522957	0.28137	0.110044	0.016607
384	0.27269	0.348638	0.586403	0.688467	0.631226	0.450544	0.896273	0.477644	0.201227	0.782543	0.389904	0.291377	0.422553	0.413393	0.277624	0.578895	0.629143	0.34264	0.64035	0.389349	0.440365	0.438558	0.473497	0.410593	0.406176	0.431099	0.510904	0.549957	0.744179	0.587236	0.146346	0.14499	0.352164	0.320567	0.372748	0.661691	0.270394	0.411574	0.749523	0.285784	0.021178	0.249867	0.086545	0.262691	0.607119	0.522877	0.284141	0.127743	0.010107
385	0.289976	0.356603	0.506072	0.701105	0.554062	0.485298	0.881067	0.446031	0.19643	0.740198	0.346126	0.265841	0.3529	0.394824	0.262726	0.525605	0.784406	0.43668	0.581228	0.356116	0.378955	0.467221	0.478731	0.407422	0.377583	0.506075	0.508954	0.725435	0.748008	0.613561	0.1551	0.105243	0.371107	0.249194	0.425788	0.623375	0.246823	0.426928	0.698138	0.252788	0.020058	0.19878	0.085642	0.259787	0.551274	0.644948	0.391026	0.100895	0.009654
386	0.289976	0.6369	0.506072	0.808711	0.712771	0.485298	0.881067	0.584362	0.409883	0.740198	0.592138	0.394033	0.681396	0.606933	0.442119	0.525605	0.744817	0.318355	0.730577	0.572171	0.378955	0.734255	0.478731	0.686216	0.739495	0.57595	0.700868	0.725435	0.921893	0.836842	0.322576	0.105243	0.486134	0.365758	0.425788	0.623375	0.334244	0.630831	0.698138	0.428866	0.031612	0.397337	0.156192	0.395793	0.551274	0.606323	0.298406	0.159174	0.019181
387	0.54917	0.355655	0.367242	0.549212	0.452661	0.307306	0.91554	0.379148	0.143808	0.583453	0.239103	0.234768	0.527595	0.515235	0.622427	0.39001	0.486513	0.198072	0.485507	0.473924	0.405533	0.364028	0.321747	0.353115	0.772398	0.790392	0.522856	0.640215	0.847369	0.840932	0.222277	0.198532	0.652379	0.373384	0.742258	0.623375	0.41933	0.62152	0.861072	0.64004	0.044607	0.232145	0.113082	0.259787	0.708195	0.675054	0.768401	0.23188	0.01267
388	0.289976	0.356603	0.506072	0.701105	0.554062	0.485298	0.881067	0.584362	0.2836	0.907586	0.411116	0.265841	0.6336	0.394824	0.347791	0.729046	0.571518	0.318355	0.581228	0.356116	0.378955	0.468066	0.478731	0.407422	0.377583	0.348918	0.700868	0.486356	0.748008	0.613561	0.1551	0.105243	0.371107	0.249194	0.425788	0.623375	0.334244	0.522196	0.861072	0.296278	0.020058	0.361569	0.085642	0.324677	0.708195	0.461444	0.298406	0.100895	0.009654
389	0.403207	0.493925	0.597327	0.781626	0.641548	0.563914	0.898249	0.627416	0.203263	0.788026	0.580278	0.347258	0.390146	0.584876	0.41914	0.5862	0.731095	0.491953	0.748213	0.518247	0.533104	0.61201	0.642532	0.604506	0.572791	0.5683	0.497343	0.558731	0.798414	0.734266	0.1551	0.105243	0.371107	0.249194	0.425788	0.623375	0.246823	0.515713	0.698138	0.252788	0.025035	0.28638	0.085642	0.259787	0.551274	0.461444	0.298406	0.100895	0.009654
390	0.388495	0.350463	0.456108	0.772682	0.519009	0.554398	0.896273	0.477644	0.202179	0.782543	0.400661	0.348828	0.407944	0.497353	0.29162	0.578895	0.684355	0.469711	0.625539	0.387174	0.514004	0.438853	0.473497	0.421125	0.421015	0.438899	0.510904	0.482011	0.744179	0.720846	0.220734	0.184606	0.371107	0.376108	0.425788	0.623375	0.334244	0.629999	0.698138	0.472152	0.077396	0.340882	0.291783	0.324677	0.551274	0.763457	0.298406	0.211999	0.01796
391	0.289976	0.649539	0.506072	0.701105	0.554062	0.485298	0.951191	0.446031	0.384696	0.740198	0.560761	0.604245	0.512648	0.879022	0.262726	0.525605	0.784406	0.58493	0.822735	0.542223	0.672642	0.744323	0.825983	0.943153	0.687353	0.692354	0.508954	0.725435	0.748008	0.613561	0.332614	0.105243	0.371107	0.249194	0.425788	0.777382	0.246823	0.611149	0.698138	0.40418	0.060569	0.284125	0.386457	0.259787	0.551274	0.644948	0.510716	0.22361	0.01746
392	0.289976	0.356603	0.506072	0.701105	0.554062	0.485298	0.881067	0.584362	0.19643	0.740198	0.41161	0.265841	0.423677	0.394824	0.262726	0.525605	0.746783	0.318355	0.819355	0.356116	0.378955	0.396013	0.478731	0.407422	0.569136	0.415008	0.631931	0.486356	0.748008	0.613561	0.1551	0.105243	0.371107	0.249194	0.425788	0.623375	0.334244	0.426928	0.698138	0.296614	0.020058	0.234988	0.085642	0.259787	0.551274	0.608175	0.298406	0.220506	0.009654
393	0.289976	0.486237	0.506072	0.822609	0.733389	0.693689	0.881067	0.446031	0.19643	0.872158	0.484859	0.487624	0.51851	0.585287	0.341725	0.736891	0.784406	0.43668	0.581228	0.448097	0.511045	0.468066	0.478731	0.407422	0.672882	0.416671	0.508954	0.486356	0.748008	0.613561	0.222277	0.105243	0.504652	0.385042	0.604282	0.623375	0.246823	0.426928	0.82259	0.347742	0.042355	0.287551	0.147048	0.320097	0.71451	0.644948	0.391026	0.100895	0.013023
394	0.31383	0.451222	0.193761	0.666867	0.826919	0.751535	0.933986	0.609646	0.143853	0.883789	0.139133	0.31211	0.664903	0.246405	0.492372	0.732904	0.509865	0.255185	0.344066	0.175261	0.2784	0.554985	0.916272	0.366754	0.465092	0.180445	0.246786	0.301046	0.895876	0.45787	0.148108	0.126334	0.346981	0.320473	0.503565	0.661645	0.270411	0.411751	0.749464	0.318583	0.021049	0.247954	0.089032	0.292019	0.607052	0.483676	0.275842	0.116303	0.010974
395	0.403207	0.493925	0.597327	0.781626	0.641548	0.563914	0.898249	0.473611	0.219629	0.788026	0.373479	0.281138	0.42643	0.584876	0.267164	0.488221	0.600642	0.319307	0.603829	0.375824	0.380283	0.432554	0.642532	0.434214	0.439722	0.381037	0.563617	0.558731	0.798414	0.734266	0.1551	0.105243	0.371107	0.249194	0.425788	0.623375	0.334244	0.738516	0.698138	0.419091	0.042764	0.23576	0.085642	0.40408	0.71451	0.606323	0.391026	0.166863	0.017755
396	0.384552	0.471993	0.583435	0.770221	0.628415	0.551818	0.895734	0.479038	0.203792	0.781044	0.543607	0.459293	0.498765	0.555593	0.392733	0.576915	0.708813	0.463717	0.725302	0.492435	0.508832	0.579198	0.618249	0.574503	0.542429	0.430147	0.514946	0.54758	0.791112	0.717148	0.1551	0.105243	0.371107	0.249194	0.425788	0.623375	0.334244	0.520679	0.698138	0.252788	0.020058	0.19878	0.085642	0.259787	0.551274	0.461444	0.298406	0.100895	0.009654
397	0.425255	0.356603	0.506072	0.808711	0.554062	0.86324	0.881067	0.584362	0.530706	0.740198	0.486404	0.630411	0.612114	0.734352	0.47155	0.525605	0.822613	0.43668	0.877127	0.565226	0.511045	0.627811	0.647541	0.521854	0.550925	0.492855	0.865924	0.725435	0.748008	0.9794	0.241596	0.144377	0.352482	0.31953	0.425271	0.661185	0.270589	0.430172	0.748868	0.286783	0.022147	0.219023	0.089746	0.262648	0.606378	0.488915	0.301182	0.115133	0.010174
436	0.385077	0.472614	0.462478	0.77055	0.628791	0.552162	0.895806	0.478844	0.289806	0.781244	0.544656	0.460398	0.419252	0.55643	0.280381	0.577179	0.627297	0.464515	0.725969	0.493167	0.509522	0.474897	0.618946	0.575362	0.543296	0.534782	0.622363	0.547897	0.791322	0.717643	0.1551	0.196717	0.371107	0.249194	0.425788	0.623375	0.334244	0.426928	0.698138	0.252788	0.020058	0.23669	0.085642	0.405929	0.551274	0.530284	0.298406	0.100895	0.009654
437	0.289976	0.356603	0.506072	0.701105	0.554062	0.485298	0.881067	0.446031	0.19643	0.740198	0.41161	0.412603	0.418265	0.48708	0.347791	0.525605	0.655606	0.43668	0.658191	0.561094	0.378955	0.468066	0.478731	0.521854	0.460142	0.416671	0.865924	0.486356	0.748008	0.613561	0.1551	0.105243	0.371107	0.249194	0.425788	0.623375	0.246823	0.426928	0.698138	0.296614	0.033551	0.232145	0.111925	0.324677	0.551274	0.527932	0.391026	0.126567	0.018523
438	0.259041	0.660994	0.69992	0.857173	0.454704	0.655521	0.916243	0.805897	0.483192	0.837327	0.602222	0.189191	0.241544	0.288713	0.160299	0.656753	0.699804	0.362316	0.724268	0.471404	0.233019	0.613484	0.80339	0.802398	0.541266	0.343096	0.777287	0.345651	0.628596	0.573068	0.242985	0.14499	0.469424	0.218728	0.503661	0.661691	0.387189	0.568043	0.749523	0.335297	0.021672	0.237093	0.087841	0.298317	0.607119	0.522877	0.301119	0.126404	0.011769
439	0.289976	0.489389	0.506072	0.912242	0.554062	0.485298	0.881067	0.446031	0.2836	0.740198	0.40947	0.265841	0.3529	0.749416	0.340719	0.525605	0.571518	0.318355	0.656887	0.442979	0.492268	0.466164	0.478731	0.407422	0.377583	0.348918	0.865924	0.486356	0.748008	0.613561	0.224086	0.105243	0.660462	0.249194	0.425788	0.623375	0.246823	0.522196	0.698138	0.295158	0.020058	0.19878	0.237916	0.319337	0.551274	0.461444	0.298406	0.126068	0.012814
440	0.289976	0.356603	0.506072	0.701105	0.554062	0.485298	0.881067	0.446031	0.19643	0.740198	0.408977	0.265841	0.422945	0.485936	0.455665	0.725364	0.784406	0.318355	0.581228	0.442979	0.378955	0.464686	0.478731	0.407422	0.550925	0.348918	0.700868	0.486356	0.748008	0.613561	0.1551	0.105243	0.371107	0.249194	0.425788	0.623375	0.246823	0.426928	0.698138	0.294823	0.020058	0.234602	0.111566	0.406061	0.705243	0.644948	0.298406	0.100895	0.012814
441	0.260854	0.660994	0.367982	0.857173	0.449231	0.655521	0.916243	0.805897	0.220678	0.837327	0.271917	0.773457	0.273968	0.381082	0.231688	0.36497	0.694573	0.362316	0.728563	0.461543	0.393405	0.286751	0.80339	0.802398	0.376812	0.588218	0.44094	0.643691	0.849301	0.844752	0.241596	0.084137	0.468058	0.218849	0.502599	0.661185	0.385082	0.437375	0.748868	0.272779	0.049208	0.221027	0.088	0.26377	0.624263	0.520655	0.301182	0.126963	0.011608
442	0.153038	0.423503	0.365244	0.910663	0.81548	0.738729	0.93164	0.590655	0.297156	0.877826	0.347711	0.165956	0.40585	0.655351	0.805497	0.722508	0.586909	0.250413	0.824185	0.346656	0.843487	0.344304	0.904596	0.917042	0.453612	0.167098	0.461245	0.304269	0.889991	0.915951	0.153993	0.064657	0.591253	0.419647	0.597585	0.705467	0.288145	0.473884	0.803572	0.226161	0.012555	0.205707	0.132968	0.594423	0.67121	0.446113	0.221539	0.169276	0.00838
443	0.259205	0.660994	0.69992	0.857173	0.736622	0.655521	0.916243	0.49853	0.483192	0.837327	0.603624	0.773457	0.513379	0.527601	0.178492	0.389936	0.555888	0.702571	0.724268	0.471404	0.710732	0.619163	0.80339	0.517371	0.541266	0.427752	0.777287	0.388651	0.581352	0.844752	0.242858	0.144934	0.4693	0.320473	0.503565	0.661645	0.270411	0.567871	0.749464	0.335702	0.049752	0.247954	0.102133	0.26671	0.513687	0.486802	0.462335	0.12638	0.011768
444	0.289976	0.356603	0.506072	0.701105	0.554062	0.485298	0.881067	0.584362	0.19643	0.907586	0.40947	0.265841	0.422945	0.394824	0.346776	0.525605	0.744817	0.43668	0.581228	0.356116	0.378955	0.551428	0.594132	0.407422	0.461378	0.506075	0.700868	0.486356	0.748008	0.836842	0.1551	0.105243	0.371107	0.249194	0.425788	0.623375	0.334244	0.426928	0.861072	0.295158	0.020058	0.234602	0.085642	0.323911	0.551274	0.606323	0.391026	0.100895	0.009654
445	0.270471	0.341425	0.443177	0.781626	0.641548	0.434307	0.898249	0.463242	0.201262	0.788026	0.383037	0.281133	0.394682	0.428026	0.297001	0.5862	0.630156	0.330057	0.611137	0.387209	0.533104	0.428455	0.464547	0.398063	0.406907	0.448066	0.497343	0.454916	0.867956	0.566455	0.096255	0.072449	0.578265	0.408377	0.30703	0.700865	0.245187	0.462782	0.798146	0.198093	0.017796	0.159559	0.053775	0.348366	0.664489	0.573136	0.364698	0.073548	0.006549
446	0.726054	0.819373	0.802046	0.694545	0.828233	0.75302	0.934258	0.611924	0.304759	0.884476	0.614572	0.317051	0.155232	0.919333	0.139431	0.734116	0.661367	0.319589	0.843851	0.616144	0.545586	0.584706	0.256991	0.930444	0.920316	0.565536	0.887448	0.300718	0.896552	0.458449	0.1551	0.105243	0.489534	0.249194	0.425788	0.623375	0.334244	0.522196	0.698138	0.342331	0.041614	0.462171	0.085642	0.527885	0.551274	0.583874	0.464625	0.126996	0.012725
448	0.425255	0.49164	0.506072	0.811662	0.862002	0.693689	0.881067	0.801085	0.19643	0.740198	0.346126	0.598444	0.425143	0.584276	0.262726	0.736891	0.784406	0.318355	0.80448	0.442979	0.378955	0.540162	0.647541	0.602622	0.558378	0.416671	0.508954	0.486356	0.748008	0.836842	0.146583	0.144377	0.35135	0.235248	0.374213	0.661185	0.271407	0.566153	0.748868	0.446662	0.021619	0.248383	0.088061	0.398875	0.51538	0.485018	0.460179	0.106676	0.011751
449	0.404965	0.370493	0.461502	0.751102	0.570453	0.453735	0.867189	0.51046	0.20387	0.781544	0.546228	0.295351	0.399642	0.416521	0.279734	0.507886	0.703309	0.517483	0.637367	0.388374	0.377473	0.444379	0.475355	0.424948	0.425275	0.394553	0.623211	0.548372	0.791636	0.591269	0.083509	0.06561	0.154291	0.104475	0.293856	0.414637	0.142699	0.579743	0.859281	0.903653	0.023525	0.22458	0.088473	0.261672	0.385324	0.199628	0.086457	0.282481	0.010952
450	0.289976	0.356603	0.506072	0.701105	0.554062	0.485298	0.881067	0.584362	0.19643	0.740198	0.346126	0.265841	0.3529	0.394824	0.341725	0.525605	0.643327	0.318355	0.581228	0.442841	0.378955	0.396013	0.478731	0.521854	0.377583	0.490678	0.508954	0.486356	0.748008	0.613561	0.1551	0.105243	0.371107	0.249194	0.425788	0.623375	0.334244	0.426928	0.698138	0.252788	0.020058	0.19878	0.085642	0.320097	0.551274	0.517856	0.298406	0.100895	0.012809
451	0.289976	0.356603	0.506072	0.701105	0.554062	0.485298	0.881067	0.917509	0.19643	0.740198	0.346126	0.265841	0.3529	0.394824	0.262726	0.525605	0.571518	0.318355	0.581228	0.356116	0.50036	0.396013	0.478731	0.407422	0.460142	0.348918	0.508954	0.486356	0.748008	0.613561	0.1551	0.105243	0.371107	0.249194	0.425788	0.623375	0.709653	0.426928	0.698138	0.252788	0.020058	0.19878	0.085642	0.259787	0.551274	0.461444	0.298406	0.100895	0.009654
452	0.715284	0.810299	0.795726	0.915112	0.822642	0.339932	0.933104	0.250844	0.68333	0.516187	0.382616	0.209697	0.292984	0.699511	0.165103	0.343822	0.945738	0.866476	0.65195	0.859207	0.854132	0.781518	0.267108	0.924743	0.277011	0.560644	0.881517	0.729914	0.893674	0.92143	0.1551	0.105243	0.371107	0.249194	0.604282	0.623375	0.52904	0.426928	0.861072	0.415562	0.053788	0.337142	0.109642	0.489504	0.71451	0.461444	0.298406	0.165237	0.009654
453	0.289976	0.356603	0.506072	0.701105	0.554062	0.485298	0.881067	0.446031	0.19643	0.740198	0.346126	0.265841	0.3529	0.394824	0.262726	0.525605	0.571518	0.318355	0.581228	0.356116	0.378955	0.396013	0.478731	0.407422	0.377583	0.348918	0.508954	0.486356	0.748008	0.613561	0.1551	0.105243	0.371107	0.249194	0.425788	0.623375	0.246823	0.426928	0.698138	0.252788	0.020058	0.19878	0.085642	0.259787	0.551274	0.461444	0.298406	0.100895	0.009654
454	0.289976	0.356603	0.506072	0.820535	0.554062	0.485298	0.881067	0.446031	0.557395	0.907586	0.495676	0.265841	0.422945	0.394824	0.262726	0.525605	0.658446	0.318355	0.581228	0.356116	0.378955	0.551622	0.647541	0.407422	0.454994	0.41451	0.508954	0.486356	0.748008	0.613561	0.1551	0.105243	0.501817	0.249194	0.425788	0.623375	0.246823	0.732789	0.861072	0.355541	0.020058	0.234602	0.085642	0.259787	0.551274	0.530284	0.298406	0.100895	0.009654
455	0.418923	0.356603	0.718079	0.701105	0.554062	0.485298	0.881067	0.446031	0.19643	0.740198	0.346126	0.396042	0.421042	0.394824	0.262726	0.525605	0.717835	0.579457	0.656887	0.442979	0.378955	0.396013	0.478731	0.407422	0.377583	0.348918	0.508954	0.486356	0.748008	0.613561	0.237211	0.085695	0.463716	0.316244	0.49922	0.659571	0.378406	0.560129	0.746774	0.437293	0.023073	0.248826	0.15522	0.392223	0.604016	0.495901	0.281597	0.126565	0.011707
457	0.768636	0.356603	0.506072	0.822609	0.554062	0.485298	0.954625	0.534492	0.19643	0.740198	0.490112	0.50163	0.527957	0.490742	0.262726	0.729046	0.655606	0.418613	0.738494	0.542223	0.511045	0.897104	0.594132	0.407422	0.677052	0.674481	0.700868	0.657799	0.921893	0.613561	0.561948	0.2958	0.333249	0.530211	0.688361	0.406796	0.474629	0.843285	0.850032	0.42252	0.02028	0.217605	0.204657	0.768437	0.388622	0.683943	0.495223	0.126434	0.009936
458	0.289976	0.356603	0.506072	0.811325	0.847938	0.678263	0.881067	0.446031	0.19643	0.870107	0.735378	0.327431	0.657306	0.487767	0.591615	0.525605	0.784406	0.418613	0.746829	0.561094	0.378955	0.396013	0.863276	0.657919	0.561165	0.58359	0.700868	0.486356	0.921893	0.836842	0.1551	0.105243	0.489534	0.524011	0.590079	0.623375	0.246823	0.426928	0.820456	0.556413	0.025262	0.378846	0.112141	0.511982	0.551274	0.644948	0.376833	0.168173	0.018523
459	0.42725	0.489389	0.506072	0.701105	0.554062	0.485298	0.881067	0.764442	0.404927	0.740198	0.566646	0.471368	0.3529	0.394824	0.342732	0.736891	0.743006	0.648453	0.741244	0.43939	0.683909	0.745316	0.585414	0.521854	0.377583	0.348918	0.508954	0.486356	0.748008	0.836842	0.14681	0.14499	0.469424	0.320567	0.503661	0.661691	0.261298	0.411606	0.749523	0.269892	0.021158	0.306883	0.160599	0.295021	0.513692	0.48738	0.281185	0.108683	0.011875
460	0.266515	0.3846	0.752025	0.500206	0.78371	0.704224	0.925308	0.54566	0.092186	0.861431	0.328212	0.25775	0.814766	0.861833	0.412137	0.694917	0.579074	0.137098	0.613793	0.314243	0.281641	0.241166	0.488036	0.312084	0.86126	0.882014	0.837178	0.689457	0.625726	0.889642	0.145228	0.148372	0.341788	0.326253	0.509454	0.664446	0.26953	0.421796	0.753079	0.262975	0.020432	0.316058	0.16784	0.293353	0.611154	0.483364	0.352947	0.107217	0.009841
461	0.289976	0.356603	0.931486	0.701105	0.733389	0.838382	0.956376	0.446031	0.2836	0.985446	0.346126	0.327431	0.419872	0.487767	0.458801	0.525605	0.751815	0.318355	0.82125	0.356116	0.378955	0.555108	0.863276	0.845239	0.546443	0.692354	0.508954	0.486356	0.748008	0.836842	0.1551	0.493558	0.371107	0.385042	0.751501	0.792715	0.246823	0.522196	0.966501	0.252788	0.025262	0.232988	0.112141	0.408443	0.551274	0.612946	0.298406	0.222237	0.009654
462	0.384421	0.471838	0.583336	0.731452	0.628322	0.551732	0.895716	0.479087	0.289123	0.780994	0.391003	0.337567	0.400654	0.418014	0.280653	0.576849	0.638974	0.38898	0.725135	0.40314	0.50866	0.441364	0.546499	0.427096	0.526048	0.433126	0.515084	0.547501	0.750056	0.593527	0.1551	0.105243	0.653699	0.249194	0.425788	0.623375	0.334244	0.426928	0.698138	0.419091	0.024763	0.293133	0.159341	0.403684	0.551274	0.681877	0.652015	0.100895	0.012814
487	0.150971	0.229759	0.785687	0.684236	0.265124	0.36075	0.931287	0.254723	0.05775	0.424387	0.255397	0.25141	0.638795	0.393613	0.801988	0.720952	0.574382	0.154334	0.348831	0.588677	0.284184	0.546753	0.20049	0.360564	0.291113	0.347202	0.871841	0.304817	0.889097	0.914597	0.094879	0.211334	0.330569	0.163524	0.315358	0.706746	0.156069	0.273429	0.522108	0.188328	0.016223	0.307168	0.074177	0.600159	0.673077	0.439623	0.17321	0.057285	0.015401
488	0.289976	0.642907	0.506072	0.822609	0.883516	0.485298	0.954625	0.801085	0.279383	0.907586	0.707061	0.386397	0.512648	0.74059	0.262726	0.729046	0.751815	0.43668	0.889929	0.565226	0.852785	0.657651	0.647541	0.661763	0.687353	0.555041	0.700868	0.725435	0.748008	0.613561	0.327307	0.105243	0.504652	0.584626	0.425788	0.787443	0.52904	0.518059	0.861072	0.528779	0.030838	0.284125	0.23132	0.259787	0.708195	0.612946	0.391026	0.307596	0.018765
490	0.386785	0.351726	0.460874	0.730866	0.630009	0.552321	0.89604	0.60358	0.291587	0.891557	0.424992	0.297089	0.427035	0.415343	0.395887	0.578038	0.711557	0.321656	0.614222	0.448566	0.511763	0.500825	0.541164	0.416625	0.421379	0.425393	0.518864	0.469808	0.792003	0.589847	0.219263	0.198532	0.660462	0.249194	0.782041	0.623375	0.246823	0.426928	0.966501	0.522736	0.045279	0.378846	0.158373	0.259787	0.551274	0.461444	0.391026	0.164994	0.033211
494	0.289976	0.356603	0.506072	0.909196	0.733389	0.485298	0.881067	0.534492	0.19643	0.740198	0.495676	0.49095	0.521306	0.490742	0.262726	0.525605	0.784406	0.318355	0.66042	0.356116	0.511045	0.560133	0.478731	0.521854	0.561165	0.41451	0.700868	0.486356	0.748008	0.613561	0.1551	0.105243	0.653699	0.385042	0.425788	0.623375	0.300687	0.426928	0.698138	0.355541	0.042787	0.289195	0.113082	0.259787	0.551274	0.644948	0.298406	0.127426	0.009654
495	0.173864	0.368195	0.368885	0.855089	0.733777	0.652659	0.785366	0.801234	0.477161	0.636957	0.274283	0.515266	0.363825	0.357869	0.624416	0.389444	0.691766	0.359639	0.590526	0.474882	0.391469	0.617726	0.799109	0.330749	0.398517	0.280195	0.773479	0.347857	0.847817	0.462406	0.167969	0.06397	0.60693	0.433514	0.609681	0.44651	0.609091	0.741773	0.498499	0.18635	0.060425	0.206333	0.075358	0.619245	0.416106	0.592845	0.354114	0.10607	0.016146
496	0.289976	0.356603	0.506072	0.701105	0.554062	0.485298	0.881067	0.446031	0.405081	0.740198	0.470819	0.470844	0.426904	0.584276	0.262726	0.525605	0.658446	0.43668	0.737768	0.651441	0.378955	0.548131	0.478731	0.521854	0.567655	0.608792	0.631931	0.486356	0.748008	0.613561	0.1551	0.105243	0.371107	0.249194	0.425788	0.623375	0.246823	0.627141	0.698138	0.337725	0.040233	0.23669	0.146636	0.259787	0.551274	0.530284	0.391026	0.163062	0.024828
497	0.246568	0.265608	0.667172	0.834657	0.706627	0.625761	0.910567	0.754265	0.422064	0.82194	0.751198	0.297999	0.664809	0.493073	0.33286	0.633727	0.829147	0.636699	0.846642	0.323478	0.655301	0.76315	0.75634	0.745411	0.718797	0.732264	0.736205	0.615964	0.644076	0.480673	0.13302	0.148372	0.476882	0.326253	0.509454	0.664446	0.398757	0.578312	0.753079	0.465777	0.02228	0.316058	0.103734	0.297543	0.611154	0.623677	0.475517	0.190929	0.009841
498	0.289976	0.356603	0.506072	0.701105	0.554062	0.485298	0.881067	0.446031	0.19643	0.740198	0.587291	0.47783	0.423677	0.394824	0.346776	0.525605	0.571518	0.414402	0.744547	0.356116	0.496695	0.468489	0.478731	0.64119	0.460142	0.41451	0.508954	0.486356	0.874496	0.836842	0.1551	0.105243	0.371107	0.249194	0.425788	0.623375	0.246823	0.426928	0.698138	0.424992	0.041104	0.234988	0.085642	0.323911	0.551274	0.461444	0.373531	0.166863	0.009654
499	0.438174	0.483537	0.506072	0.811662	0.554062	0.87612	0.951332	0.584362	0.19643	0.740198	0.586076	0.323071	0.732519	0.71247	0.435722	0.525605	0.784406	0.43668	0.821944	0.565226	0.648374	0.637161	0.586935	0.657919	0.377583	0.348918	0.508954	0.657799	0.921893	0.9794	0.147241	0.148372	0.34692	0.326253	0.414328	0.563177	0.26953	0.578312	0.753079	0.26332	0.030165	0.220054	0.083924	0.261134	0.611154	0.475777	0.301062	0.102914	0.009874
500	0.289976	0.356603	0.506072	0.701105	0.554062	0.485298	0.881067	0.801085	0.19643	0.740198	0.346126	0.265841	0.3529	0.394824	0.262726	0.725364	0.642864	0.318355	0.581228	0.356116	0.378955	0.396013	0.647541	0.407422	0.377583	0.416671	0.508954	0.486356	0.748008	0.613561	0.1551	0.105243	0.371107	0.249194	0.425788	0.623375	0.52904	0.426928	0.698138	0.252788	0.020058	0.19878	0.085642	0.259787	0.705243	0.517479	0.298406	0.100895	0.009654
501	0.289976	0.356603	0.506072	0.701105	0.554062	0.485298	0.881067	0.446031	0.19643	0.740198	0.346126	0.265841	0.3529	0.394824	0.341725	0.525605	0.571518	0.318355	0.581228	0.448097	0.378955	0.657651	0.478731	0.407422	0.456846	0.348918	0.508954	0.486356	0.748008	0.613561	0.1551	0.105243	0.371107	0.249194	0.425788	0.623375	0.246823	0.426928	0.698138	0.252788	0.020058	0.19878	0.085642	0.320097	0.551274	0.461444	0.298406	0.100895	0.013023
502	0.289976	0.356603	0.506072	0.820535	0.554062	0.485298	0.956376	0.764442	0.19643	0.740198	0.408977	0.593231	0.497981	0.480904	0.262726	0.525605	0.643327	0.318355	0.581228	0.44077	0.378955	0.396013	0.478731	0.407422	0.377583	0.348918	0.508954	0.486356	0.748008	0.613561	0.1551	0.105243	0.501817	0.249194	0.425788	0.792715	0.48777	0.426928	0.698138	0.294823	0.058522	0.275666	0.109996	0.259787	0.551274	0.517856	0.298406	0.100895	0.012725
503	0.403207	0.493925	0.597327	0.781626	0.641548	0.563914	0.898249	0.627416	0.190217	0.788026	0.387324	0.289849	0.427552	0.445813	0.267208	0.5862	0.60267	0.491953	0.748213	0.405571	0.372154	0.61201	0.464547	0.398063	0.572791	0.445589	0.515378	0.558731	0.72393	0.734266	0.1551	0.105243	0.371107	0.249194	0.425788	0.623375	0.246823	0.627141	0.698138	0.35063	0.033551	0.234988	0.109642	0.418145	0.551274	0.644948	0.298406	0.100895	0.012809
504	0.289976	0.356603	0.506072	0.701105	0.554062	0.485298	0.881067	0.446031	0.28205	0.740198	0.346126	0.265841	0.3529	0.394824	0.262726	0.525605	0.571518	0.318355	0.581228	0.356116	0.378955	0.396013	0.478731	0.407422	0.377583	0.348918	0.508954	0.486356	0.748008	0.613561	0.1551	0.105243	0.371107	0.249194	0.425788	0.623375	0.246823	0.520679	0.698138	0.252788	0.020058	0.19878	0.085642	0.259787	0.551274	0.461444	0.298406	0.100895	0.009654
505	0.289976	0.356603	0.506072	0.701105	0.554062	0.485298	0.881067	0.446031	0.19643	0.740198	0.346126	0.265841	0.3529	0.394824	0.262726	0.525605	0.571518	0.318355	0.581228	0.356116	0.378955	0.396013	0.478731	0.407422	0.377583	0.348918	0.508954	0.486356	0.748008	0.613561	0.1551	0.105243	0.371107	0.249194	0.425788	0.623375	0.246823	0.426928	0.698138	0.252788	0.020058	0.19878	0.085642	0.259787	0.551274	0.461444	0.298406	0.100895	0.009654
506	0.937373	0.356603	0.715237	0.820535	0.860276	0.485298	0.881067	0.584362	0.279383	0.870107	0.690825	0.49165	0.767291	0.752918	0.453054	0.736891	0.740357	0.43668	0.743975	0.43939	0.620049	0.548325	0.647541	0.407422	0.559865	0.348918	0.508954	0.486356	0.874496	0.744176	0.838248	0.086399	0.448713	0.087848	0.828682	0.817857	0.585569	0.764144	0.586379	0.207259	0.053629	0.048448	0.047582	0.397051	0.376542	0.620115	0.728345	0.230516	0.065728
507	0.630819	0.734715	0.745819	0.886363	0.778141	0.698322	0.92422	0.277223	0.135059	0.858574	0.890268	0.619536	0.381812	0.597891	0.250313	0.366046	0.909934	0.787817	0.778276	0.785717	0.783738	0.888341	0.861058	0.869536	0.852591	0.476951	0.830429	0.683881	0.870795	0.884696	0.1551	0.105243	0.371107	0.249194	0.425788	0.623375	0.52904	0.630831	0.698138	0.252788	0.024843	0.289195	0.111351	0.396055	0.708195	0.461444	0.298406	0.126852	0.009654
508	0.289976	0.356603	0.506072	0.701105	0.554062	0.485298	0.881067	0.584362	0.19643	0.740198	0.346126	0.265841	0.3529	0.394824	0.262726	0.525605	0.571518	0.318355	0.581228	0.356116	0.378955	0.396013	0.478731	0.407422	0.377583	0.348918	0.508954	0.486356	0.748008	0.613561	0.1551	0.105243	0.371107	0.249194	0.425788	0.623375	0.334244	0.426928	0.698138	0.252788	0.020058	0.19878	0.085642	0.259787	0.551274	0.461444	0.298406	0.100895	0.009654
509	0.555648	0.660994	0.69992	0.857173	0.736622	0.655521	0.783494	0.333668	0.483192	0.837327	0.596194	0.773457	0.726362	0.783201	0.233551	0.656753	0.511514	0.702571	0.726411	0.708201	0.710732	0.461925	0.455378	0.802398	0.779573	0.798036	0.44094	0.643691	0.849301	0.844752	0.1551	0.105243	0.371107	0.249194	0.425788	0.792715	0.48777	0.426928	0.698138	0.296614	0.020058	0.19878	0.085642	0.40197	0.551274	0.644948	0.298406	0.126996	0.009654
510	0.403207	0.493925	0.597327	0.781626	0.641548	0.563914	0.859015	0.473611	0.320191	0.788026	0.442448	0.347258	0.42643	0.584876	0.41914	0.486495	0.60267	0.491953	0.748213	0.518247	0.533104	0.61201	0.642532	0.434214	0.572791	0.5683	0.497343	0.558731	0.798414	0.734266	0.1551	0.105243	0.371107	0.249194	0.425788	0.792715	0.334244	0.8625	0.698138	0.296278	0.025035	0.23576	0.085642	0.259787	0.705243	0.644948	0.298406	0.100895	0.009654
511	0.289976	0.356603	0.506072	0.701105	0.554062	0.485298	0.881067	0.584362	0.279523	0.740198	0.411116	0.265841	0.502515	0.48525	0.453054	0.525605	0.571518	0.318355	0.817343	0.356116	0.50036	0.648702	0.478731	0.407422	0.457463	0.494255	0.508954	0.725435	0.748008	0.836842	0.1551	0.105243	0.371107	0.249194	0.425788	0.623375	0.334244	0.518197	0.698138	0.296278	0.020058	0.278264	0.111351	0.40408	0.551274	0.461444	0.298406	0.218695	0.009654
512	0.403207	0.493925	0.597327	0.781626	0.641548	0.563914	0.898249	0.473611	0.20069	0.788026	0.44186	0.498377	0.526371	0.584876	0.41914	0.5862	0.731095	0.491953	0.748213	0.518247	0.533104	0.61201	0.485138	0.604506	0.572791	0.5683	0.641522	0.558731	0.798414	0.734266	0.1551	0.105243	0.371107	0.249194	0.425788	0.623375	0.334244	0.522196	0.698138	0.296614	0.020058	0.19878	0.085642	0.259787	0.551274	0.461444	0.298406	0.100895	0.009654
514	0.546049	0.251678	0.693896	0.853139	0.731128	0.650002	0.9152	0.494482	0.219444	0.834514	0.333851	0.314171	0.278556	0.772956	0.245219	0.65247	0.514212	0.393411	0.876694	0.45598	0.700703	0.603912	0.45306	0.509833	0.543411	0.430339	0.441588	0.638538	0.846434	0.839068	0.318108	0.105243	0.371107	0.249194	0.425788	0.623375	0.334244	0.520955	0.698138	0.410763	0.033551	0.375239	0.085642	0.388997	0.551274	0.644948	0.373531	0.100895	0.013023
515	0.546049	0.651154	0.693896	0.853139	0.731128	0.650002	0.9152	0.57873	0.471589	0.834514	0.805972	0.345342	0.506272	0.38048	0.358336	0.65247	0.514212	0.231011	0.722238	0.697493	0.246208	0.811801	0.795087	0.792453	0.539315	0.786641	0.441588	0.638538	0.846434	0.839068	0.1551	0.105243	0.371107	0.249194	0.425788	0.623375	0.300687	0.426928	0.698138	0.252788	0.03126	0.23669	0.146636	0.319337	0.551274	0.644948	0.517855	0.126567	0.009654
517	0.266441	0.343982	0.44233	0.781626	0.641548	0.563914	0.898249	0.504042	0.190288	0.788026	0.39561	0.349628	0.394158	0.445813	0.29634	0.5862	0.731095	0.327486	0.748213	0.375789	0.533104	0.484792	0.642532	0.604506	0.572791	0.39006	0.563617	0.558731	0.798414	0.566455	0.14683	0.083671	0.4693	0.320473	0.503565	0.661645	0.294204	0.411768	0.749464	0.293446	0.029292	0.22689	0.104218	0.295616	0.607052	0.612788	0.30941	0.183027	0.010198
[truncated: 417 more columns]

## Sheet: Rhodopsin_γ type-II
Table S4 The site-specific profiles of paralogs in druggable subfamilies of GPCRs: type II functional divergence for rhodopsin (γ) subfamily
Paralog pair	SSTR3/SSTR5	SSTR3/SSTR2	SSTR3/SSTR4	SSTR3/SSTR1	SSTR3/OPRL1	SSTR3/OPRK1	SSTR3/OPRD1	SSTR3/OPRM1	SSTR3/MCHR2	SSTR3/MCHR1	SSTR3/FPR1	SSTR3/CMKLR1	SSTR3/BDKRB2	SSTR3/BDKRB1	SSTR3/AGTR2	SSTR3/AGTR1	SSTR3/GPR15	SSTR3/GPR25	SSTR3/CXCR4	SSTR3/CXCR5	SSTR3/CXCR3	SSTR3/2	SSTR3/CCR9	SSTR3/CXCR6	SSTR3/CCR7	SSTR3/CCR6	SSTR3/XCR1	SSTR3/CCRL2	SSTR3/CCR8	SSTR3/CCR3	SSTR3/CCR4	SSTR5/SSTR2	SSTR5/SSTR4	SSTR5/SSTR1	SSTR5/OPRL1	SSTR5/OPRK1	SSTR5/OPRD1	SSTR5/OPRM1	SSTR5/MCHR2	SSTR5/MCHR1	SSTR5/FPR1	SSTR5/CMKLR1	SSTR5/BDKRB2	SSTR5/BDKRB1	SSTR5/AGTR2	SSTR5/AGTR1	SSTR5/GPR15	SSTR5/GPR25	SSTR5/CXCR4
Theta-II	-0.022549	0.01864	-30.4879	0.197102	0.278444	0.419619	0.337679	0.386378	0.108987	0.186798	0.546795	0.150717	-0.022659	0.00988	0.177203	0.239092	0.438383	0.196562	0.410247	0.300908	0.248307	0.429613	0.332198	0.464741	0.489632	0.36949	0.317929	0.593136	0.584847	0.626279	0.541552	-0.058989	-45.0264	0.100578	0.179804	0.300219	0.29464	0.328714	0.010376	0.209739	0.487149	0.068917	-0.06149	-0.078398	0.11962	0.160275	0.492772	0.070222	0.429387
Theta SE	0.095791	0.10447	15.5268	0.081849	0.095564	0.07956	0.08212	0.074876	0.139183	0.111476	0.069406	0.158471	0.159747	0.176042	0.128527	0.123829	0.081247	0.149917	0.098036	0.133797	0.136863	0.092824	0.142888	0.092999	0.097678	0.12731	0.15053	0.084517	0.072131	0.064933	0.076209	0.102014	14.8617	0.084257	0.100083	0.086764	0.083412	0.079382	0.151557	0.112255	0.074192	0.169525	0.165812	0.201223	0.134827	0.131171	0.07768	0.169288	0.094855
209	0	0.010505	20.6362	4.97218	2.39765	8.83525	4.32873	6.88217	0	0	0	0	0	-0.140097	0	0	3.26366	-0.079835	1.47567	1.49916	2.61994	0	1.82684	7.50453	3.28709	2.33995	1.57089	1.79821	8.38196	19.5821	8.5235	-0.2382	32.4099	1.79991	1.22271	3.15618	2.77624	3.09694	0	0	0	0	0	-0.213375	0	0	5.59993	-0.338313	1.88388
228	0	0	0	4.97218	0	8.83525	0	0	0.033447	0.833127	0	0	0	0	0	0	0	0	0	0.946616	0	0	0	0	0	0	0	0	6.57205	4.5483	0	0	0	1.79991	0	3.15618	0	0	-0.386096	1.38887	0	0	0	0	0	0	0	0	0
229	0	0	-50.4781	0	0	0	0	0	0	0	0	0	0	0	0	0	0	0	0	0	0	0	0	0	0	0	0	0	0	0	0	0	-76.6661	0	0	0	0	0	0	0	0	0	0	0	0	0	0	0	0
230	0	0	20.6362	0	0	0	0	0	0	0	0	0	0	0	0	0.357433	3.26366	-0.048896	0	0	0	0.994045	0	0	0	1.22938	0	0	0	0	0	0	32.4099	0	0	0	0	0	0	0	0	0	0	0	0	0.176	5.59993	-0.218124	0
231	0	0	0	0	4.64213	12.2848	8.50705	12.4957	0	0	4.10992	1.05061	-0.958256	-0.323692	-0.399949	1.10666	3.26366	-0.150465	3.91981	0.641014	0.634204	2.48333	1.82684	2.42062	8.02274	1.19592	0.88679	8.42643	13.874	19.5821	8.5235	0	0	0	1.85514	4.17652	4.93086	5.71612	0	0	1.99157	0.596902	-0.872338	-0.413428	-0.089749	0.494161	5.59993	-0.570848	4.90061
232	0	0	20.6362	4.97218	4.64213	12.2848	8.50705	12.4957	0.033447	0.833127	4.10992	-0.143514	0	0	0	0	1.20915	0	0	0.632102	0	0	0	0	0	0	0	0	35.1291	19.5821	5.60707	0	36.9261	0.578731	0.790563	1.5713	1.74777	2.10999	-0.208858	0.634632	1.42778	-0.204322	0	0	0	0	1.57632	0	0
233	-0.17961	0.005131	23.0561	0.839188	1.9282	2.75892	0	2.25869	1.45454	1.83851	3.30498	0	-0.245316	0.398843	2.14366	0	5.21885	0	1.61533	1.34333	0.193072	1.70162	1.4582	3.11616	2.11772	0.661642	1.58451	9.51656	4.66034	13.3627	2.90495	-0.246337	-76.6661	0	0	0	4.93086	5.71612	1.06815	2.6958	5.25642	0.735487	0.157954	-0.116049	0	0.796014	13.3239	0.755284	15.3303
245	0	0	-50.4781	0	0	0	0	0	0	0	0	0	0	0	0	0	0	0	0	0	0	0	1.9352	0	0	0	0	0	0	0	0	0	-76.6661	0	0	0	0	0	0	0	0	0	0	0	0	0	0	0	0
246	0	0.097439	-50.4781	0	2.39765	2.44601	8.50705	1.76804	0	1.18054	32.4121	1.14588	0	-0.080072	1.17016	1.22408	0	1.71106	0	0.485067	0	2.44171	0.407988	1.29129	1.86487	0.648036	2.42068	7.13529	21.2232	40.7677	5.60707	-0.104284	-166.851	0	0.274491	0.639177	0.87425	0.821283	0	0.52243	2.44286	0.482524	0	-0.107999	0.547378	0.5916	0	0.666565	0
247	-0.062192	0.003123	0	0	0.353997	1.29228	0	0.726521	0.489192	0.772002	2.12468	-0.023681	-0.144622	-0.077161	-0.073917	0.188387	0.542015	1.1639	0.574903	0.481029	0.133063	0.763321	0.358873	0.948264	1.07092	0.427037	0.317398	3.2005	2.90056	3.67761	3.00897	-0.092393	36.4798	0.608881	0.252011	1.24312	0.699632	0.621309	0.256975	0.905482	0	-0.08351	0	0	-0.02586	0	0	0.840686	0
248	-0.101024	0.003329	18.5332	0.823782	0.593279	1.12104	0.858505	0.996812	0.008146	0	0	0	-0.23677	-0.108807	0	0.336976	0.767094	-0.045569	0.64268	0.606139	0.226969	1.15609	0	0	0.921254	1.16139	0.363898	0	0	0	1.16135	-0.099413	0	0	0	0	0	0	0	0.658707	1.99157	-0.38177	0	0	-0.044649	0	0	0	0
249	0	0	-50.4781	0	0	0	0	0	0	0	0	0	0	0	0	0	0	0	0	0	0	0	0	0	0	0	0	0	0	0	0	0	-76.6661	0	0	0	0	0	0	0	0	0	0	0	0	0	0	0	0
250	0	0	-50.4781	0	2.39765	8.83525	4.32873	6.88217	1.14782	1.80156	16.194	-0.143514	-0.23477	0	-0.399949	1.10666	3.26366	-0.079835	5.0154	1.79877	0.634204	6.23076	1.82684	7.50453	8.02274	2.33995	1.57089	8.42643	21.2232	19.5821	8.5235	0	-76.6661	0	1.22271	3.15618	2.77624	3.09694	0.488605	1.27679	6.59292	-0.38177	-0.231909	0	-0.089749	0.494161	5.59993	-0.338313	6.47538
251	0	0.007068	0	0	0.434347	2.89283	0.864571	6.88217	0.013581	0	16.194	0	-0.188582	-0.137989	-0.128982	0	13.1653	-0.04436	0.694755	0	0.173766	1.44583	0.505416	2.43645	1.32238	0	0.471845	2.85378	21.2232	4.5483	2.86418	-0.095267	0	0	0.219604	0.617675	0.442583	0.724584	-0.109072	0	1.45753	0	-0.155217	-0.150261	-0.021099	0	3.5126	-0.158867	0.667678
252	0	0	20.6362	0	0	0	0	0	0.013581	0.833127	5.44698	1.36884	0	0	2.0467	0.343667	13.1653	5.26534	0	0	0.230972	0	0	2.42062	1.90808	0.846493	0	8.42643	0	19.5821	2.9534	0	36.9261	0	0	0	0	0	-0.135442	0.634632	1.63007	0.660235	0	0	0.903696	0.138721	5.53278	1.522	0
253	0	0	16.143	4.97218	0.928851	3.03971	1.47426	0	1.14782	1.80156	4.10992	1.41959	1.48829	0.288994	1.40655	2.23365	13.1653	2.79371	4.91849	2.00713	2.51641	13.2377	2.48393	5.74277	1.92759	3.60127	2.30586	2.85378	35.1291	40.7677	25.1857	0	25.0773	1.79991	0.516871	1.24171	1.01823	0	0.488605	1.27679	1.99157	0.79641	0.46634	-0.068426	0.791526	1.5288	13.3239	1.48671	6.34972
254	0	0	-56.2965	1.56382	0.967711	3.12637	0.982332	2.27853	0.010514	1.85167	0	1.85672	0	0	-0.098324	1.24268	5.25866	3.02522	2.67536	1.65487	0.196234	2.46359	0.708602	2.08303	1.29205	1.23181	1.6601	3.8334	8.48219	6.4757	8.65672	0	-87.3492	0.578731	0.434505	1.18742	0.674758	1.14317	-0.135442	1.23182	0	0.993629	0	0	-0.024066	0.851938	5.53278	1.522	3.29864
255	-0.08333	0	23.5665	0	0.916791	2.81877	1.38712	2.0495	0.010128	0.242664	0	0	0	0.30503	-0.099022	0.211726	0.593606	-0.060047	1.48379	0	0.160799	2.33031	0.530594	1.12719	2.14704	0.562452	0.483937	3.51371	4.45361	3.79309	1.42436	-0.119961	43.2964	0.297468	0.37347	0.826769	0.682598	0.796502	-0.11489	0.369906	1.18683	-0.122482	-0.1466	-0.06437	-0.021747	0	1.01136	-0.221568	1.32363
256	0	0	-50.4781	0	0	0	0	0	0	0	8.22596	1.77548	0.73356	0.895659	2.97963	1.18584	13.1653	2.98313	12.1325	1.99131	4.77429	2.99266	6.93246	14.1598	6.17777	7.04629	6.29857	7.13529	35.1291	40.7677	25.1857	0	-76.6661	0	0	0	0	0	0	0	4.29525	0.98552	0.242171	-0.172262	1.61157	0.830935	13.3239	1.57352	15.3303
257	-0.063053	0.114628	37.7187	0	0.498167	1.38465	0.708764	1.00686	0.498616	0.647814	4.5803	-0.024303	0.213327	0.210099	1.07465	0.843896	2.60412	0	2.11069	1.21303	1.03319	2.5287	1.76271	1.83533	2.98605	0	1.26602	1.53016	3.6827	2.18683	1.33922	-0.160203	-85.659	0.011476	0.847082	1.69515	1.88912	2.27717	-0.09333	0.300565	5.49838	0.562766	-0.154532	-0.059612	-0.020785	0.117753	0	1.59896	1.39026
258	0	0	17.047	0	0.916791	2.81877	1.38712	2.0495	0.856013	1.69731	0	-0.040174	-0.312039	-0.108518	-0.095591	0.286374	1.18886	-0.049791	1.02638	0	0	0.925275	0	1.12719	1.59657	0.549418	0	1.56166	0	3.19048	2.64417	0	31.6483	0	0.287349	0.623022	0.516431	0.602703	0.269011	0.672314	0	-0.087875	-0.201947	-0.135184	-0.018625	0.108633	1.21352	-0.169587	0.826452
259	0	0	-50.4781	0	0	0	0	0	0	0.833127	0	0	0	0	0	0	0	-0.081025	0	0	0	0	0	0	8.02274	0	0.875622	8.42643	21.2232	9.46903	8.5235	0	-87.3492	0	0	0	0	0	0	0.634632	0	0	0	0	0	0	0	-0.258246	0
260	0	0	-50.4781	2.6926	4.64213	12.2848	8.50705	12.4957	0	0	32.4121	4.95343	0.288804	0.372844	1.37338	4.69006	13.1653	5.26534	12.1325	2.908	4.77429	13.2377	3.69851	4.56729	14.5721	2.39018	2.41019	21.0685	35.1291	40.7677	25.1857	0	-76.6661	0.032811	1.85514	4.17652	4.93086	5.71612	0	0	14.2191	2.53536	0.098958	-0.085945	0.773647	2.96654	13.3239	2.50859	15.3303
261	0	0	20.6362	0	0	0	0	0	0	0	0	-0.0314	-0.471645	-0.188597	0	1.10666	13.1653	2.83535	3.91981	0	0.634204	2.48333	0.972221	7.50453	0	2.41999	1.57089	8.42643	6.57205	19.5821	8.5235	0	32.4099	0	0	0	0	0	0	0	0	-0.092601	-0.452401	-0.273975	0	0.494161	13.3239	1.50592	4.90061
262	0	0	-50.4781	0	0	0	0	0	1.14782	0	16.194	0	-0.220482	0	6.34645	0	3.26366	2.83535	1.47567	1.79877	2.61994	6.23076	0.672908	0	8.02274	0.793737	1.57089	8.42643	21.2232	19.5821	8.5235	0	-76.6661	0	0	0	0	0	0.488605	0	6.59292	0	-0.218258	0	3.1941	0	5.59993	1.50592	1.88388
263	0	0	-50.4781	0	0	0	0	0	0.013581	0	0	0	0	0	0	0	0	-0.048896	0	0	0.334273	2.44171	0.972221	0	8.02274	1.18821	0	21.0685	0	40.7677	8.5235	0	-76.6661	0	0	0	0	0	-0.176612	0	0	0	0	0	0	0	0	-0.218124	0
264	0	0	20.6362	0	1.914	0	0	0	0.512533	4.11266	16.194	0	0	0	0	0.527048	3.26366	-0.048896	3.91981	2.91118	1.79882	0	0.665494	7.50453	8.02274	0.821378	0	9.25289	21.2232	0	0	0	46.3436	0	0.441346	0	0	0	0.202388	0.815576	1.47362	0	0	0	0	0.138981	1.49217	-0.167268	1.20492
265	0	0	20.6362	4.97218	0	0	0	0	0.013581	0.365495	0	0	-0.30311	-0.188597	0	0	0	-0.081025	3.91981	0.641014	0	6.23076	1.00083	7.50453	1.79306	2.33995	0	0	0	0	0	0	32.4099	1.79991	0	0	0	0	-0.176612	0.658707	0	0	-0.296657	-0.273975	0	0	0	-0.342685	4.90061
266	0	0	-50.4781	0	2.39765	8.83525	4.32873	6.88217	1.43155	4.11266	32.4121	1.74753	0.73356	0.38384	6.34645	2.34131	13.1653	2.83535	12.1325	5.48986	2.57762	13.2377	3.74036	5.9257	14.5721	7.04629	3.40798	4.49605	35.1291	40.7677	25.1857	0	-76.6661	0	1.22271	3.15618	2.77624	3.09694	0.59729	2.6958	14.2191	0.970787	0.242171	-0.088148	3.1941	1.5973	13.3239	1.50592	15.3303
267	0	0	0	0	0	0	0	0	0.013581	0	16.194	0	0	0	-0.399949	0	0	0	0	0	0	0	0	0	0	0	0	21.0685	21.2232	19.5821	2.86418	0	0	0	0	0	0	0	-0.176612	0	6.59292	0	0	0	-0.089749	0	0	0	0
268	0	0	-50.4781	0	0	0	0	0	0	0	32.4121	0	0.288804	0.895659	0	0	0	2.83535	12.1325	0.651	1.29144	13.2377	0	0	3.25683	3.70205	0	2.85378	0	40.7677	25.1857	0	-85.6875	0	0	0	0	0	0	0	5.49038	0	0.091055	-0.118143	0	0	0	1.16951	6.53641
269	0	0	20.6362	0	0.557025	8.83525	4.32873	12.4957	0.008323	0.23915	16.194	-0.039576	-0.465736	-0.192452	6.34645	2.23365	13.1653	1.71106	3.91981	5.48986	4.77429	13.2377	6.93246	14.1598	6.17777	3.60909	0.603726	8.42643	21.2232	19.5821	8.5235	0	32.4099	0	0.322023	3.15618	2.77624	5.71612	-0.111253	0.442869	6.59292	-0.115589	-0.447034	-0.278517	3.1941	1.5288	13.3239	0.958543	4.90061
270	0	0	17.047	1.4005	0	0	0	0	0	0	4.8438	-0.070892	-0.441027	-0.109569	0	0.506262	0	0	1.48379	0.896427	0.328588	2.33031	0.93148	2.85848	2.14704	1.14179	0	3.51371	0	5.81583	0	0	25.0773	1.79991	0	0	0	0	0	0	6.59292	-0.38177	-0.872338	-0.204675	0	0.494161	0	0	4.90061
271	0	0	-50.4781	0	0	0	0	0	0	0.192338	32.4121	0	0	0	0	0	0	0	0	0	0	0	0	7.50453	0	0	1.57089	2.85378	0	19.5821	0	0	-76.6661	0	0	0	0	0	0	0.360894	14.2191	0	0	0	0	0	0	0	0
272	-0.064679	0.004164	22.4166	0	0	0	0	0	0.006515	0.18481	2.8789	-0.029365	-0.19809	-0.09326	0	0.280386	0.626106	0	0.949387	0	0.163397	0	0	0	1.61509	0.490459	0.469015	0	0	3.48901	1.63752	0	33.9246	0.226061	0.298675	0.81916	0.676332	0.789232	-0.089705	0	1.59642	-0.089471	0	-0.152685	-0.031707	0	1.25419	-0.264112	1.31032
273	0	0	-50.4781	0	0	0	0	0	0	0	0	0	0	0	0	0	0	0	0	0	0	0	0	0	0	0	2.38705	21.0685	0	0	0	0	-76.6661	0	0	0	0	0	0	0	0	0	0	0	0	0	0	0	0
274	0	0	-50.4781	0	0	0	0	0	0	0	0	0	0	0	0	0	0	0	0	0	0	0	0	0	0	0	0	0	0	0	0	0	-76.6661	0	0	0	0	0	0	0	0	0	0	0	0	0	0	0	0
275	0	0	20.6362	0	0	0	0	0	0	0	32.4121	1.76813	0	0	0	0	0	0	0	0	0	0	0	7.50453	0	0	0	0	0	0	0	0	32.4099	0	0	0	0	0	0	0	14.2191	0.981645	0	0	0	0	0	0	0
276	0	0	0	0.782146	0.609676	2.89283	0.93325	1.24195	0	0	5.16847	-0.038127	0	0	1.39654	0	0	0	0	0	0	0	0.668086	3.11665	3.41985	0.838359	0	0	0	0	0	0	0	0.272864	0.289222	0.803698	0.535465	0.598421	0	0	1.59203	-0.09668	0	0	0.700796	0	0	0	0
277	0	0	20.6362	0	0	0	0	0	0	0	32.4121	1.77548	0	0	0	0	0	0	0	0	1.79551	0	0	2.42062	0	0	3.52193	8.42643	0	0	0	0	32.4099	0	0	0	0	0	0	0	14.2191	0.98552	0	0	0	0	0	0	0
278	0	0	20.6362	0	0.928851	0	0	0	0.013581	4.11266	0	0	-0.958256	-0.191724	-0.123487	1.10666	3.26366	0	0.965794	1.79877	0.634204	6.23076	1.82684	0	8.02274	2.33995	0	8.42643	0	19.5821	8.5235	0	32.4099	0	0.516871	0	0	0	-0.176612	2.6958	0	0	-0.872338	-0.277662	-0.030516	0.494161	5.59993	0	1.2189
279	0	0	20.6362	0	4.64213	12.2848	8.50705	12.4957	0	0	16.194	-0.027251	0	0	0	0	1.1664	0	0	0	0	0	0	0	0	0	0	2.85378	0	0	0	0	32.4099	0	1.85514	4.17652	4.93086	5.71612	0	0	6.59292	-0.080827	0	0	0	0	2.23499	0	0
280	0	0	-57.6459	0	0	0	0	0	0	0	0	1.77911	-0.316306	0	1.53637	0	0.578841	-0.046046	1.03677	0	0	0	2.01868	3.67438	3.78191	3.43826	1.92222	0	0	0	0	0	-76.6661	0	0	0	0	0	0	0	0	1.42385	-0.457299	0	1.06385	0	1.29153	-0.247793	2.06997
289	0	0	-107.117	0	0.908323	1.78939	1.30386	1.70225	0.709766	0.155311	4.23356	1.11674	0	0	1.05898	1.12969	0	1.22331	1.48535	0	0	1.78251	1.13713	2.1267	2.16934	1.6501	1.13713	0	5.6174	5.39672	3.70144	0	-86.4544	0	0.818814	1.63303	1.8181	2.19326	0.59517	0.459535	5.28805	1.01481	0	0	0.747408	1.5476	0	0.924784	1.98701
292	0	0.173636	20.6362	0	4.64213	12.2848	8.50705	12.4957	0.717681	0	16.194	-0.037416	0.360321	0.366618	2.93497	0	4.87756	5.26534	1.6083	0.493403	1.44897	3.34946	0.504879	2.43645	1.2743	1.18821	0.350067	0	6.57205	0	1.89758	-0.242257	32.4099	0	1.85514	4.17652	4.93086	5.71612	0.313796	0	6.59292	-0.109545	0.122561	-0.084688	1.58904	0	5.50485	2.50859	2.05445
295	0	0	20.6362	0	0	0	0	0	2.82687	0	0	0	0	0	0	0	0	0	1.59797	0.960174	0.634204	6.23076	6.93246	14.1598	5.64924	7.04629	1.59497	21.0685	35.1291	0	25.1857	0	32.4099	0	0	0	0	0	1.06815	0	0	0	0	0	0	0	0	0	1.90625
296	0	0	-56.4897	0	0	0	0	0	1.44622	0.682346	0	1.19114	0	0	1.34851	0.302749	5.18328	1.65359	0.840516	0.955167	0.203031	0	0	0	0	0	1.45332	9.45565	13.823	6.89596	4.33868	0	-76.6661	0	0	0	0	0	1.06815	0.552348	0	0.775931	0	0	0.865259	0.184627	13.3239	1.09353	1.34742
297	-0.036732	0.06943	88.8686	0.207542	0.652223	1.04218	0.830474	1.1782	0.440308	0.561625	2.7545	0.743673	0.213923	0.182857	0.859269	0.741036	1.78852	0.984029	1.40054	0.998339	0.90419	1.61157	1.16984	1.63177	1.6927	1.21105	1.16334	2.94715	0	3.61512	2.6501	-0.080203	41.9608	0.314636	0	0.496105	0	0.836034	0.257749	0.28174	3.65961	-0.087981	-0.210184	0	-0.015824	0	1.29973	-0.174645	0
298	-0.107995	0.006656	20.6362	0	0	8.83525	4.32873	0	0.017274	0	0	0	0.353782	-0.188597	0	4.69006	0	1.31461	0.946666	2.86737	1.75658	0	0	2.71633	6.17777	1.21708	0	9.25289	21.2232	40.7677	5.60707	0	44.7995	0.369381	0.35796	0	0	0.53131	0	0.436289	1.53613	-0.073488	0.093393	0	-0.021794	1.04765	1.55348	0.646421	0
300	0	0.002908	28.6177	0.593651	0.408772	0.966987	0.514264	0.910406	0.005898	0.693188	2.04715	-0.02129	-0.169923	-0.082877	-0.060815	0.233593	0	1.11135	0.511734	1.00751	0.147445	0.781833	0.33596	1.10559	0.892917	0.465749	0.288197	1.53273	3.27941	2.51271	1.21885	-0.073648	34.5482	0.365618	0.291028	0.546248	0.450566	0.754176	-0.088057	0.605971	1.52114	-0.067415	-0.200262	-0.152794	-0.016644	0.143301	0	0.70923	0.671597
301	-0.077759	0.14257	-56.4897	0.905947	0.65481	1.5024	1.51022	2.24099	0.800739	0.958855	5.75854	1.01063	0.219589	0.394776	1.28463	1.04044	3.33278	1.67406	1.60431	1.17682	1.22304	1.22938	1.49048	3.34979	1.57559	1.78533	1.31699	9.45565	8.84576	6.89596	2.83242	0	45.0575	0.005219	0.443562	0.745437	1.15017	1.3951	-0.104892	0.307261	1.15156	-0.078544	-0.13555	-0.17481	-0.018284	0.107698	1.22009	0	3.90701
302	0	0	23.0561	0	0.65293	3.09981	0.993213	4.10103	0.006937	0.251828	10.7082	-0.02974	-0.198362	-0.144142	0	0.37711	0.845627	0	0	0.529559	0	1.0284	0	1.78094	2.17837	0	0	3.80618	0	13.3627	4.34996	0	36.4798	0	0.370018	1.24312	0.700887	2.20943	-0.092887	0.4612	5.32857	-0.087661	-0.19638	-0.217346	0	0.183925	1.61417	0	0
303	0	0	20.6362	0	0	0	0	0	0	0	0	0	0	0	0	0	0	0	0	0	0	0	0	0	0	0	0	0	0	0	0	0	32.4099	0	0	0	0	0	0	0	0	0	0	0	0	0	0	0	0
304	-0.053315	0.078378	20.9508	0	0.378204	0.857841	0.517994	0.930254	0.006989	0	1.70942	-0.023856	0	-0.082628	0	0.213868	0.536214	0	0.647599	0.378822	1.0209	1.76085	0.398691	0	0	0.434504	0	0	3.36313	5.35231	2.99093	-0.121757	28.2262	0.226216	0	0.478844	0.456964	0.790911	0	0.230388	1.18208	-0.078465	-0.13664	-0.152808	-0.015981	0.124267	1.25587	-0.181058	1.0406
305	0	0.004325	0	0.576615	0	0	0	0	0.007418	0	3.69275	-0.027417	0.22554	-0.079653	0	0.197297	0.659727	-0.036203	2.47919	0	0	0	0	1.27726	0	0	0.306311	3.29848	4.86047	0	1.37256	-0.098266	0	0.256905	0	0	0	0	-0.09961	0	2.20826	-0.081384	0.077987	-0.127323	0	0.097046	1.26197	-0.165043	3.13629
306	0	0	-50.4781	0	4.64213	0	0	0	0	0	32.4121	1.32242	0.360321	-0.323692	6.34645	2.24546	0	0	12.1325	0.657643	0.34575	0	1.95655	0	14.5721	3.70205	0	21.0685	35.1291	40.7677	25.1857	0	-76.6661	0	1.85514	0	0	0	0	0	14.2191	0.744205	0.122561	-0.413428	3.1941	1.53634	0	0	15.3303
307	0	0.00699	17.9821	0.711526	1.28181	2.69403	1.90281	2.54863	0	0.145892	0	0	-0.175425	-0.097347	1.36444	0	3.45199	0	0.517796	0	0.149287	1.02773	0.405166	2.01847	0	0.426136	0.4268	1.4379	3.9885	3.04229	1.22889	-0.140191	28.9622	0.284639	0.519117	0.995325	1.10357	1.33875	0	0.270506	0	0	-0.169109	-0.147638	0.734078	0	3.51632	0	0.598186
308	-0.044359	0.003061	26.6182	0.482115	0	1.30177	0	0.754002	0.006142	0.126718	1.65053	-0.023456	-0.14065	-0.080149	-0.069584	0.183872	0.480704	-0.030273	0.525388	0.365596	0.141803	0.622384	1.19816	0.969768	0	0.448428	0.298665	1.29513	1.9032	2.05146	0.906573	0	0	0	0.255473	0.84767	0.44686	0.767671	-0.112644	0	0	-0.08651	0	0	0	0	0	0	0
309	0	0	20.6362	0.770526	0.476075	0	0.837373	6.88217	0.011687	1.19376	16.194	-0.075383	-0.309853	-0.190287	1.88065	0.527048	3.26366	-0.048896	1.58908	0.51603	0.342184	6.23076	1.00083	0	3.1102	1.19592	0.337117	2.85378	21.2232	19.5821	8.5235	0	46.7527	0.231029	0.227832	0	0.438029	0.725321	-0.102644	0.587656	1.45911	-0.114042	-0.198906	-0.170753	0.72518	0.138128	1.47788	-0.166726	0.965215
310	-0.073319	0.006672	20.6362	4.97218	4.64213	12.2848	8.50705	12.4957	0	0.365495	32.4121	4.95343	0.370658	0.526527	2.97963	4.69006	13.1653	5.26534	4.56746	1.46119	2.57596	5.36421	2.58599	4.56729	14.5721	7.04629	0.612095	7.13529	35.1291	19.5821	25.1857	-0.137348	-148.336	0.005141	0.285544	0.618794	0.513025	0.598704	0.225711	0.590912	0	-0.112476	-0.162015	-0.151059	-0.021069	0.137379	1.20472	-0.206998	0
312	0	0.006781	0	0	0.557025	8.83525	1.51686	0	0	1.19376	0	1.06696	-0.229317	-0.108498	0	0	0	0	1.04669	0	0.224942	0	0.437226	0	3.1102	2.46406	0.440122	0	8.25422	0	0	-0.153924	0	0	0.322023	3.15618	1.04563	0	0	0.868653	0	0.605816	-0.226704	-0.170036	0	0	0	0	1.32552
313	0	0	-50.4781	0	0	2.89283	0	0	0	0	0	0	0	0	0	0	0	0	0	0	0	0	0	0	0	0	0	0	0	0	0	0	-76.6661	0	0	1.18842	0	0	0	0	0	0	0	0	0	0	0	0	0
314	0	0.006555	20.6362	4.97218	0	8.83525	1.47426	0	0	0	0	2.56469	0.345107	0.537845	2.93497	1.18462	13.1653	1.52196	12.1325	2.00713	4.77429	0	6.93246	14.1598	5.64924	3.60909	1.42494	21.0685	21.2232	40.7677	5.60707	-0.116452	36.5416	0.60441	0	1.23489	0.688918	0	0	0	0	1.00472	0.103505	-0.090823	1.13651	0.728683	5.74484	0.773354	6.30752
315	-0.077649	0.006555	20.6362	0.782146	0.939371	1.69881	4.32873	6.88217	0.013581	0.364953	16.194	-0.037416	-0.233803	-0.134329	-0.118517	0.286312	3.26366	-0.150465	0.847394	0.970921	0.233339	1.05918	0.512379	2.42062	3.1102	1.18821	1.56867	1.79821	6.57205	19.5821	2.86418	-0.081426	62.7076	0	0.253694	0	0.513025	0.598704	-0.096796	0.304344	0	-0.07774	-0.160701	-0.13566	-0.018559	0	1.20472	-0.206998	0.677019
316	-0.078529	0.00409	29.5822	0.510307	0	0	0	0.999375	0	0.184843	2.85579	0	0	-0.093351	-0.096669	0.282997	0.767094	0	0	0	0.188846	0.972306	0.352158	1.33335	1.29467	0.463054	0.357802	0	0	3.46178	1.16135	0	36.5416	0	0.370989	0.844398	0.692597	0.814873	-0.137512	0.463289	0	-0.09587	-0.165792	-0.174362	-0.032203	0	2.41451	-0.210479	1.3733
317	0	0.010874	20.6362	0	0.988579	8.83525	4.32873	6.88217	0.016938	0.833127	32.4121	0	0	-0.104836	0	0.845662	13.1653	-0.079835	0	0	0	0	0.972221	2.42062	1.90808	0	0	2.85378	0	0	0	-0.156048	36.9261	0	0.373183	1.18742	0.984056	1.14317	-0.153543	0.634632	5.07941	0	0	-0.146884	0	0.558354	5.53278	-0.25614	0
318	0	0.190965	-56.3974	0	0.995912	3.09981	2.99026	4.10103	0	1.24786	6.61488	2.6261	0.738528	0.539777	3.0674	2.30998	5.21885	3.00822	4.99972	1.63906	1.86851	5.40197	0	1.21232	0	0.538406	0.404375	9.51656	13.9254	6.91808	0	-0.185998	-110.594	0	0.342147	0.752163	1.10357	1.33875	0	0.674484	2.57906	0.911047	0.151577	-0.083262	1.04014	1.00043	3.51632	1.08214	3.73004
319	-0.065015	0	-86.9357	0.413773	0.393381	0	1.23721	0.877958	0.781462	0.820768	2.38301	1.19915	-0.143802	-0.086972	1.38384	0.200858	2.31491	-0.03305	1.67785	0	1.01416	0.769362	0.374652	0.884997	0	1.33657	0.332548	3.90271	3.83923	6.04978	1.07269	-0.420275	-85.8449	0.004178	0.442971	1.14571	1.24821	1.48661	0.608081	0.904485	5.44688	0	0.087432	-0.072781	0	0.703315	1.62091	0.784907	2.46005
320	0	0	23.1317	0.825625	0.648518	4.24473	2.94604	4.03733	0	0.367704	10.5385	1.84065	-0.168049	0	1.27675	0.238447	1.27626	-0.085098	0	0	0.246722	1.22646	1.35231	0	0	1.28185	0	9.39565	0	4.73695	4.32748	0	32.4099	0.032811	0.516871	4.17652	4.93086	5.71612	0	1.38887	14.2191	1.4164	-0.182577	0	0.807848	0.132598	5.59993	-0.570848	0
321	-0.115928	0.003795	-66.4855	0.50919	1.00909	1.64618	1.04875	0.826784	0.73125	0.975941	6.52772	0.9323	0.218339	0.274897	1.37165	0.866172	0.854116	1.42731	0.617966	0.310076	0.13815	1.77113	1.8215	0.941524	1.42214	2.072	1.34444	1.80547	6.5915	2.654	2.67209	0	-76.6661	0.032811	0.792442	1.01933	0.873564	0.686446	0.488605	1.26893	14.2191	0.637072	0.083453	-0.087683	1.08603	0.710686	5.59993	1.07819	0
371	-0.086141	0	23.5665	0.633122	0	0	0	0	0.016017	0.241616	0	-0.028628	-0.13299	-0.109569	-0.127443	0.366921	1.18886	-0.080641	0.987055	0.651191	0.18657	0	0.342734	1.20777	1.47395	1.95931	0.359069	2.11389	7.67386	5.81583	2.64417	-0.1265	0	0	0.307013	0.570513	0.563746	0.82905	0	0	1.68186	0	-0.130999	-0.15613	0	0	0	0	1.03586
372	0	0	20.6362	0	1.94476	12.2848	8.50705	12.4957	0	0	16.194	1.74046	-0.456875	-0.099286	-0.123557	0.233746	3.26366	-0.079835	4.97795	0.953859	0.242322	6.23076	0.986903	1.09912	6.21166	0.65776	0	21.0685	10.8782	40.7677	25.1857	0	32.4099	0	0.843167	4.17652	4.93086	5.71612	0	0	6.59292	0.967059	-0.438974	-0.156738	-0.030532	0.115529	5.59993	-0.338313	6.42685
373	0	0.185012	-50.4781	0	1.81873	12.2848	8.50705	12.4957	0.017428	0.833127	32.4121	4.95343	0.709584	0.381818	6.34645	4.69006	13.1653	0	4.56746	0.503302	2.57596	2.48333	3.68937	7.50453	8.02274	1.22938	0.613806	21.0685	5.72067	40.7677	25.1857	-0.258134	-76.6661	0	0.792442	4.17652	4.93086	5.71612	-0.221487	1.38887	14.2191	2.53536	0.23467	-0.087744	3.1941	2.96654	13.3239	0	5.89324
374	0	0.011083	23.0185	1.56252	1.00265	3.12393	1.53312	2.27671	0.888376	0.374861	5.39368	-0.041518	0.320843	0.542348	1.56632	1.23941	1.30272	-0.060711	1.03547	2.94757	1.9015	2.69349	0.543202	3.13805	3.47628	0.551772	2.01491	6.43913	14.0294	6.94039	8.65003	-0.157928	43.0654	0.391826	0.376187	0.833269	0.687954	0.802713	0.319147	0.459029	1.62536	-0.102726	0.097415	-0.089919	0.759193	0.746635	1.64036	-0.218124	1.01304
375	-0.057556	0.112762	-45.3791	0.444411	1.14512	1.39699	1.34936	2.23565	0.746228	0.688575	5.69394	0.7202	0.250462	0.200369	1.12963	0.909554	3.08491	1.59154	1.83746	1.01052	1.06961	0	0	0	2.91258	1.36816	0.561483	5.66511	5.50648	7.18021	2.61882	-0.093966	28.9722	0.349678	0.341821	0.493696	0.510167	0.724584	-0.118152	0.26787	1.45753	0	-0.161531	-0.115931	-0.018056	0.106023	1.47632	-0.204618	0.719913
376	0	0	0	1.54965	0.675887	3.09981	1.00463	2.25869	0.885969	0	3.32986	-0.034632	-0.201474	-0.142269	0	0	0.589635	0	1.07632	0.454042	0.195827	1.64785	0	0	1.33232	0.883364	0.319596	0	0	6.41856	0	0	0	0.603967	0.380469	1.23407	0.705271	1.18828	0.380337	0	1.63696	-0.101168	-0.199016	-0.214343	0	0	1.10921	0	1.34611
378	0	0	20.6362	0	0	0	0	0	0	0	0	0	0	0	0	0	0	0	1.64366	0	0	0	0	0	0	0	0	8.42643	21.2232	19.5821	8.5235	0	32.4099	0	0	0	0	0	0	0	0	0	0	0	0	0	0	0	2.09979
379	0	0.010505	16.143	4.97218	0.421134	3.03971	1.50755	6.88217	0	0.833127	32.4121	-0.052931	-0.238653	-0.134746	0	0.297001	0	-0.056492	0.52528	0	0.342404	0.994045	0	0	1.34635	0	0.607371	3.70072	21.2232	4.5483	1.02989	-0.2382	25.0773	1.79991	0.249934	1.24171	1.03964	3.09694	0	1.38887	14.2191	-0.152473	-0.235612	-0.206267	0	0.146837	0	-0.248841	0.622314
380	0	0.106957	-51.5777	0.277134	0.80845	1.35933	1.14281	1.67328	0.486155	0.689909	1.69748	0.906729	0.240648	0.254993	1.04952	0.83877	2.42166	1.52938	1.95415	1.28396	1.11551	2.04556	1.50602	2.10291	1.81595	1.3671	1.18141	3.64322	4.44128	5.29938	2.97667	-0.187419	-68.2993	0.005106	0.443645	0.717613	0.930305	1.35121	0.231729	0.588627	1.13006	0.581726	0.092138	-0.072075	0.656713	0.644199	3.55032	1.09067	2.96565
381	0	0	-50.4781	0	0	0	0	0	0	0	0	0	0	0	0	0	0	0	0	0	0	0	0	0	0	0	0.605707	0	0	0	0	0	-76.6661	0	0	0	0	0	0	0	0	0	0	0	0	0	0	0	0
382	0	0	0	1.39149	2.39765	3.11188	0.864571	6.88217	0	0.362537	5.44698	0	0	-0.106272	0	0.529835	0	0	12.1325	0	0	0	0.534743	0	0	0	0.471845	0	21.2232	0	0	0	0	0.561408	1.22271	1.26781	0.623541	3.09694	0	0.653747	2.55314	0	0	-0.166852	0	0.255921	0	0	15.3303
383	0	0.082647	0	0.392714	0	0	0	0	0.887411	0.13834	10.7603	-0.025499	0.25406	0.26362	-0.066221	0	0	-0.034151	0	0	0.131021	0	0.357341	0	0	0	1.97629	2.19229	7.73049	0	4.35678	-0.114752	0	0.190344	0	0	0	0	0.384421	0.265488	5.44688	-0.075842	0.087432	-0.062858	-0.016826	0	0	-0.15602	0
384	0	0.006945	23.1317	1.5246	0.678219	3.05282	0	2.2236	0.010426	0	5.26532	-0.040894	0	-0.143286	0	0.292305	5.14831	0	0	0.683001	0	0.993367	0	3.33934	0	0.659073	0.620203	2.17677	8.29028	3.30183	1.46453	-0.156717	36.5478	0.603967	0.384205	1.23407	0	1.18828	-0.137477	0	2.4519	-0.118884	0	-0.216738	0	0.144099	5.7412	0	0
385	0	0	20.6362	0	0	0	0	0	0	0	16.194	0	0	0	0	0	0	1.71106	0	1.79877	0.634204	6.23076	0.979496	7.50453	8.02274	2.33995	0	8.42643	6.57205	19.5821	8.5235	0	32.4099	0	0	0	0	0	0	0	6.59292	0	0	0	0	0	0	0.958543	0
386	0	0	-50.4781	0	1.00335	3.14651	4.32873	6.88217	1.14782	0.237049	32.4121	-0.037416	-0.317227	0.261641	1.91741	1.57034	13.1653	1.9463	12.1325	0.673074	1.69336	13.2377	1.64932	14.1598	1.79306	1.68207	1.90623	2.85378	10.8782	9.46903	5.60707	0	-76.6661	0	0.555156	1.28031	2.77624	3.09694	0.488605	0.439212	14.2191	-0.109545	-0.309917	-0.06241	1.06385	1.09401	13.3239	1.07819	15.3303
387	0	0	0	0	0.420269	1.3673	0.60359	1.23574	0.593931	0.159725	2.0803	-0.022545	-0.171946	-0.110331	1.52614	1.42812	2.53353	-0.035016	0.514843	0.374878	0.191534	1.17367	0.403252	0	1.3427	0.773143	0.56311	1.86327	4.61029	3.46178	1.62578	0	0	0	0.349938	1.24171	0.678142	3.09694	0.357055	0.450919	1.99157	-0.075528	-0.225242	-0.284148	1.58904	2.96654	5.44391	-0.201622	0.7226
388	0	0	-50.4781	0	0	0	0	0	0	1.78963	0	0	0	0.2842	0	0.527048	0	0	0	0	0	0	0	0	0	0	0	7.13529	0	0	0	0	-76.6661	0	0	0	0	0	0	1.26893	0	0	0	-0.067383	0	0.254664	0	0	0
389	0	0	23.5665	0	0	0	0	0	0	0	0	0	0.484635	0.304382	0	0	0	0	0	0	0	0	0	0	0	0	0	0	0	0	0	0	32.4099	0	0	0	0	0	0	0	0	0	0.238978	-0.085712	0	0	0	0	0
390	0	0	0	0.945433	1.90273	2.7022	2.94604	4.03733	0.010426	0.19268	10.5385	-0.03003	-0.158013	-0.096176	0	1.58262	5.14831	1.19246	4.93206	0.446566	1.48327	5.32705	2.08985	3.33934	0	1.70617	0.34019	2.17677	4.62733	6.87402	8.45457	0	0	0.600998	1.85514	1.62588	4.93086	5.71612	-0.176612	0.440227	14.2191	-0.098435	-0.16949	-0.170527	0	1.5288	13.3239	0.734399	15.3303
391	0	0.006471	0	0	0	0	0	0	0	1.24317	0	-0.040441	0.293803	0.37592	1.11363	0	13.1653	1.71106	0.935193	0.491204	1.8242	1.44583	0	1.42087	1.03075	0.610602	1.52758	21.0685	10.8782	40.7677	8.5235	-0.146892	0	0	0	0	0	0	0	0.902391	0	-0.118004	0.100615	-0.086563	0.632959	0	13.3239	0.958543	1.17843
392	0	0	20.6362	0	2.39765	8.83525	4.32873	6.88217	0	0	0	0	0	0	0	0	0	0	0	0.496234	0	13.2377	0	0	0	0	0	3.70072	0	0	0	0	32.4099	0	1.22271	3.15618	2.77624	3.09694	0	0	0	0	0	0	0	0	0	0	0
393	0	0.010748	20.6362	4.97218	0.928851	2.89283	1.4012	6.88217	0.033447	0.833127	5.16847	0	-0.236938	-0.133557	2.04048	2.30687	4.70513	1.71106	1.47567	0	0.334273	2.37068	0.974632	7.50453	8.02274	0.627232	0.849963	21.0685	21.2232	19.5821	8.5235	-0.243666	32.4099	1.79991	0.516871	1.18842	0.97116	3.09694	-0.386096	1.38887	2.43723	0	-0.233977	-0.204675	1.12859	1.57545	5.31771	0.958543	1.88388
394	-0.058705	0.003832	51.4723	0.413848	0.780152	1.2169	0.631159	0.888048	0.574767	0.677657	3.98485	-0.021051	0.24126	0.247115	1.02016	0.968208	2.35016	1.13724	1.72778	0.319676	0.974714	1.7607	1.45553	2.43841	2.02332	1.45791	1.14914	3.13786	4.30653	5.09454	2.9205	0	36.5416	0.252754	0.559668	1.23489	1.02435	1.18907	0.380433	0.70355	5.2917	-0.07028	0.109185	-0.089332	0.720212	1.09736	5.74484	0.839497	3.01084
395	0	0	-57.6459	0	0.916791	2.81877	1.38712	2.0495	0.856013	0.157685	0	0	0.311073	0.38136	-0.179175	1.21613	0.795278	-0.045702	0	1.56188	1.4619	3.42841	2.01868	5.39347	3.89979	2.49866	1.62134	3.90461	12.702	12.1079	7.81312	0	-76.6661	0	1.22271	3.15618	2.77624	3.09694	0.488605	0.342528	0	0	0.124174	-0.114988	-0.089749	1.06349	2.23499	-0.245352	0
396	0	0	23.0185	1.56252	1.00265	3.12393	1.53312	2.27671	0.888376	0.253915	5.39368	-0.076518	-0.478403	-0.196005	-0.194494	0.548321	1.30272	-0.086406	1.62652	0.965781	0.352647	2.56067	1.0021	3.13805	3.47628	1.23112	0.630114	2.1947	8.47585	6.47046	2.9274	0	32.4099	1.79991	1.22271	3.15618	2.77624	3.09694	0.488605	0.658707	6.59292	-0.38177	-0.872338	-0.413428	-0.089749	0.494161	5.59993	-0.570848	4.90061
397	-0.186697	0.027781	-50.4781	0	0	8.83525	0.867681	6.88217	1.14782	0.943232	16.194	0	0	0	1.43688	0.343667	13.1653	0	4.56746	1.28181	1.72144	5.0367	2.05476	4.56729	5.64924	2.51888	2.41019	0	6.57205	40.7677	3.04318	0	-86.2935	0.608881	0.384673	0	0	0	0.381395	0.60915	2.47068	-0.119963	-0.166716	-0.150287	0.721093	0	5.78148	-0.176818	4.04991
436	0	0	19.3218	0.917201	0.999943	3.11423	1.52847	2.26946	0.0105	0	10.7603	2.63505	-0.477242	-0.14252	0	0.293899	5.24047	2.10178	1.62202	0.963636	0.351905	2.55341	0.713525	5.90436	3.46678	1.22835	3.53028	3.82097	8.45059	6.44959	2.91837	0	28.1037	0.561408	1.22271	3.15618	2.77624	3.09694	-0.176612	0	14.2191	2.53536	-0.872338	-0.273975	0	0.176076	13.3239	1.48671	4.90061
437	0	0	-50.4781	0	0	0	0	0	0	0	32.4121	2.56469	0	0	2.99017	2.23365	13.1653	2.83535	4.56746	2.908	1.73875	13.2377	3.69851	14.1598	5.64924	3.60127	3.40798	4.49605	35.1291	40.7677	25.1857	0	-76.6661	0	0	0	0	0	0	0	14.2191	1.39316	0	0	1.61688	1.5288	13.3239	1.50592	5.89324
438	0	0	-73.2905	0.438876	0	0	0	0	0.010548	0	0	-0.038567	0.237803	0	-0.071903	0.194614	0.757081	0	0.749191	0	0	0	0.519476	1.76171	1.973	0	0.365928	2.24208	0	0	0	0	-86.4544	0.01101	0	0	0	0	-0.215131	0	0	-0.152511	0.090587	0	-0.020711	0.104515	2.41298	0	1.28951
439	0	0	16.143	0	0.599321	8.83525	0	0	0	1.78963	16.194	-0.075383	-0.958256	-0.323692	-0.088009	0	3.26366	-0.150465	12.1325	0.960174	0.342184	2.57718	0.985659	7.50453	8.02274	2.33995	1.57089	1.79821	21.2232	19.5821	0	0	25.0773	0	0.344454	3.15618	0	0	0	1.26893	6.59292	-0.212612	-0.872338	-0.413428	-0.022089	0	5.59993	-0.570848	15.3303
440	0	0	20.6362	0	0	0	0	0	0	0.833127	16.194	-0.075636	0	-0.192452	0	0.357433	1.20915	-0.048896	12.1325	1.79877	0.342184	6.23076	0.994443	7.50453	8.02274	0	1.57089	0	0	19.5821	8.5235	0	32.4099	0	0	0	0	0	0	1.38887	6.59292	-0.213278	0	-0.278517	0	0.176	2.31365	-0.218124	15.3303
441	0	0.165317	18.6138	0.629343	0.585481	1.34807	0.846146	1.21684	0.010548	0.182332	5.62248	0	-0.284377	-0.079865	1.31951	0	0.508428	-0.04519	0	0.501143	0	1.14465	0.347065	1.76171	1.973	0.549458	0.466909	1.68812	4.53504	3.40685	1.60209	-0.411023	26.3633	0.379923	0.543276	0.837714	1.03135	1.19704	-0.216331	0.4612	5.32857	0	-0.449756	-0.142398	0.915656	0	1.09386	-0.260907	0
442	0	0	46.082	0.512033	0.461689	1.26177	0.651832	0.919734	0.006943	0.154057	2.07057	0.879666	-0.14163	-0.08203	-0.07986	0.262199	0	-0.03439	0	0.419194	1.09727	1.08779	1.34559	1.33867	1.50372	0.492989	0.283395	1.45547	0	2.54006	1.23047	0	44.7995	0.28853	0.35796	0.789749	0.652152	0.761154	-0.112121	0.360179	1.53613	0.56701	-0.154645	-0.150128	-0.024868	0.174515	0	-0.179917	0
443	-0.077567	0	29.9622	0	0	0	0	0	0.008083	0.220355	0	-0.038614	0	0	0	0	0	-0.038643	0.929749	0	0	0	0	0	0	0	0.403629	2.24208	0	0	0	-0.243429	36.5416	0.60441	0.540001	1.23489	1.02435	1.18907	-0.137512	0	2.45359	0	-0.447249	-0.214396	-0.032266	0.120773	1.60869	0	2.01631
444	0	0	20.6362	0	0	0	0	0	0	4.11266	0	-0.075383	-0.958256	0	0	0	0	0	1.47567	5.48986	0	0	0.673795	0	0	0	0	2.85378	0	19.5821	0	0	32.4099	0	0	0	0	0	0	2.6958	0	-0.212612	-0.872338	0	0	0	0	0	1.88388
445	-0.08256	0	23.5665	0.502035	0	0	0	0	0.779775	0.241805	0	1.00746	-0.200409	-0.09186	-0.078132	0.367837	0	2.02055	1.03777	1.3037	0.167054	2.33031	1.65469	0	1.5485	0.540762	0.61502	2.11389	5.08334	2.23637	1.42436	-0.095851	43.6351	0.005589	0.369661	0.817662	0.536596	0.787801	0.295892	0.36655	1.59335	0.531544	-0.179929	-0.13465	-0.018227	0.147744	1.60928	0.943125	1.0361
446	0	0	52.2098	0	0	0	0.628869	0	0	0	1.9821	-0.02821	0	-0.068426	-0.08732	0.191524	0.580749	-0.034765	1.77986	0	0.157549	0	0	0	0	0	0.348202	0	2.59308	0	0.986351	0	32.4099	0	0	0	2.77624	0	0	0	6.59292	-0.152653	0	-0.134705	-0.089749	0.131503	5.59993	-0.265724	4.25252
448	0	0.010505	20.6362	0	0	1.83059	1.4012	6.88217	0.007644	0.833127	16.194	-0.143514	-0.190921	-0.190287	-0.128982	1.10666	4.70513	0	3.91981	0.519455	0.342184	6.23076	0	2.42062	0	0.818271	0.849963	8.42643	21.2232	19.5821	1.89758	-0.1574	36.4798	0	0	0.649728	0.674309	1.19704	-0.092887	0.660851	2.47068	-0.211786	-0.173079	-0.215996	-0.025779	0.259333	3.76479	0	2.02993
449	0	0.005004	0	0.914947	0.474766	1.50358	0.95124	1.43366	0.007404	0.253974	0	0	-0.204488	0	-0.098104	0.293529	0.840231	-0.033279	0.541209	0	0	0	0	0	1.50986	0.566991	0	0	0	6.41856	4.34996	-0.077875	0	0.235374	0.223047	0.493728	0.440772	0.518972	-0.080279	0.296186	0	0	-0.158118	0	-0.01817	0.10573	1.0127	-0.134091	0.559682
450	0	0	-50.4781	0	0	0	0	0	0.013581	0	0	0	0	0	0	0	3.26366	-0.086643	0	0	0	0	1.82684	7.50453	5.64924	0	0.605707	21.0685	35.1291	40.7677	25.1857	0	-76.6661	0	0	0	0	0	-0.176612	0	0	0	0	0	0	0	5.59993	-0.3631	0
451	0	0	20.6362	0	0	0	0	0	0.006064	0	0	0	0	0	0	0	0	0	0	0	0	0	6.93246	14.1598	14.5721	3.60127	0	0	0	0	0	0	32.4099	0	0	0	0	0	-0.08146	0	0	0	0	0	0	0	0	0	0
452	0	0	0	0.586021	0.877599	1.71489	1.10983	1.63348	0.005711	0.168981	3.33627	0.885286	0	-0.076312	-0.079618	0.197217	0.526612	0	0	1.14423	1.32684	0	0.429499	0.93871	0	0.447952	0.352243	1.70705	3.23389	5.16551	3.56196	0	0	1.79991	1.85514	4.17652	1.72487	5.71612	-0.102431	1.38887	4.29525	0.756148	0	-0.172315	-0.0471	0.141609	2.23499	0	0
453	0	0	-50.4781	0	0	0	0	0	0	0	0	0	0	0	0	0	0	0	0	0	0	0	0	0	0	0	0	0	0	0	0	0	-76.6661	0	0	0	0	0	0	0	0	0	0	0	0	0	0	0	0
454	0	0	20.6362	0	0.939371	8.83525	4.32873	6.88217	0.033447	0.18413	0	-0.049405	0	-0.192452	0	4.69006	0	0	3.91981	1.79877	0.634204	6.23076	0.673351	0	8.02274	1.22938	0.861241	8.42643	0	19.5821	8.5235	0	32.4099	0	0.522294	3.15618	2.77624	3.09694	-0.386096	0.346425	0	-0.142817	0	-0.278517	0	2.96654	0	0	4.90061
455	-0.191878	0	20.6362	0	4.64213	12.2848	8.50705	12.4957	2.82687	0	32.4121	4.95343	0.488679	0.537845	6.34645	4.69006	13.1653	2.14741	2.9301	2.93046	2.57596	13.2377	6.93246	14.1598	14.5721	7.04629	6.29857	21.0685	35.1291	40.7677	25.1857	-0.251402	36.2659	0.382796	0.842289	1.68459	1.87703	2.2629	0.609346	0.674788	5.4626	1.43252	0.133375	-0.091887	1.66614	1.58709	5.91427	0.984368	3.0452
457	0	0.027781	0	4.97218	0.928851	8.83525	4.32873	2.12836	0.016938	0	16.194	0	-0.229317	-0.13006	0	1.10666	1.1952	0	4.97795	1.99131	0.242322	2.37068	0.335106	3.0436	8.02274	0.622324	1.57266	2.85378	8.25422	4.5483	8.5235	-0.110381	0	0.282039	0.253177	0.618794	0.513025	0.529341	-0.102728	0	1.18579	0	-0.159456	-0.134118	0	0.137379	1.0434	0	2.57714
458	0	0	-50.4781	4.97218	1.914	2.67062	2.8973	12.4957	0.033447	0.833127	10.4842	0	-0.456875	0.272417	-0.187774	0.273695	13.1653	1.71106	4.97795	1.92918	1.73875	13.2377	6.93246	2.43645	3.5012	2.44434	1.87328	7.13529	35.1291	9.46903	5.60707	0	-76.6661	1.79991	0.830817	1.09891	1.80847	5.71612	-0.386096	1.38887	5.31913	0	-0.438974	-0.064799	-0.045282	0.135406	13.3239	0.958543	6.42685
459	0	0.010605	16.143	4.97218	2.39765	8.83525	0	0	0.008247	0.239747	16.194	0	-0.246773	-0.323692	-0.399949	0.54135	1.1664	-0.05597	2.54777	0.645599	0.348026	1.40859	0.426233	3.17928	3.1102	2.33995	1.57089	8.42643	21.2232	19.5821	1.89758	-0.157564	26.3834	0.603967	0.539676	1.23407	0	0	-0.098182	0.362393	2.4519	0	-0.208842	-0.277875	-0.04562	0.185484	1.57661	-0.209165	2.71574
460	-0.065976	0.115771	25.3098	0.671316	0.393059	1.40318	0.717378	0	0.007364	0	0	-0.026586	-0.162815	-0.11161	-0.099338	0.249	0.652557	-0.036312	0	0.398388	0.150223	1.92139	0	0	1.1635	0.660318	0.480512	1.91367	3.73713	2.41199	1.35569	-0.256717	30.5469	0	0	0	0	1.14317	0	0.300417	2.35516	-0.095712	-0.1989	-0.271785	-0.044165	0.179341	2.32538	0	0.647362
461	0	0.027781	-50.4781	0	2.39765	4.02227	1.82393	3.77157	0	0.362537	2.15246	4.95343	0.709584	0.541187	2.97963	1.50276	13.1653	1.90022	12.1325	1.50587	4.77429	13.2377	0.665494	1.29129	2.31458	2.55343	1.52758	8.42643	21.2232	19.5821	5.60707	-0.622838	-76.6661	0	1.22271	1.57262	1.18064	2.08797	0	0.653747	1.15271	2.53536	0.23467	-0.117576	1.61157	1.04841	13.3239	1.05498	15.3303
462	0	0.011091	0	1.56382	0.976996	3.12637	3.01526	2.27853	0	0	10.8042	0	0.51664	-0.110344	-0.098324	0.295755	1.30362	0	1.95318	2.94921	1.9021	5.44421	2.13574	2.29129	2.74814	1.3964	2.5637	5.48892	14.0399	3.33479	4.36248	-0.622838	0	1.79991	0.529556	3.15618	4.93086	3.09694	0	0	14.2191	0	0.244466	-0.199968	-0.029347	0.177388	5.59993	0	2.71418
487	-0.051972	0.094632	45.3957	0.326986	0.416881	0.804947	0.581104	1.67901	0.005758	0	1.39144	0.826498	0.238125	0.253542	1.1339	1.1164	2.42839	1.19942	1.61825	0.982433	1.21856	1.81431	1.49541	1.61894	2.0716	0.456238	1.30202	4.37666	4.45371	5.31861	3.65426	-0.158123	45.1409	0.006665	0.296051	0.447254	0.531494	1.39201	-0.084432	0.232078	0.916863	0.518726	0.091593	-0.072505	0.739564	1.03853	3.66128	0.781432	2.16431
488	0	0	-50.4781	4.97218	1.79836	1.69881	8.50705	3.8644	0.646091	1.83014	4.10992	1.03077	0.508821	0.37592	1.4199	1.10666	4.82129	1.90022	4.56746	1.23677	1.72144	2.11192	1.91794	4.56729	3.46576	1.83871	2.00526	7.13529	10.8782	40.7677	25.1857	0	-76.6661	1.79991	0.784214	0.747819	4.93086	2.1326	0.283378	1.29561	1.99157	0.586083	0.170878	-0.086563	0.798711	0.494161	5.44391	1.05498	5.89324
490	0	0.007168	23.0824	0.491196	0.498088	0	0.706726	2.24626	0	0	1.84756	-0.027713	0.306954	-0.08919	-0.098364	0.542803	1.28756	-0.085659	1.02929	0.529386	0.153816	2.53014	0.375909	1.21103	2.88433	1.72678	0.355919	2.61106	8.85711	6.38279	1.46947	-0.249297	32.4099	0.010138	0.344454	0	0.623541	3.09694	0	0	1.15271	-0.089174	0.119157	-0.155517	-0.029511	0.494161	5.59993	-0.570848	1.88388
494	0	0	16.143	0	0.607957	2.89283	4.32873	6.88217	0.016938	0.833127	32.4121	1.70524	0.365081	0.366618	-0.18496	1.10666	13.1653	1.71106	12.1325	2.87045	4.77429	5.0367	2.48393	14.1598	3.1102	2.44434	3.4532	7.13529	35.1291	40.7677	25.1857	0	25.0773	0	0.349027	1.18842	2.77624	3.09694	-0.215898	1.38887	14.2191	0.948456	0.124124	-0.084688	-0.044649	0.494161	13.3239	0.958543	15.3303
495	0	0	29.6687	0.634514	0.591451	1.6986	0.855608	0.973793	0.900496	1.09904	3.12441	-0.026049	-0.237883	-0.092605	1.28807	1.42383	2.52872	1.59154	0.754401	0.434668	1.43906	1.15342	2.0012	1.78183	2.34816	1.705	1.32762	2.26578	3.32672	0	3.426	0	46.3436	0.280917	0.345132	0.759246	0.627144	0.599549	0.395275	0.815576	1.9606	-0.077733	-0.237502	-0.147801	0.732539	1.0094	2.86509	0.904643	0.948022
496	0	0	0	0	0	0	0	0	0	0.239662	0	0	0	0	-0.128982	1.10666	0	0	0	0	0	0	0.681459	7.50453	0	0	0	3.70072	21.2232	19.5821	0	0	0	0	0	0	0	0	0	0.44376	0	0	0	0	-0.031803	0.494161	0	0	0
497	0	0	-66.7637	0.93306	0.656639	1.91917	0.959543	1.39038	0	0.24743	6.47757	1.80212	0.319066	0.39141	-0.104061	1.27661	3.42376	2.13624	3.24798	0.667079	0.167485	1.62669	2.63989	3.77442	4.06184	2.55895	2.47881	6.30659	0	6.21195	3.6163	0	-87.3492	0.578731	0.521056	1.18742	0.984056	1.14317	0	0.634632	5.07941	1.35692	0.124953	-0.113244	-0.031802	1.09603	5.53278	1.522	6.06125
498	0	0	20.6362	0	0	0	0	0	0	0	16.194	-0.037845	0	-0.191724	-0.399949	0	3.26366	-0.150465	1.64366	0.637546	0	2.52484	0.972221	0	3.66492	1.19592	0.861241	21.0685	21.2232	0	1.89758	0	32.4099	0	0	0	0	0	0	0	6.59292	-0.110748	0	-0.277662	-0.089749	0	5.59993	-0.570848	2.09979
499	0	0	20.6362	0	0.986703	12.2848	1.64565	4.04399	0	0	16.194	0	0.73356	0	1.49985	0.377225	0	-0.048896	1.47567	0	0.228672	3.25703	0.529495	3.1547	1.92759	2.33995	6.29857	21.0685	13.6626	9.46903	1.02989	0	36.9261	0	0.372846	1.5713	0.895852	1.46555	0	0	2.35516	0	0.166278	0	0.736528	0.147322	0	-0.18941	1.2625
500	0	0	-50.4781	0	0	0	0	0	0.007644	0	0	0	0	0	0	0	0	0	12.1325	5.48986	4.77429	13.2377	6.93246	4.56729	14.5721	7.04629	3.40798	21.0685	35.1291	40.7677	25.1857	0	-76.6661	0	0	0	0	0	-0.102431	0	0	0	0	0	0	0	0	0	15.3303
501	0	0	-50.4781	0	0	0	0	0	0	0	0	0	0	0	0	0	0	0	3.91981	1.79877	0.334273	0	0	14.1598	8.02274	1.21708	1.57089	8.42643	21.2232	19.5821	8.5235	0	-76.6661	0	0	0	0	0	0	0	0	0	0	0	0	0	0	0	4.90061
502	0	0	-50.4781	0	0.939371	8.83525	4.32873	0	0.008247	0	0	0	0.299031	0	0	0	0	0	0	0	0	0	0	0	0	0	0	0	0	0	0	0	-76.6661	0	0.522294	3.15618	2.77624	0	-0.110273	0	0	0	0.102346	0	0	0	0	0	0
503	0	0	23.5665	0	0.916791	2.81877	1.38712	2.0495	0.016017	0.189269	4.8438	-0.039922	-0.234914	-0.138454	-0.129498	0.278535	1.18886	0	1.48379	0.896427	0.242224	1.54447	0.93148	1.71123	1.5485	1.14179	0.610134	2.50533	7.67386	3.19048	2.64417	0	32.4099	0	1.22271	3.15618	2.77624	3.09694	-0.386096	0.44376	6.59292	-0.14626	-0.289339	-0.277662	-0.0471	0.169414	5.59993	0	4.90061
504	0	0	-50.4781	0	0	0	0	0	0	0	0	0	0	0	0	0	0	0	0	0	0	0	0	0	0	0	0	0	0	0	0	0	-76.6661	0	0	0	0	0	0	0	0	0	0	0	0	0	0	0	0
505	0	0	-50.4781	0	0	0	0	0	0	0	0	0	0	0	0	0	0	0	0	0	0	0	0	0	0	0	0	0	0	0	0	0	-76.6661	0	0	0	0	0	0	0	0	0	0	0	0	0	0	0	0
506	0	0	20.6362	0	0.939371	0	4.32873	6.88217	0.013581	0.370744	5.2382	0	0	0	-0.087438	0.359853	1.1664	-0.056492	0	0	0.348026	0	0.681002	2.42062	8.02274	0.814761	1.57089	8.42643	21.2232	6.23222	2.86418	0	-1000.32	0	0.217649	0	0.408024	0.474697	-0.080547	0.253843	0.860503	0	0	0	-0.015139	0.093171	0.858612	-0.14107	0
507	-0.082951	0.005159	19.7011	0.685339	0.511955	1.43103	0.730345	1.03985	0.005951	0	2.37062	-0.040496	-0.211336	-0.086796	-0.087159	0.227095	0	0	0.805471	0.454834	0.198132	0	0.546953	1.51206	1.69649	0.670987	0.376927	1.94727	0	0	0	0	0	0	0	0	0	0	0	0.439212	0	0	0	-0.203251	0	0	2.28803	-0.570848	0
508	0	0	20.6362	0	0	0	0	0	0	0	0	0	0	0	0	0	0	0	0	0	0	0	0	0	0	0	0	0	0	0	0	0	32.4099	0	0	0	0	0	0	0	0	0	0	0	0	0	0	0	0
509	0	0.165317	-73.2905	0	1.13356	2.33379	1.66289	1.75459	0.544654	1.08776	5.62248	1.32418	0.441673	0.354531	-0.116096	0	3.05398	1.27447	2.87774	1.52604	1.68831	3.04221	1.71188	2.49386	3.58368	2.29925	2.22992	4.22079	7.50651	7.09266	4.73395	-1.04425	-76.6661	0	1.85514	4.17652	4.93086	2.08797	0.305075	2.6958	14.2191	1.39316	0.46634	-0.172262	-0.089749	0	13.3239	0.958543	15.3303
510	0	0	23.5665	0	0	0	0	0	0.010128	0.133377	0	0	-0.312039	0	0	0	0.81003	-0.041757	0	0	0	0	0	0	0	0	0	0	0	0	0	0	32.4099	0	0	0	0	0	-0.176612	0.275514	0	0	-0.447034	0	0	0	2.31365	-0.218124	0
511	0	0	0	0	0	0	0	0	0	0	16.194	-0.074551	-0.958256	-0.140097	-0.190236	0.359853	3.26366	0	0	0.499269	0.634204	2.48333	0.515591	7.50453	8.02274	1.21304	0.598207	0	6.57205	19.5821	0	0	0	0	0	0	0	0	0	0	6.59292	-0.210426	-0.872338	-0.213375	-0.045835	0.177154	5.59993	0	0
512	0	0	-57.6459	0	1.77502	3.91931	2.72604	3.72122	0	0.240767	4.8438	-0.050847	-0.441027	-0.183816	-0.179175	0.506262	4.79574	2.82192	1.48379	0.896427	0.328588	2.33031	0.93148	1.94738	3.17377	1.14179	0.821874	8.78531	7.67386	5.81583	2.64417	0	-76.6661	0	1.85514	4.17652	4.93086	5.71612	0	0.653747	6.59292	-0.20978	-0.872338	-0.413428	-0.089749	0.494161	13.3239	2.50859	4.90061
514	-0.096197	0.11282	29.4042	0.449691	1.15613	2.38848	1.69922	2.26071	0.691088	0.914206	5.76209	1.00979	0.304846	0.222227	1.87941	1.05069	3.1144	1.28379	0.785089	0.609919	0.189595	3.11024	1.99775	1.33905	1.61509	0.653324	0.410805	4.2688	7.6927	7.2637	4.83863	0	-76.6661	0	1.22271	3.15618	2.77624	3.09694	0.488605	0.657798	14.2191	0.767382	0.154677	-0.065308	3.1941	1.12105	13.3239	0.958543	6.56868
515	-0.096197	0.169192	-71.9257	0.449691	1.15613	2.38848	1.69922	2.26071	0.751189	1.10978	5.76209	1.6406	-0.204143	0.301237	1.33437	1.20105	3.1144	1.28379	0.635407	0.507912	0.2283	0.88521	0	1.80099	2.0164	0.651103	0.566543	4.2688	4.64752	0	1.63752	0	-76.6661	0	0	0	0	0	0	1.38887	14.2191	2.53536	0.16798	-0.114157	-0.031803	0	13.3239	-0.218124	3.61529
517	0	0	-57.6459	0	0	0	0	0	0.011692	0.189014	4.8438	0	-0.314531	-0.115028	-0.129498	0.366739	1.18886	-0.080641	0	0.896427	0.193921	2.33031	0.680441	2.85848	3.17377	1.14179	0.47434	3.90461	0	5.81583	1.42436	0	-86.4398	0	0	0	0	0	-0.158428	0.361906	2.45359	0	-0.317491	-0.182477	-0.032959	0.186107	2.41451	-0.355369	0
[truncated: 447 more columns]

## Sheet: Rhodopsin_δ type-I
Table S4 The site-specific profiles of paralogs in druggable subfamilies of GPCRs: type I functional divergence for rhodopsin (δ) subfamily
Paralog pair	P2RY2/P2RY4	P2RY2/P2RY1	P2RY2/P2RY6	P2RY2/GPR17	P2RY2/F2RL2	P2RY2/F2RL3	P2RY2/F2R	P2RY2/F2RL1	P2RY2/GPR65	P2RY2/GPR4	P2RY2/GPR68	P2RY2/GPR18	P2RY2/GPR35	P2RY2/GPR55	P2RY2/LGR5	P2RY2/LGR6	P2RY2/LGR4	P2RY2/TSHR	P2RY2/LHCGR	P2RY2/FSHR	P2RY4/P2RY1	P2RY4/P2RY6	P2RY4/GPR17	P2RY4/F2RL2	P2RY4/F2RL3	P2RY4/F2R	P2RY4/F2RL1	P2RY4/GPR65	P2RY4/GPR4	P2RY4/GPR68	P2RY4/GPR18	P2RY4/GPR35	P2RY4/GPR55	P2RY4/LGR5	P2RY4/LGR6	P2RY4/LGR4	P2RY4/TSHR	P2RY4/LHCGR	P2RY4/FSHR	P2RY1/P2RY6	P2RY1/GPR17	P2RY1/F2RL2	P2RY1/F2RL3	P2RY1/F2R	P2RY1/F2RL1	P2RY1/GPR65	P2RY1/GPR4	P2RY1/GPR68	P2RY1/GPR18
MFE Theta	0.186755	0.410444	0.201212	0.470648	0.478361	0.263228	0.220911	0.348864	0.454164	0.519308	0.344488	0.290023	0.755553	0.4762	0.608103	0.84408	0.432167	0.465367	0.257718	0.660215	-0.063161	0.117208	0.278758	-0.006387	0.072059	-0.024279	0.089234	0.057131	0.28016	0.144824	0.388237	0.349522	0.226893	0.725023	0.90269	0.466094	0.482446	0.550254	0.592529	0.216387	0.282055	0.233329	0.194134	0.186173	0.166799	0.069071	0.418932	0.435028	0.578154
MFE SE	0.133323	0.151982	0.103895	0.130506	0.132093	0.135948	0.122417	0.123994	0.174233	0.146033	0.115989	0.117082	0.150481	0.143204	0.172102	0.160731	0.130674	0.12507	0.120462	0.129004	0.150176	0.120391	0.142554	0.124891	0.149328	0.129615	0.13033	0.183268	0.158514	0.125002	0.14456	0.1588	0.154398	0.199956	0.183871	0.154015	0.146651	0.157044	0.14629	0.133581	0.149213	0.147989	0.163997	0.151041	0.142332	0.192307	0.171709	0.147886	0.158304
MFE Z-score	-1.47421	-2.92927	-2.10988	-4.07982	-4.09068	-2.07322	-1.93567	-3.12708	-2.78632	-3.94967	-3.345	-2.73514	-5.6445	-3.68525	-3.83328	-5.80999	-3.70961	-4.25238	-2.32657	-5.99661	0.414468	-1.01192	-2.08872	0.051036	-0.49058	0.185986	-0.702536	-0.314601	-1.86581	-1.21149	-2.92628	-2.34972	-1.54025	-3.86115	-5.28433	-3.30195	-3.63141	-3.84749	-4.53723	-1.71778	-2.00944	-1.66112	-1.22761	-1.28374	-1.22064	-0.362819	-2.6029	-3.21824	-4.01485
590	0.051546	0.332423	0.053812	0.450901	0.218116	0.090604	0.107299	0.134887	0.260211	0.626529	0.134137	0.200326	0.726851	0.51394	0.474397	0.630522	0.774137	0.580962	0.300026	0.772948	0.063381	0.014387	0.251103	0.033877	0.009445	0.062444	0.085219	0.130261	0.340076	0.084095	0.194507	0.345602	0.221999	0.676288	0.778701	0.74942	0.462488	0.568308	0.732091	0.309919	0.259959	0.099404	0.140243	0.282077	0.246764	0.063563	0.28722	0.456918	0.564129
591	0.072432	0.178207	0.091936	0.397838	0.407157	0.174034	0.172666	0.414176	0.422379	0.283655	0.158473	0.356857	0.753866	0.322945	0.479289	0.984061	0.547771	0.31472	0.179169	0.516116	0.034766	0.021482	0.237825	0.061868	0.015771	0.098706	0.232042	0.209796	0.150889	0.102495	0.312206	0.384563	0.148555	0.687704	0.981989	0.58778	0.263764	0.434658	0.526664	0.126652	0.260273	0.05974	0.091861	0.233171	0.188613	0.054343	0.28722	0.317049	0.472768
592	0.227954	0.178207	0.413806	0.80895	0.620569	0.396712	0.60067	0.54546	0.798308	0.94068	0.631287	0.526294	0.92161	0.905096	0.479289	0.693431	0.404305	0.31472	0.179169	0.516116	0.06235	0.015536	0.129631	0.040179	0.009788	0.047916	0.091218	0.103263	0.125581	0.071203	0.20311	0.225918	0.09951	0.8204	0.926039	0.743269	0.456452	0.564644	0.727175	0.249081	0.442884	0.082036	0.137029	0.41877	0.226797	0.110312	0.699872	0.559202	0.551575
593	0.072432	0.178207	0.148752	0.402002	0.521335	0.285916	0.282564	0.195072	0.289355	0.721428	0.240791	0.365807	0.921598	0.330894	0.646745	0.887024	0.404305	0.31472	0.359692	0.516116	0.034766	0.031909	0.240192	0.083909	0.024523	0.150476	0.118599	0.147096	0.423225	0.144882	0.31844	0.621148	0.15183	0.786118	0.920325	0.481016	0.263764	0.625843	0.526664	0.154681	0.261742	0.070774	0.115398	0.286363	0.126787	0.042161	0.496137	0.370526	0.477171
594	0.072432	0.178207	0.091936	0.287552	0.27089	0.286383	0.171675	0.195072	0.422379	0.283655	0.240791	0.242326	0.92161	0.419966	0.646745	0.887024	0.404305	0.31472	0.179169	0.516116	0.034766	0.021482	0.177353	0.040833	0.024561	0.098239	0.118599	0.209796	0.150889	0.144882	0.231478	0.621176	0.190067	0.786118	0.920325	0.481016	0.263764	0.434658	0.526664	0.126652	0.22084	0.047529	0.11549	0.232629	0.126787	0.054343	0.28722	0.370526	0.410998
595	0.086016	0.215507	0.153309	0.406799	0.359155	0.171053	0.174372	0.234883	0.345584	0.44699	0.242683	0.289951	0.782913	0.507887	0.52511	0.772202	0.463768	0.345642	0.209158	0.626289	0.046414	0.025597	0.292662	0.056813	0.014354	0.125256	0.139954	0.157474	0.186507	0.181369	0.268788	0.354232	0.184565	0.701721	0.881819	0.526417	0.25681	0.49848	0.543844	0.239194	0.22084	0.060696	0.11549	0.195033	0.154123	0.063563	0.509188	0.317049	0.467181
596	0.085811	0.215795	0.1351	0.476398	0.462281	0.159656	0.241416	0.245473	0.365751	0.44539	0.189579	0.2892	0.78181	0.335955	0.553056	0.772715	0.519105	0.902157	0.304861	0.54121	0.046087	0.024554	0.231793	0.059707	0.015755	0.099604	0.128047	0.205679	0.189707	0.11773	0.265356	0.358774	0.148483	0.757478	0.880531	0.615288	0.709577	0.500506	0.52144	0.215872	0.422137	0.098468	0.091861	0.409132	0.191244	0.042161	0.509188	0.374364	0.472768
597	0.072432	0.178207	0.148752	0.397838	0.746345	0.285916	0.171675	0.195072	0.289355	0.471433	0.246347	0.525132	0.921598	0.330894	0.479289	0.887024	0.404305	0.31472	0.179169	0.971004	0.034766	0.031909	0.237825	0.156778	0.024523	0.098239	0.118599	0.147096	0.247038	0.147732	0.431337	0.621148	0.15183	0.687704	0.920325	0.481016	0.263764	0.434658	0.943649	0.154681	0.260273	0.101187	0.115398	0.232629	0.126787	0.042161	0.372246	0.373735	0.55105
598	0.072432	0.178207	0.091936	0.421211	0.27089	0.169769	0.389194	0.428485	0.289355	0.413117	0.368508	0.554058	0.753866	0.420944	0.646626	0.887024	0.404305	0.31472	0.179169	0.516116	0.034766	0.021482	0.251221	0.040833	0.015448	0.203162	0.240038	0.147096	0.215309	0.211831	0.452718	0.384563	0.190506	0.786053	0.920325	0.481016	0.263764	0.434658	0.526664	0.126652	0.268523	0.047529	0.090875	0.331149	0.192593	0.042161	0.34633	0.437263	0.564129
599	0.072432	0.178207	0.134078	0.620798	0.27089	0.120145	0.110377	0.195072	0.289355	0.283655	0.247444	0.242326	0.92161	0.424536	0.479289	0.693431	0.404305	0.31472	0.179169	0.516116	0.034766	0.029241	0.381344	0.040833	0.011681	0.068791	0.118599	0.147096	0.150889	0.148295	0.231478	0.621176	0.192123	0.687704	0.819105	0.481016	0.263764	0.434658	0.526664	0.148062	0.3438	0.047529	0.078494	0.195033	0.126787	0.042161	0.28722	0.374364	0.410998
600	0.471981	0.553438	0.656985	0.961738	0.721198	0.286383	0.172666	0.721239	0.798308	0.413117	0.246347	0.356857	0.92161	0.451207	0.646626	0.887024	0.404305	0.499955	0.179169	0.516116	0.013617	0.007482	0.051443	0.026865	0.012716	0.165977	0.05169	0.054948	0.235507	0.223852	0.404503	0.154093	0.179077	0.701035	0.766624	0.882015	0.260162	0.667196	0.846563	0.053416	0.081988	0.030025	0.071968	0.295052	0.059539	0.016923	0.343	0.434595	0.51926
601	0.072432	0.178207	0.148752	0.602871	0.407639	0.36408	0.28001	0.732528	0.289355	0.283655	0.239714	0.356857	0.753866	0.448227	0.479289	0.887024	0.404305	0.499955	0.179169	0.516116	0.034766	0.031909	0.368075	0.061951	0.031297	0.149257	0.456704	0.147096	0.150889	0.144329	0.312206	0.384563	0.202967	0.687704	0.920325	0.481016	0.402413	0.434658	0.526664	0.154681	0.336366	0.059784	0.130668	0.285237	0.296549	0.042161	0.28722	0.3699	0.472768
602	0.072432	0.178207	0.091936	0.287552	0.27089	0.178258	0.110377	0.195072	0.289355	0.283655	0.158473	0.242326	0.92161	0.438321	0.479289	0.887024	0.404305	0.31472	0.179169	0.516116	0.034766	0.021482	0.177353	0.040833	0.016091	0.068791	0.118599	0.147096	0.150889	0.102495	0.231478	0.621176	0.198394	0.687704	0.920325	0.481016	0.263764	0.434658	0.526664	0.126652	0.22084	0.047529	0.092828	0.195033	0.126787	0.042161	0.28722	0.317049	0.410998
603	0.062789	0.272049	0.091321	0.266006	0.408739	0.118958	0.152389	0.200164	0.275369	0.290275	0.140667	0.295363	0.604579	0.400451	0.644117	0.851616	0.662113	0.48632	0.253477	0.695159	0.062395	0.019817	0.137691	0.073614	0.008997	0.098305	0.115791	0.130863	0.149379	0.072354	0.283722	0.225723	0.214075	0.820533	0.926125	0.743538	0.456715	0.564803	0.72739	0.195263	0.373473	0.059895	0.157897	0.232629	0.18402	0.063563	0.372246	0.533783	0.477171
604	0.075692	0.151774	0.108724	0.290398	0.331252	0.180639	0.132953	0.457565	0.284126	0.266664	0.147134	0.241452	0.617034	0.56648	0.479611	0.670872	0.651006	0.477928	0.153138	0.493387	0.012747	0.006536	0.197385	0.080659	0.037287	0.019687	0.700991	0.051048	0.066662	0.050218	0.100674	0.149401	0.701367	0.709054	0.770216	0.898714	0.659936	0.34376	0.546021	0.050614	0.199872	0.058553	0.135081	0.078283	0.486385	0.016679	0.149692	0.180053	0.226911
605	0.072432	0.178207	0.148752	0.620798	0.595872	0.178258	0.110377	0.195072	0.289355	0.283655	0.246347	0.525132	0.753866	0.332897	0.635253	0.693431	0.404305	0.31472	0.179169	0.700287	0.034766	0.031909	0.381344	0.102055	0.016091	0.068791	0.118599	0.147096	0.150889	0.147732	0.431337	0.384563	0.152658	0.779796	0.819105	0.481016	0.263764	0.434658	0.673409	0.154681	0.3438	0.079018	0.092828	0.195033	0.126787	0.042161	0.28722	0.373735	0.55105
606	0.164284	0.158403	0.103436	0.354611	0.294301	0.139617	0.154342	0.475465	0.269366	0.290149	0.210608	0.303063	0.682082	0.585638	0.475679	0.664702	0.467555	0.307401	0.148442	0.448934	0.062236	0.041898	0.251221	0.108256	0.021637	0.097521	0.118599	0.479544	0.247038	0.144882	0.312206	0.384563	0.119574	0.788196	0.920325	0.58778	0.384684	0.614491	0.825368	0.126473	0.242069	0.047377	0.082467	0.223876	0.25072	0.034875	0.269894	0.345705	0.437886
607	0.085922	0.199859	0.133372	0.521035	0.365115	0.195627	0.142808	0.39483	0.345584	0.433098	0.273169	0.310675	0.736902	0.369951	0.595956	0.772202	0.518277	0.386081	0.209158	0.546504	0.034685	0.024391	0.249788	0.053658	0.015129	0.075496	0.169842	0.158634	0.185026	0.127765	0.254784	0.431914	0.151451	0.719291	0.880531	0.615288	0.350131	0.496899	0.51813	0.111815	0.193259	0.053834	0.073697	0.1841	0.10718	0.037688	0.241183	0.268059	0.380899
608	0.05211	0.149757	0.078323	0.401142	0.225976	0.130952	0.075927	0.153151	0.260783	0.354413	0.142691	0.354087	0.924978	0.486702	0.709686	0.633455	0.526559	0.31322	0.292403	0.76172	0.028323	0.01753	0.230747	0.033713	0.012238	0.04847	0.090963	0.129981	0.179085	0.087918	0.302686	0.638693	0.219396	0.824889	0.777918	0.56434	0.245642	0.570057	0.734422	0.11137	0.242111	0.044884	0.079724	0.166359	0.107256	0.037569	0.294525	0.282167	0.442724
609	0.072432	0.178207	0.148752	0.421211	0.27089	0.120145	0.172035	0.195072	0.289355	0.283655	0.158473	0.242326	0.59685	0.251057	0.82826	0.693431	0.536851	0.31472	0.179169	0.516116	0.034766	0.031909	0.251221	0.040833	0.011681	0.098408	0.118599	0.147096	0.150889	0.102495	0.231478	0.270587	0.119574	0.883216	0.819105	0.57983	0.263764	0.434658	0.526664	0.154681	0.268523	0.047529	0.078494	0.232826	0.126787	0.042161	0.28722	0.317049	0.410998
610	0.130475	0.32551	0.091936	0.782438	0.518091	0.120145	0.171675	0.195072	0.427977	0.409549	0.630787	0.365807	0.753866	0.462496	0.650539	0.887024	0.404305	0.701257	0.359692	0.516116	0.034405	0.047229	0.229528	0.053046	0.02135	0.082034	0.214476	0.160776	0.167886	0.131974	0.263061	0.326024	0.147814	0.701402	0.831506	0.618544	0.276879	0.420424	0.630825	0.273592	0.188371	0.051953	0.144356	0.223076	0.253051	0.042215	0.294805	0.265238	0.43232
611	0.022737	0.073159	0.459455	0.064499	0.985194	0.817346	0.790513	0.903016	0.789142	0.846891	0.851086	0.149061	0.988853	0.239159	0.265935	0.968124	0.107561	0.392951	0.061236	0.5686	0.014758	0.067629	0.057259	0.535873	0.095514	0.440129	0.627743	0.433187	0.522159	0.549351	0.13735	0.83714	0.092773	0.495372	0.964254	0.208321	0.271632	0.216042	0.510823	0.217001	0.091244	0.280209	0.257232	0.545728	0.45244	0.114361	0.610864	0.717924	0.271265
612	0.121025	0.178207	0.091936	0.287552	0.407639	0.273952	0.110377	0.414342	0.513161	0.471433	0.246347	0.242326	0.753866	0.332897	0.479289	0.887024	0.404305	0.31472	0.179169	0.516116	0.044691	0.042631	0.275216	0.056795	0.014931	0.116016	0.132594	0.164118	0.166524	0.117893	0.336479	0.328023	0.161072	0.750363	0.84105	0.601022	0.340012	0.490029	0.617576	0.126652	0.22084	0.059784	0.113018	0.195033	0.188659	0.063563	0.372246	0.373735	0.410998
613	0.072432	0.178207	0.091936	0.287552	0.27089	0.120145	0.110377	0.195072	0.289355	0.283655	0.158473	0.242326	0.59685	0.251057	0.479289	0.693431	0.404305	0.31472	0.179169	0.516116	0.034766	0.021482	0.177353	0.040833	0.011681	0.068791	0.118599	0.147096	0.150889	0.102495	0.231478	0.270587	0.119574	0.687704	0.819105	0.481016	0.263764	0.434658	0.526664	0.126652	0.22084	0.047529	0.078494	0.195033	0.126787	0.042161	0.28722	0.317049	0.410998
614	0.055694	0.54278	0.014338	0.182137	0.452013	0.204332	0.228461	0.696438	0.323815	0.443438	0.201065	0.033565	0.429552	0.2138	0.883821	0.681025	0.183094	0.196372	0.024001	0.346124	0.064016	0.017644	0.129101	0.040916	0.011813	0.067445	0.181429	0.129907	0.149674	0.083806	0.212279	0.218827	0.100867	0.825281	0.777709	0.380128	0.181836	0.389235	0.403981	0.473633	0.397179	0.080104	0.115398	0.270641	0.151975	0.063563	0.372246	0.456918	0.840611
615	0.064411	0.160801	0.102036	0.563652	0.293176	0.131704	0.109415	0.264105	0.278345	0.320635	0.201208	0.485264	0.617034	0.29643	0.636884	0.846066	0.477068	0.273336	0.15148	0.457449	0.028665	0.023473	0.448862	0.034951	0.011882	0.047811	0.173979	0.130863	0.175299	0.136549	0.505805	0.22572	0.137918	0.820533	0.926125	0.560042	0.180598	0.313094	0.41952	0.12577	0.377293	0.045274	0.078806	0.168171	0.148914	0.037688	0.292708	0.339518	0.593207
616	0.126048	0.178207	0.137126	0.287552	0.512759	0.120145	0.110377	0.195072	0.289355	0.283655	0.246347	0.242326	0.753866	0.251057	0.479289	0.887024	0.404305	0.31472	0.179169	0.516116	0.045613	0.027654	0.284549	0.053781	0.020588	0.120925	0.207338	0.20324	0.222681	0.117883	0.34606	0.326794	0.208581	0.755101	0.835811	0.610512	0.346713	0.494588	0.624748	0.149465	0.22084	0.069892	0.078494	0.195033	0.126787	0.042161	0.28722	0.373735	0.410998
617	0.102425	0.215267	0.115786	0.406031	0.453426	0.189885	0.191672	0.294401	0.364693	0.37329	0.242097	0.289428	0.73616	0.331494	0.591605	0.771775	0.500687	0.385634	0.208968	0.596925	0.062796	0.034994	0.45253	0.222294	0.040138	0.049156	0.088272	0.289337	0.33634	0.309258	0.292941	0.628338	0.221086	0.604463	0.926898	0.437403	0.459075	0.566238	0.729319	0.154681	0.22084	0.047529	0.078494	0.354022	0.235891	0.042161	0.28722	0.317049	0.472768
618	0.072432	0.178207	0.397789	0.421211	0.501624	0.120145	0.618381	0.285998	0.513161	0.283655	0.158473	0.242326	0.753866	0.812288	0.905299	0.693431	0.661231	0.649471	0.359692	0.870244	0.034766	0.081483	0.251221	0.079688	0.011681	0.340745	0.164364	0.257935	0.150889	0.102495	0.231478	0.384563	0.455155	0.92642	0.819105	0.670318	0.526224	0.625843	0.825368	0.243825	0.268523	0.068761	0.078494	0.426703	0.15332	0.063563	0.28722	0.317049	0.410998
619	0.098917	0.347533	0.056344	0.462891	0.269108	0.518584	0.068635	0.374545	0.602159	0.653468	0.142284	0.675194	0.740535	0.339332	0.737592	0.627612	0.52914	0.200621	0.130332	0.357707	0.045094	0.030093	0.208395	0.056724	0.020102	0.091075	0.141377	0.200569	0.2192	0.11441	0.340679	0.327438	0.150753	0.752455	0.838719	0.524468	0.290619	0.430353	0.564031	0.263651	0.261742	0.082954	0.078494	0.357748	0.151389	0.042161	0.28722	0.447707	0.410998
620	0.104397	0.215795	0.124147	0.40772	0.38059	0.190992	0.174924	0.235268	0.365751	0.374559	0.189579	0.344381	0.737791	0.384953	0.553056	0.760671	0.592941	0.386617	0.209387	0.597974	0.034766	0.052372	0.177353	0.05031	0.011681	0.068791	0.164364	0.147096	0.150889	0.148295	0.231478	0.270587	0.119574	0.687704	0.920325	0.806683	0.263764	0.434658	0.526664	0.197404	0.22084	0.0533	0.078494	0.195033	0.15332	0.042161	0.28722	0.374364	0.410998
621	0.075806	0.163881	0.09464	0.288406	0.337016	0.17536	0.124377	0.189743	0.284375	0.293465	0.15386	0.289003	0.842012	0.279856	0.62419	0.836037	0.63135	0.307732	0.154831	0.47312	0.027958	0.024036	0.111113	0.019195	0.029684	0.028728	0.083254	0.128827	0.168575	0.085185	0.363229	0.82118	0.106498	0.88234	0.96152	0.862577	0.267792	0.318719	0.364848	0.117298	0.190942	0.04478	0.098392	0.167965	0.107032	0.037587	0.269894	0.277843	0.431963
641	0.109751	0.198105	0.115777	0.40772	0.368512	0.160285	0.174924	0.300492	0.365751	0.374559	0.243387	0.289	0.68147	0.331449	0.524614	0.772715	0.49717	0.386617	0.209387	0.597974	0.028886	0.039187	0.500963	0.052652	0.022753	0.260434	0.416766	0.315524	0.370953	0.352957	0.297771	0.35773	0.150976	0.679072	0.936366	0.430959	0.490157	0.584933	0.75381	0.149609	0.368097	0.052676	0.100433	0.332621	0.241163	0.066712	0.426462	0.499797	0.43068
642	0.086115	0.215267	0.161236	0.376785	0.39187	0.189885	0.173913	0.245721	0.364693	0.37329	0.242097	0.328926	0.681895	0.336861	0.552097	0.762034	0.517587	0.346094	0.208968	0.596925	0.046414	0.026232	0.196289	0.053196	0.02135	0.125256	0.127028	0.207361	0.228061	0.181369	0.256702	0.326024	0.147814	0.759096	0.831506	0.618544	0.25681	0.49848	0.630825	0.24761	0.334823	0.078116	0.078494	0.195033	0.190133	0.042161	0.28722	0.317049	0.564129
643	0.126048	0.178207	0.66637	0.421211	0.512064	0.120145	0.171675	0.799082	0.513161	0.283655	0.158473	0.242326	0.753866	0.332897	0.479289	0.887024	0.547771	0.31472	0.179169	0.516116	0.045613	0.039582	0.20464	0.053784	0.020588	0.08177	0.192051	0.160395	0.222681	0.175481	0.34606	0.326794	0.163098	0.755101	0.835811	0.523886	0.346713	0.494588	0.624748	0.340649	0.268523	0.06982	0.078494	0.232629	0.331858	0.063563	0.28722	0.317049	0.410998
644	0.109751	0.215795	0.122313	0.352761	0.359294	0.184673	0.136375	0.300492	0.499035	0.325876	0.206454	0.338504	0.688369	0.384953	0.553056	0.732339	0.463729	0.386617	0.209387	0.597974	0.06829	0.020317	0.174148	0.080092	0.009992	0.106326	0.416766	0.088385	0.18533	0.086081	0.180144	0.483859	0.417961	0.836841	0.852035	0.575579	0.490157	0.584933	0.75381	0.193685	0.306197	0.060361	0.126704	0.233171	0.126787	0.110312	0.344745	0.447707	0.577636
645	0.130475	0.178207	0.091936	0.287552	0.334353	0.169769	0.110377	0.288875	0.289355	0.283655	0.158473	0.242326	0.59685	0.251057	0.479289	0.887024	0.547771	0.31472	0.179169	0.516116	0.046414	0.047229	0.292662	0.068258	0.016	0.125256	0.139954	0.207361	0.228061	0.181369	0.354337	0.436366	0.215732	0.759096	0.831506	0.523235	0.352479	0.49848	0.630825	0.126652	0.22084	0.053194	0.090875	0.195033	0.154123	0.042161	0.28722	0.317049	0.410998
646	0.072432	0.178207	0.135528	0.287552	0.61956	0.120145	0.110377	0.195072	0.289355	0.283655	0.158473	0.242326	0.753866	0.330894	0.479289	0.693431	0.723816	0.31472	0.179169	0.516116	0.034766	0.029505	0.177353	0.108728	0.011681	0.068791	0.118599	0.147096	0.150889	0.102495	0.231478	0.384563	0.15183	0.687704	0.819105	0.716828	0.263764	0.434658	0.526664	0.148732	0.22084	0.081909	0.078494	0.195033	0.126787	0.042161	0.28722	0.317049	0.410998
647	0.103907	0.215267	0.115786	0.522626	0.371986	0.17131	0.136526	0.244325	0.364693	0.44101	0.212496	0.289314	0.681895	0.330358	0.552097	0.762034	0.463974	0.385634	0.208968	0.596925	0.034766	0.031909	0.574221	0.084265	0.024523	0.098239	0.231399	0.147096	0.433735	0.23473	0.31844	0.384563	0.152658	0.687704	0.920325	0.577483	0.263764	0.434658	0.526664	0.154681	0.453006	0.070943	0.115398	0.232629	0.188292	0.042161	0.502898	0.456918	0.477171
649	0.072432	0.178207	0.091936	0.287552	0.27089	0.120145	0.110377	0.195072	0.289355	0.283655	0.158473	0.242326	0.753866	0.251057	0.479289	0.984061	0.547771	0.31472	0.179169	0.516116	0.034766	0.021482	0.177353	0.040833	0.011681	0.068791	0.118599	0.147096	0.150889	0.102495	0.231478	0.384563	0.119574	0.687704	0.981989	0.58778	0.263764	0.434658	0.526664	0.126652	0.22084	0.047529	0.078494	0.195033	0.126787	0.042161	0.28722	0.317049	0.410998
650	0.163215	0.272049	0.318247	0.577538	0.704692	0.18397	0.296785	0.472682	0.474205	0.504723	0.390273	0.498427	0.681598	0.582681	0.482527	0.665623	0.387428	0.48632	0.253477	0.695159	0.034766	0.021482	0.177353	0.040833	0.016091	0.068791	0.118599	0.147096	0.150889	0.102495	0.231478	0.384563	0.119574	0.781852	0.920325	0.706325	0.263764	0.434658	0.526664	0.126652	0.22084	0.047529	0.092828	0.195033	0.126787	0.042161	0.28722	0.317049	0.410998
651	0.095996	0.343856	0.081341	0.425814	0.20309	0.090055	0.058858	0.668878	0.260197	0.177345	0.103407	0.667725	0.737168	0.336631	0.332016	0.628161	0.345626	0.299803	0.308808	0.785221	0.045415	0.024901	0.204698	0.064454	0.015874	0.115087	0.205581	0.161161	0.193939	0.126413	0.344006	0.327026	0.150157	0.734369	0.836911	0.525805	0.261148	0.493615	0.623222	0.209016	0.268523	0.103857	0.138094	0.438424	0.126787	0.063563	0.502898	0.516364	0.410998
652	0.104397	0.215795	0.115777	0.340632	0.381572	0.159179	0.174924	0.300492	0.344902	0.331414	0.189579	0.31777	0.737791	0.392314	0.524593	0.760671	0.463525	0.386617	0.209387	0.597974	0.034766	0.031909	0.251221	0.050056	0.016091	0.068791	0.118599	0.257935	0.247038	0.148295	0.432187	0.270587	0.298114	0.786053	0.920325	0.58778	0.263764	0.434658	0.526664	0.154681	0.268523	0.053151	0.092828	0.195033	0.126787	0.063563	0.372246	0.374364	0.551575
653	0.072432	0.178207	0.091936	0.287552	0.27089	0.120145	0.110377	0.195072	0.289355	0.283655	0.158473	0.242326	0.59685	0.251057	0.635253	0.693431	0.404305	0.31472	0.179169	0.516116	0.034766	0.021482	0.177353	0.040833	0.011681	0.068791	0.118599	0.147096	0.150889	0.102495	0.231478	0.270587	0.119574	0.779796	0.819105	0.481016	0.263764	0.434658	0.526664	0.126652	0.22084	0.047529	0.078494	0.195033	0.126787	0.042161	0.28722	0.317049	0.410998
654	0.086142	0.3224	0.215012	0.701397	0.66038	0.226025	0.184927	0.61561	0.56207	0.607854	0.524148	0.35398	0.509755	0.495251	0.342304	0.580393	0.758258	0.295763	0.292325	0.761603	0.046414	0.028385	0.292662	0.068372	0.015639	0.081815	0.214476	0.207361	0.228061	0.181369	0.26735	0.354232	0.166198	0.797491	0.906187	0.618544	0.25681	0.49848	0.630825	0.148245	0.22084	0.053151	0.092828	0.233171	0.126787	0.042161	0.28722	0.317049	0.469439
655	0.104129	0.199859	0.121138	0.352885	0.454628	0.159153	0.136466	0.244286	0.365174	0.373867	0.206549	0.769643	0.681701	0.330967	0.552533	0.772202	0.498124	0.386081	0.209158	0.597402	0.061862	0.048596	0.313469	0.040833	0.016091	0.098408	0.232594	0.147096	0.150889	0.222564	0.884093	0.384563	0.15183	0.687704	0.819105	0.695134	0.263764	0.434658	0.526664	0.118955	0.210808	0.116942	0.09821	0.221942	0.116794	0.068379	0.434664	0.28221	0.445107
656	0.072432	0.178207	0.091936	0.795932	0.522956	0.120145	0.110377	0.281192	0.289355	0.471433	0.158473	0.242326	0.59685	0.251057	0.646745	0.798204	0.547771	0.31472	0.179169	0.683059	0.034766	0.021482	0.54177	0.084265	0.011681	0.068791	0.161924	0.147096	0.247038	0.102495	0.231478	0.270587	0.119574	0.786118	0.873345	0.58778	0.263764	0.434658	0.659279	0.126652	0.43401	0.070943	0.078494	0.195033	0.151975	0.042161	0.372246	0.317049	0.410998
657	0.157489	0.26707	0.094007	0.350497	0.506598	0.131621	0.15154	0.457565	0.278345	0.493744	0.201208	0.299369	0.857115	0.399621	0.636884	0.846066	0.651006	0.477928	0.249612	0.687627	0.034766	0.048951	0.251221	0.050383	0.024561	0.09731	0.118599	0.257935	0.150889	0.148295	0.312206	0.270587	0.150527	0.687704	0.819105	0.481016	0.263764	0.434658	0.526664	0.191033	0.268523	0.053342	0.11549	0.231547	0.126787	0.063563	0.28722	0.374364	0.472768
658	0.098507	0.352923	0.096922	0.298964	0.295772	0.146293	0.211342	0.373139	0.260619	0.373786	0.088759	0.22603	0.745501	0.542373	0.47897	0.626978	0.38739	0.169739	0.129778	0.503747	0.045415	0.024366	0.198273	0.054971	0.014639	0.081537	0.140559	0.161161	0.168125	0.141332	0.259117	0.327026	0.162652	0.705173	0.836911	0.518661	0.340453	0.427589	0.522707	0.195263	0.310097	0.078847	0.109883	0.233171	0.152604	0.063563	0.34633	0.561609	0.540747
659	0.104397	0.198105	0.165019	0.376422	0.359409	0.163615	0.136375	0.300492	0.344902	0.331414	0.243387	0.31777	0.781827	0.330749	0.553056	0.760671	0.519105	0.386617	0.209387	0.597974	0.06007	0.021482	0.368075	0.0627	0.021592	0.098706	0.118599	0.257935	0.247038	0.102495	0.432187	0.621176	0.152658	0.687704	0.920325	0.481016	0.263764	0.434658	0.526664	0.25952	0.2018	0.06156	0.083102	0.219903	0.241163	0.038209	0.271652	0.499797	0.380229
660	0.072432	0.178207	0.091936	0.287552	0.27089	0.120145	0.110377	0.604397	0.289355	0.283655	0.158473	0.356857	0.59685	0.251057	0.479289	0.887024	0.547771	0.31472	0.179169	0.516116	0.034766	0.021482	0.177353	0.040833	0.011681	0.068791	0.351006	0.147096	0.150889	0.102495	0.312206	0.270587	0.119574	0.687704	0.920325	0.58778	0.263764	0.434658	0.526664	0.126652	0.22084	0.047529	0.078494	0.195033	0.245947	0.042161	0.28722	0.317049	0.472768
661	0.072432	0.178207	0.091936	0.287552	0.506264	0.120145	0.110377	0.195072	0.289355	0.283655	0.158473	0.242326	0.59685	0.251057	0.650539	0.693431	0.533632	0.31472	0.179169	0.516116	0.034766	0.021482	0.177353	0.080663	0.011681	0.068791	0.118599	0.147096	0.150889	0.102495	0.231478	0.270587	0.119574	0.788196	0.819105	0.577483	0.263764	0.434658	0.526664	0.126652	0.22084	0.06923	0.078494	0.195033	0.126787	0.042161	0.28722	0.317049	0.410998
662	0.104397	0.199445	0.115777	0.341896	0.359078	0.165156	0.174924	0.300492	0.365751	0.331414	0.189579	0.344381	0.68147	0.331668	0.52216	0.760671	0.62138	0.386617	0.209387	0.542575	0.061862	0.031909	0.240192	0.063839	0.022315	0.068791	0.118599	0.147096	0.247038	0.148295	0.231478	0.384563	0.151006	0.777525	0.920325	0.829396	0.263764	0.434658	0.66758	0.151253	0.25121	0.061286	0.081521	0.341422	0.249078	0.068379	0.270169	0.339518	0.593207
663	0.072432	0.178207	0.091936	0.287552	0.333162	0.169769	0.171675	0.195072	0.289355	0.283655	0.158473	0.242326	0.753866	0.251057	0.479289	0.693431	0.404305	0.31472	0.179169	0.516116	0.034766	0.021482	0.177353	0.049947	0.015448	0.098239	0.118599	0.147096	0.150889	0.102495	0.231478	0.384563	0.119574	0.687704	0.819105	0.481016	0.263764	0.434658	0.526664	0.126652	0.22084	0.053088	0.090875	0.232629	0.126787	0.042161	0.28722	0.317049	0.410998
664	0.085636	0.215795	0.118411	0.341896	0.366397	0.160408	0.174924	0.300492	0.365751	0.44539	0.190186	0.317401	0.68147	0.331668	0.553056	0.772715	0.519105	0.386617	0.209387	0.597974	0.044972	0.027516	0.20834	0.054383	0.015751	0.117503	0.201668	0.199937	0.201538	0.118842	0.264516	0.327608	0.162624	0.751822	0.875979	0.603941	0.342061	0.491427	0.619781	0.149037	0.261742	0.068785	0.090707	0.195033	0.126787	0.042161	0.509188	0.370526	0.55105
674	0.072432	0.178207	0.148752	0.287552	0.27089	0.120145	0.110377	0.195072	0.289355	0.283655	0.158473	0.242326	0.753866	0.625387	0.479289	0.693431	0.404305	0.31472	0.179169	0.516116	0.034766	0.031909	0.177353	0.040833	0.011681	0.068791	0.118599	0.147096	0.150889	0.102495	0.231478	0.384563	0.298114	0.687704	0.819105	0.481016	0.263764	0.434658	0.526664	0.154681	0.22084	0.047529	0.078494	0.195033	0.126787	0.042161	0.28722	0.317049	0.410998
675	0.072432	0.178207	0.091936	0.287552	0.27089	0.169769	0.266778	0.195072	0.513161	0.471433	0.247444	0.35015	0.753866	0.430103	0.479289	0.800148	0.404305	0.48749	0.179169	0.691252	0.034766	0.021482	0.177353	0.040833	0.015448	0.142965	0.118599	0.257935	0.247038	0.148295	0.307534	0.384563	0.194643	0.687704	0.87435	0.481016	0.392724	0.434658	0.665981	0.126652	0.22084	0.047529	0.090875	0.279342	0.126787	0.063563	0.372246	0.374364	0.469439
679	0.085898	0.215795	0.165019	0.341896	0.358952	0.159656	0.141627	0.300492	0.365751	0.374559	0.243387	0.307708	0.781827	0.360113	0.553056	0.772715	0.463525	0.386617	0.209387	0.597974	0.046414	0.047229	0.209281	0.05645	0.015809	0.074966	0.214476	0.207361	0.228061	0.181369	0.252605	0.354232	0.148685	0.759096	0.881819	0.523235	0.352479	0.49848	0.630825	0.126652	0.261742	0.061169	0.091861	0.273025	0.126787	0.042161	0.28722	0.317049	0.536003
680	0.096702	0.350699	0.102212	0.434135	0.539751	0.138801	0.10802	0.209145	0.607025	0.173325	0.155106	0.681526	0.743448	0.234796	0.492085	0.915085	0.800616	0.205477	0.314063	0.792243	0.045613	0.02414	0.20464	0.056857	0.01459	0.07669	0.129397	0.20324	0.191908	0.111563	0.34606	0.326794	0.153533	0.705036	0.878627	0.610512	0.279233	0.494588	0.624748	0.191033	0.268523	0.060227	0.111845	0.283705	0.187468	0.042161	0.502898	0.435394	0.410998
684	0.149043	0.259562	0.280591	0.54221	0.487224	0.291699	0.267648	0.434587	0.450966	0.476955	0.234142	0.465162	0.676093	0.282262	0.625692	0.837244	0.633687	0.46511	0.243774	0.675904	0.034766	0.021482	0.177353	0.05031	0.011681	0.068791	0.118599	0.147096	0.150889	0.614175	0.231478	0.384563	0.350518	0.687704	0.819105	0.481016	0.263764	0.434658	0.526664	0.126652	0.22084	0.0533	0.078494	0.195033	0.126787	0.042161	0.28722	0.693867	0.410998
685	0.051479	0.348271	0.246913	0.431161	0.890093	0.52045	0.07126	0.374018	0.260357	0.370002	0.279875	0.252034	0.741212	0.161329	0.332757	0.627513	0.254523	0.603616	0.312198	0.789778	0.062395	0.039941	0.227322	0.218685	0.039605	0.050019	0.178091	0.130863	0.175299	0.141128	0.224487	0.343372	0.095167	0.599786	0.78034	0.390789	0.456715	0.564803	0.72739	0.149037	0.268523	0.047529	0.078494	0.347852	0.151598	0.063563	0.34633	0.370875	0.522901
686	0.062882	0.164573	0.093249	0.27456	0.282918	0.117192	0.098645	0.174029	0.269366	0.325278	0.148758	0.31304	0.682082	0.258514	0.645438	0.852618	0.664134	0.487862	0.254191	0.696531	0.012348	0.023853	0.147425	0.028391	0.006691	0.043452	0.075803	0.064082	0.214998	0.090109	0.381348	0.410449	0.064703	0.873866	0.957221	0.847256	0.577291	0.636113	0.814425	0.157206	0.188305	0.028702	0.038248	0.123817	0.078728	0.012296	0.429432	0.304443	0.643977
688	0.072432	0.178207	0.091936	0.287552	0.27089	0.120145	0.110377	0.195072	0.289355	0.283655	0.158473	0.242326	0.59685	0.251057	0.479289	0.693431	0.404305	0.31472	0.179169	0.516116	0.034766	0.021482	0.177353	0.040833	0.011681	0.068791	0.118599	0.147096	0.150889	0.102495	0.231478	0.270587	0.119574	0.687704	0.819105	0.481016	0.263764	0.434658	0.526664	0.126652	0.22084	0.047529	0.078494	0.195033	0.126787	0.042161	0.28722	0.317049	0.410998
689	0.103907	0.200207	0.116379	0.406031	0.378598	0.189885	0.173913	0.236166	0.346155	0.332327	0.202271	0.304326	0.681895	0.335316	0.525527	0.732723	0.500687	0.430513	0.198573	0.616165	0.061862	0.041684	0.177353	0.050566	0.011681	0.068791	0.161545	0.257935	0.247038	0.210854	0.394199	0.384563	0.206215	0.786118	0.87435	0.698092	0.591003	0.600999	0.799148	0.12684	0.377293	0.078379	0.142264	0.341422	0.15072	0.037688	0.270169	0.286575	0.387133
690	0.081115	0.265356	0.104421	0.369917	0.361644	0.189598	0.111718	0.452338	0.27946	0.489936	0.151672	0.480701	0.67839	0.27099	0.445257	0.844102	0.647113	0.27541	0.162394	0.488785	0.045613	0.024321	0.209953	0.091299	0.015878	0.076477	0.207338	0.160395	0.222681	0.112452	0.34606	0.326794	0.15399	0.724242	0.878627	0.610512	0.288318	0.516246	0.520979	0.17513	0.259959	0.150622	0.090679	0.279039	0.126787	0.063563	0.28722	0.447707	0.410998
691	0.104397	0.215795	0.165019	0.383472	0.400757	0.165156	0.136873	0.235268	0.365751	0.374559	0.243387	0.327167	0.68147	0.406245	0.612964	0.772715	0.463729	0.386617	0.209387	0.597974	0.034766	0.021482	0.381344	0.107609	0.022315	0.096557	0.164364	0.147096	0.150889	0.102495	0.452718	0.384563	0.316159	0.883319	0.819105	0.577483	0.263764	0.434658	0.526664	0.126652	0.3438	0.081429	0.109942	0.230664	0.15332	0.042161	0.28722	0.317049	0.564129
692	0.104129	0.215507	0.164361	0.340791	0.454628	0.159153	0.174372	0.293433	0.330253	0.373867	0.242683	0.28917	0.681701	0.331424	0.552533	0.772202	0.518277	0.386081	0.209158	0.597402	0.034766	0.021482	0.251221	0.040833	0.016091	0.068791	0.329786	0.212607	0.150889	0.102495	0.31844	0.384563	0.151006	0.687704	0.819105	0.481016	0.263764	0.434658	0.526664	0.126652	0.268523	0.047529	0.092828	0.195033	0.235891	0.054882	0.28722	0.317049	0.477171
693	0.072432	0.178207	0.091936	0.287552	0.418544	0.285916	0.110377	0.195072	0.289355	0.283655	0.247444	0.242326	0.753866	0.44459	0.638981	0.887024	0.672079	0.31472	0.179169	0.516116	0.034766	0.021482	0.177353	0.063839	0.024523	0.068791	0.118599	0.147096	0.150889	0.148295	0.231478	0.384563	0.201282	0.781852	0.920325	0.678291	0.263764	0.434658	0.526664	0.126652	0.22084	0.060786	0.115398	0.195033	0.126787	0.042161	0.28722	0.374364	0.410998
694	0.103907	0.215267	0.118814	0.378225	0.536217	0.159561	0.136494	0.298918	0.330518	0.332327	0.242097	0.289711	0.681895	0.383017	0.552097	0.762034	0.517587	0.385634	0.208968	0.596925	0.034766	0.029289	0.368075	0.199848	0.015771	0.098408	0.118599	0.212607	0.247038	0.102495	0.307534	0.384563	0.119574	0.687704	0.920325	0.481016	0.263764	0.434658	0.526664	0.148184	0.336366	0.116994	0.091861	0.232826	0.126787	0.054882	0.372246	0.317049	0.469439
695	0.072432	0.178207	0.091936	0.287552	0.336502	0.174034	0.110377	0.195072	0.427977	0.283655	0.158473	0.342556	0.59685	0.251057	0.479289	0.887024	0.404305	0.488056	0.179169	0.516116	0.034766	0.021482	0.177353	0.050456	0.015771	0.068791	0.118599	0.212607	0.150889	0.102495	0.302242	0.270587	0.119574	0.687704	0.920325	0.481016	0.393162	0.434658	0.526664	0.126652	0.22084	0.053385	0.091861	0.195033	0.126787	0.054882	0.28722	0.317049	0.465638
696	0.072432	0.178207	0.091936	0.287552	0.27089	0.120145	0.110377	0.195072	0.289355	0.283655	0.158473	0.242326	0.753866	0.251057	0.646626	0.693431	0.532021	0.31472	0.179169	0.516116	0.034766	0.021482	0.177353	0.040833	0.011681	0.068791	0.118599	0.147096	0.150889	0.102495	0.231478	0.384563	0.119574	0.786053	0.819105	0.576309	0.263764	0.434658	0.526664	0.126652	0.22084	0.047529	0.078494	0.195033	0.126787	0.042161	0.28722	0.317049	0.410998
697	0.103232	0.213213	0.173106	0.342475	0.374976	0.159251	0.137171	0.292808	0.332369	0.327755	0.237099	0.290648	0.79159	0.377164	0.548345	0.767445	0.511648	0.381798	0.207335	0.592819	0.061306	0.015726	0.240251	0.109361	0.019539	0.10075	0.35271	0.159508	0.177645	0.29735	0.281348	0.230748	0.114071	0.817222	0.782298	0.736836	0.450255	0.560867	0.722057	0.25338	0.261742	0.053385	0.091832	0.229735	0.126787	0.054441	0.343459	0.317049	0.477171
698	0.072432	0.178207	0.091936	0.287552	0.27089	0.174034	0.110377	0.195072	0.289355	0.283655	0.158473	0.242326	0.59685	0.451207	0.479289	0.887024	0.404305	0.31472	0.179169	0.710583	0.034766	0.021482	0.177353	0.040833	0.015771	0.068791	0.118599	0.147096	0.150889	0.102495	0.231478	0.270587	0.204354	0.687704	0.920325	0.481016	0.263764	0.434658	0.681923	0.126652	0.22084	0.047529	0.091861	0.195033	0.126787	0.042161	0.28722	0.317049	0.410998
699	0.104129	0.215507	0.164361	0.406799	0.368062	0.159619	0.174372	0.299633	0.365174	0.33191	0.242683	0.343581	0.681701	0.33493	0.525088	0.772202	0.518277	0.386081	0.209158	0.597402	0.034766	0.021482	0.177353	0.080958	0.015761	0.068791	0.118599	0.147096	0.247038	0.102495	0.231478	0.384563	0.206215	0.786053	0.819105	0.481016	0.263764	0.434658	0.526664	0.126652	0.22084	0.069371	0.091832	0.195033	0.126787	0.042161	0.372246	0.317049	0.410998
700	0.072432	0.178207	0.148752	0.287552	0.27089	0.120145	0.110377	0.195072	0.289355	0.283655	0.158473	0.554058	0.59685	0.251057	0.479289	0.693431	0.404305	0.31472	0.179169	0.516116	0.034766	0.031909	0.177353	0.040833	0.011681	0.068791	0.118599	0.147096	0.150889	0.102495	0.452718	0.270587	0.119574	0.687704	0.819105	0.481016	0.263764	0.434658	0.526664	0.154681	0.22084	0.047529	0.078494	0.195033	0.126787	0.042161	0.28722	0.317049	0.564129
701	0.085645	0.215795	0.115777	0.40772	0.456071	0.160285	0.136964	0.300492	0.344902	0.325876	0.189579	0.457968	0.68147	0.384953	0.612801	0.772715	0.463525	0.343327	0.209387	0.597974	0.045094	0.026351	0.279299	0.089022	0.015748	0.082442	0.202749	0.162438	0.168806	0.11768	0.33364	0.327438	0.203984	0.73797	0.876492	0.524468	0.263045	0.492035	0.620738	0.154681	0.22084	0.047529	0.090875	0.230273	0.126787	0.063563	0.344844	0.374364	0.676221
702	0.072432	0.178207	0.091936	0.287552	0.334353	0.120145	0.110377	0.195072	0.289355	0.471433	0.158473	0.356857	0.59685	0.251057	0.479289	0.693431	0.536851	0.31472	0.179169	0.516116	0.034766	0.021482	0.177353	0.050128	0.011681	0.068791	0.118599	0.147096	0.247038	0.102495	0.312206	0.270587	0.119574	0.687704	0.819105	0.57983	0.263764	0.434658	0.526664	0.126652	0.22084	0.053194	0.078494	0.195033	0.126787	0.042161	0.372246	0.317049	0.472768
703	0.126048	0.178207	0.091936	0.620798	0.420248	0.120145	0.167318	0.423812	0.289355	0.471433	0.388127	0.242326	0.59685	0.327736	0.798172	0.693431	0.69485	0.31472	0.179169	0.516116	0.045613	0.045056	0.203471	0.056373	0.020588	0.08267	0.129607	0.20324	0.16384	0.112355	0.34606	0.425429	0.164504	0.721955	0.878627	0.520403	0.346713	0.494588	0.624748	0.126652	0.3438	0.060943	0.078494	0.230224	0.19129	0.042161	0.372246	0.446634	0.410998
704	0.104129	0.215507	0.12455	0.406799	0.370617	0.159153	0.143377	0.234883	0.365174	0.373867	0.242683	0.343581	0.681701	0.333272	0.552533	0.772202	0.463739	0.386081	0.209158	0.54436	0.034766	0.052372	0.177353	0.083452	0.016091	0.140322	0.165827	0.147096	0.150889	0.102495	0.231478	0.384563	0.148082	0.687704	0.819105	0.58778	0.263764	0.434658	0.673409	0.197404	0.22084	0.070559	0.092828	0.276825	0.154123	0.042161	0.28722	0.317049	0.410998
705	0.072432	0.178207	0.091936	0.287552	0.631201	0.178258	0.110377	0.195072	0.513161	0.283655	0.158473	0.242326	0.753866	0.448227	0.479289	0.693431	0.665434	0.31472	0.179169	0.516116	0.034766	0.021482	0.177353	0.112206	0.016091	0.068791	0.118599	0.257935	0.150889	0.102495	0.231478	0.384563	0.202967	0.687704	0.819105	0.673404	0.263764	0.434658	0.526664	0.126652	0.22084	0.083391	0.092828	0.195033	0.126787	0.063563	0.28722	0.317049	0.410998
706	0.072432	0.178207	0.091936	0.287552	0.422685	0.120145	0.167318	0.285697	0.289355	0.283655	0.158473	0.365807	0.753866	0.251057	0.479289	0.693431	0.404305	0.31472	0.179169	0.516116	0.034766	0.021482	0.177353	0.064566	0.011681	0.096182	0.164211	0.147096	0.150889	0.102495	0.31844	0.384563	0.119574	0.687704	0.819105	0.481016	0.263764	0.434658	0.526664	0.126652	0.22084	0.061169	0.078494	0.230224	0.153236	0.042161	0.28722	0.317049	0.477171
707	0.243599	0.334901	0.518838	0.306379	0.2705	0.145712	0.103262	0.195054	0.260152	0.299215	0.555776	0.649016	0.934838	0.204153	0.723857	0.905286	0.276132	0.584564	0.30193	0.515443	0.034766	0.021482	0.310384	0.110156	0.02183	0.151144	0.237414	0.257935	0.247038	0.102495	0.231478	0.270587	0.30919	0.687704	0.819105	0.821686	0.263764	0.434658	0.66049	0.126652	0.303578	0.082519	0.108709	0.286979	0.19129	0.063563	0.372246	0.317049	0.410998
708	0.072432	0.178207	0.091936	0.421211	0.27089	0.46154	0.266778	0.195072	0.289355	0.283655	0.158473	0.516529	0.59685	0.455186	0.646626	0.693431	0.404305	0.683172	0.179169	0.870244	0.034766	0.021482	0.251221	0.040833	0.041118	0.142965	0.118599	0.147096	0.150889	0.102495	0.425053	0.270587	0.206215	0.786053	0.819105	0.481016	0.556761	0.434658	0.825368	0.126652	0.268523	0.047529	0.149927	0.279342	0.126787	0.042161	0.28722	0.317049	0.547165
709	0.072432	0.178207	0.091936	0.402002	0.414172	0.174034	0.110377	0.288875	0.289355	0.471433	0.246347	0.242326	0.59685	0.251057	0.479289	0.693431	0.404305	0.31472	0.179169	0.516116	0.034766	0.021482	0.240192	0.063077	0.015771	0.068791	0.165827	0.147096	0.247038	0.147732	0.231478	0.270587	0.119574	0.687704	0.819105	0.481016	0.263764	0.434658	0.526664	0.126652	0.261742	0.060383	0.091861	0.195033	0.154123	0.042161	0.372246	0.373735	0.410998
710	0.072432	0.178207	0.091936	0.402002	0.334353	0.178258	0.110377	0.195072	0.513161	0.283655	0.158473	0.242326	0.753866	0.455186	0.479289	0.693431	0.526379	0.31472	0.179169	0.516116	0.034766	0.021482	0.240192	0.050128	0.016091	0.068791	0.118599	0.257935	0.150889	0.102495	0.231478	0.384563	0.206215	0.687704	0.819105	0.572191	0.263764	0.434658	0.526664	0.126652	0.261742	0.053194	0.092828	0.195033	0.126787	0.063563	0.28722	0.317049	0.410998
711	0.243599	0.149157	0.059885	0.183244	0.355836	0.258451	0.071784	0.647285	0.333905	0.183211	0.105686	0.199928	0.934838	0.235464	0.723857	0.905286	0.53962	0.584564	0.127714	0.775667	0.062302	0.091416	0.739359	0.083553	0.015448	0.235265	0.118599	0.210101	0.433735	0.313042	0.452718	0.270587	0.265169	0.687704	0.819105	0.576309	0.263764	0.625843	0.526664	0.106396	0.210023	0.051909	0.101836	0.166136	0.251011	0.042632	0.239734	0.266962	0.370371
712	0.130475	0.178207	0.148752	0.287552	0.61531	0.120145	0.110377	0.195072	0.289355	0.283655	0.158473	0.242326	0.753866	0.251057	0.479289	0.693431	0.404305	0.31472	0.179169	0.516116	0.046414	0.026613	0.292662	0.053694	0.02135	0.125256	0.214476	0.207361	0.228061	0.181369	0.354337	0.326024	0.215732	0.759096	0.881819	0.618544	0.352479	0.49848	0.630825	0.154681	0.22084	0.081379	0.078494	0.195033	0.126787	0.042161	0.28722	0.317049	0.410998
713	0.072432	0.178207	0.091936	0.287552	0.27089	0.120145	0.110377	0.195072	0.289355	0.283655	0.158473	0.242326	0.59685	0.251057	0.479289	0.693431	0.404305	0.31472	0.179169	0.516116	0.034766	0.021482	0.177353	0.040833	0.011681	0.068791	0.118599	0.147096	0.150889	0.102495	0.231478	0.270587	0.119574	0.687704	0.819105	0.481016	0.263764	0.434658	0.526664	0.126652	0.22084	0.047529	0.078494	0.195033	0.126787	0.042161	0.28722	0.317049	0.410998
714	0.102537	0.213785	0.160458	0.343111	0.445985	0.186794	0.171088	0.294505	0.36172	0.369722	0.238486	0.290225	0.731527	0.377112	0.526564	0.765922	0.46473	0.382867	0.207789	0.593966	0.034766	0.021482	0.234887	0.040833	0.011681	0.068791	0.118599	0.147096	0.150889	0.102495	0.307534	0.270587	0.26777	0.781852	0.920325	0.577483	0.263764	0.434658	0.526664	0.126652	0.258445	0.047529	0.078494	0.195033	0.126787	0.042161	0.28722	0.317049	0.469439
715	0.282137	0.266215	0.165259	0.40772	0.392726	0.170524	0.174924	0.300492	0.365751	0.374559	0.243387	0.289	0.737791	0.333153	0.553056	0.732339	0.555611	0.386617	0.209387	0.597974	0.011624	0.013918	0.86724	0.067787	0.016805	0.702196	0.845133	0.604112	0.717556	0.785481	0.525262	0.945737	0.260138	0.934891	0.926418	0.323542	0.761789	0.746648	0.913059	0.073132	0.602388	0.042998	0.072034	0.564794	0.473288	0.119725	0.626337	0.734243	0.502717
716	0.072432	0.178207	0.091936	0.287552	0.27089	0.120145	0.110377	0.288875	0.289355	0.283655	0.158473	0.242326	0.59685	0.328898	0.479289	0.693431	0.69485	0.31472	0.179169	0.516116	0.034766	0.021482	0.177353	0.040833	0.011681	0.068791	0.165827	0.147096	0.150889	0.102495	0.231478	0.270587	0.151006	0.687704	0.819105	0.695134	0.263764	0.434658	0.526664	0.126652	0.22084	0.047529	0.078494	0.195033	0.154123	0.042161	0.28722	0.317049	0.410998
717	0.080007	0.160541	0.147728	0.365258	0.395532	0.188604	0.281049	0.182259	0.27946	0.489936	0.205588	0.480701	0.67839	0.395313	0.478303	0.67279	0.463578	0.47502	0.248281	0.68499	0.034677	0.027978	0.209014	0.057018	0.015935	0.123481	0.135199	0.158634	0.225864	0.119177	0.350964	0.326306	0.165363	0.70259	0.833237	0.523466	0.350131	0.496899	0.628361	0.163426	0.252116	0.062385	0.102132	0.34581	0.105965	0.037446	0.438729	0.346382	0.597748
718	0.102537	0.213785	0.160458	0.401284	0.377811	0.186794	0.171088	0.236274	0.36172	0.369722	0.190541	0.338797	0.683152	0.380301	0.549392	0.733832	0.465103	0.382867	0.207789	0.593966	0.034766	0.021482	0.177353	0.049947	0.011681	0.068791	0.161016	0.147096	0.150889	0.145189	0.231478	0.384563	0.27203	0.687704	0.87435	0.58778	0.263764	0.434658	0.526664	0.126652	0.22084	0.053088	0.078494	0.195033	0.151473	0.042161	0.28722	0.370875	0.410998
719	0.155541	0.15406	0.297866	0.55881	0.500107	0.306113	0.281049	0.261061	0.27946	0.321234	0.206502	0.480701	0.67839	0.396854	0.445257	0.844102	0.407182	0.303852	0.248281	0.498857	0.124736	0.021482	0.177353	0.050529	0.011681	0.068791	0.164211	0.257935	0.214371	0.144329	0.231478	0.384563	0.150527	0.871127	0.819105	0.826367	0.393162	0.434658	0.665981	0.546286	0.614704	0.158476	0.279407	0.577474	0.219549	0.033457	0.347967	0.45326	0.788609
720	0.072432	0.178207	0.091936	0.402002	0.27089	0.120145	0.110377	0.195072	0.289355	0.283655	0.158473	0.242326	0.59685	0.330894	0.82826	0.887024	0.77641	0.31472	0.179169	0.516116	0.034766	0.021482	0.240192	0.040833	0.011681	0.068791	0.118599	0.147096	0.150889	0.102495	0.231478	0.270587	0.15183	0.883216	0.920325	0.757322	0.263764	0.434658	0.526664	0.126652	0.261742	0.047529	0.078494	0.195033	0.126787	0.042161	0.28722	0.317049	0.410998
721	0.083181	0.27297	0.138235	0.354611	0.707984	0.189471	0.111395	0.197567	0.475898	0.50674	0.205589	0.295868	0.682082	0.320234	0.430945	0.852618	0.377028	0.487862	0.142548	0.696531	0.045094	0.026351	0.204822	0.089022	0.015602	0.07745	0.130973	0.200569	0.2192	0.117863	0.263809	0.327438	0.151497	0.738046	0.876492	0.561955	0.342953	0.489659	0.620738	0.154681	0.268523	0.047529	0.091861	0.276323	0.186237	0.042161	0.28722	0.373735	0.477171
722	0.048845	0.323924	0.089674	0.243412	0.350992	0.134825	0.074877	0.146697	0.328331	0.355722	0.246158	0.362364	0.719381	0.220895	0.711347	0.897741	0.506555	0.56844	0.134631	0.763364	0.06829	0.019563	0.142144	0.051953	0.012536	0.044969	0.084478	0.163893	0.18533	0.148581	0.321296	0.35773	0.100513	0.836841	0.936366	0.55895	0.490157	0.345942	0.75381	0.197404	0.3438	0.070248	0.111576	0.354022	0.231362	0.054441	0.344745	0.373735	0.467181
724	0.12175	0.178207	0.148752	0.590398	0.487472	0.178258	0.110377	0.285697	0.798308	0.471433	0.409988	0.365807	0.59685	0.552697	0.479289	0.693431	0.661231	0.483866	0.179169	0.952148	0.044825	0.02631	0.205465	0.054558	0.015445	0.116725	0.139633	0.217927	0.166109	0.116784	0.264048	0.414564	0.156041	0.751062	0.87536	0.522802	0.264371	0.490697	0.685041	0.154681	0.331309	0.06735	0.092828	0.195033	0.153236	0.110312	0.372246	0.456918	0.477171
735	0.047859	0.367263	0.10078	0.785755	0.914837	0.150416	0.225222	0.147303	0.631814	0.165004	0.291908	0.377571	0.758825	0.815764	0.483147	0.924179	0.296549	0.306283	0.326787	0.496404	0.064856	0.019871	0.471081	0.241115	0.012873	0.101096	0.089617	0.299245	0.102114	0.14187	0.289366	0.349079	0.386822	0.676055	0.93068	0.538278	0.233074	0.573445	0.48127	0.195056	0.22084	0.047529	0.109942	0.233171	0.224491	0.042161	0.502898	0.373735	0.477171
736	0.062159	0.194205	0.702976	0.835247	0.772906	0.139568	0.22503	0.213225	0.882425	0.518389	0.331155	0.257302	0.938304	0.984254	0.61999	0.985631	0.439549	0.476832	0.524249	0.694835	0.028045	0.0365	0.25575	0.051512	0.009811	0.060479	0.087105	0.299245	0.149887	0.091591	0.185253	0.349079	0.386822	0.676055	0.93068	0.420496	0.23988	0.573445	0.498161	0.152117	0.254967	0.052357	0.073306	0.178026	0.105541	0.069217	0.26952	0.285749	0.36528
737	0.051904	0.334901	0.093597	0.284685	0.28543	0.096989	0.075065	0.116139	0.582332	0.299215	0.145086	0.14541	0.729065	0.513897	0.364175	0.763839	0.358978	0.584564	0.30193	0.497347	0.062796	0.019847	0.165802	0.041438	0.00998	0.050128	0.082168	0.289337	0.149437	0.088922	0.173784	0.344271	0.217633	0.608974	0.845637	0.437403	0.459075	0.566238	0.489561	0.195056	0.314237	0.079708	0.132963	0.34285	0.30975	0.042161	0.372246	0.442948	0.721795
738	0.237976	0.178207	0.202317	0.421211	0.620166	0.286383	0.172666	0.39952	0.513161	0.471433	0.246347	0.242326	0.753866	0.455186	0.926391	0.693431	0.793731	0.720565	0.179169	0.684542	0.063879	0.024213	0.230747	0.039764	0.011802	0.099672	0.115625	0.129981	0.149643	0.140044	0.518299	0.346759	0.140905	0.581878	0.928924	0.396005	0.175979	0.570057	0.50363	0.176589	0.268523	0.081985	0.11549	0.233171	0.184561	0.063563	0.372246	0.373735	0.410998
740	0.130475	0.322952	0.252527	0.287552	0.716116	0.263484	0.110377	0.195072	0.513161	0.283655	0.158473	0.242326	0.59685	0.589389	0.650539	0.693431	0.536851	0.31472	0.179169	0.516116	0.034415	0.02364	0.292662	0.057725	0.014357	0.125256	0.214476	0.157474	0.228061	0.181369	0.354337	0.436366	0.151126	0.701402	0.881819	0.526417	0.352479	0.49848	0.630825	0.116741	0.379188	0.045132	0.080853	0.343238	0.25072	0.037587	0.436349	0.512403	0.595092
741	0.298707	0.279318	0.115883	0.399451	0.551908	0.283436	0.286872	0.383674	0.3329	0.444414	0.307191	0.32001	0.791606	0.412173	0.526137	0.768077	0.625221	0.699723	0.20855	0.852664	0.011428	0.155358	0.865907	0.016239	0.003648	0.020003	0.049293	0.245954	0.068676	0.044536	0.263776	0.144112	0.084621	0.766451	0.983937	0.241575	0.052601	0.325367	0.147016	0.228535	0.607536	0.023505	0.037315	0.087098	0.060008	0.046547	0.156845	0.171026	0.350597
742	0.093371	0.085884	0.048683	0.239947	0.390556	0.063281	0.073953	0.134479	0.340739	0.369917	0.083351	0.371455	0.741116	0.20616	0.289645	0.514231	0.260152	0.267385	0.088378	0.320098	0.056213	0.034624	0.200208	0.053519	0.022048	0.082337	0.139294	0.161671	0.16756	0.207788	0.265356	0.326306	0.156141	0.793559	0.908845	0.574074	0.720821	0.490464	0.65142	0.043933	0.177517	0.085623	0.019338	0.118837	0.076792	0.061589	0.439141	0.084529	0.639353
743	0.06157	0.169602	0.138235	0.27456	0.282705	0.136887	0.098317	0.174747	0.309879	0.50674	0.205589	0.295868	0.866715	0.401896	0.430931	0.664702	0.664134	0.302506	0.254191	0.50784	0.019942	0.037458	0.149239	0.032766	0.012892	0.04701	0.086588	0.16004	0.357377	0.144275	0.292377	0.659152	0.227559	0.579079	0.774764	0.764832	0.240349	0.577723	0.385523	0.36666	0.192703	0.027287	0.096229	0.110464	0.085896	0.059346	0.782233	0.574615	0.618895
744	0.102537	0.20242	0.160458	0.342322	0.373444	0.159027	0.171088	0.235609	0.36172	0.369722	0.238486	0.338797	0.731527	0.377581	0.525246	0.733832	0.464734	0.382867	0.207789	0.593966	0.061862	0.021482	0.240192	0.082847	0.016091	0.068791	0.163522	0.147096	0.150889	0.102495	0.231478	0.270587	0.119574	0.77786	0.87435	0.576309	0.263764	0.434658	0.526664	0.268887	0.25121	0.052173	0.09821	0.341422	0.148843	0.068379	0.434664	0.51026	0.593207
745	0.054862	0.114286	0.063335	0.247665	0.367203	0.088201	0.075327	0.200431	0.262376	0.345616	0.11246	0.227034	0.810435	0.301388	0.37661	0.887148	0.379664	0.230244	0.282748	0.50808	0.022122	0.014978	0.147958	0.054422	0.008812	0.048071	0.114271	0.130863	0.177206	0.073927	0.21506	0.448541	0.137918	0.603976	0.926125	0.450185	0.187375	0.564803	0.503966	0.056121	0.163898	0.062367	0.039823	0.090649	0.122544	0.03339	0.342033	0.145482	0.18815
746	0.029813	0.426135	0.064821	0.324584	0.165425	0.043129	0.040546	0.134798	0.274524	0.151521	0.053743	0.805939	0.916939	0.235259	0.506452	0.633935	0.657408	0.344249	0.372202	0.22121	0.086017	0.013647	0.173151	0.023016	0.004811	0.028704	0.075444	0.127646	0.07951	0.040605	0.671243	0.583401	0.099728	0.684995	0.764032	0.643448	0.256321	0.635588	0.292794	0.239194	0.315196	0.108843	0.193879	0.438424	0.237182	0.063563	0.496137	0.652247	0.410998
747	0.103907	0.215267	0.163815	0.406031	0.378598	0.167569	0.13644	0.247945	0.346155	0.332327	0.190388	0.318956	0.681895	0.330358	0.552097	0.771775	0.463921	0.385634	0.208968	0.596925	0.034766	0.021482	0.177353	0.050566	0.023072	0.098706	0.240697	0.257935	0.247038	0.144329	0.431337	0.384563	0.152658	0.687704	0.819105	0.58778	0.263764	0.434658	0.526664	0.126652	0.22084	0.053449	0.111845	0.233171	0.19292	0.063563	0.372246	0.3699	0.55105
748	0.072432	0.178207	0.091936	0.287552	0.336502	0.120145	0.110377	0.195072	0.289355	0.283655	0.158473	0.242326	0.59685	0.251057	0.82845	0.693431	0.837793	0.31472	0.179169	0.516116	0.034766	0.021482	0.177353	0.050456	0.011681	0.068791	0.118599	0.147096	0.150889	0.102495	0.231478	0.270587	0.119574	0.883319	0.819105	0.807418	0.263764	0.434658	0.526664	0.126652	0.22084	0.053385	0.078494	0.195033	0.126787	0.042161	0.28722	0.317049	0.410998
749	0.079236	0.18941	0.089745	0.29291	0.320773	0.132861	0.105122	0.184154	0.280619	0.270843	0.155405	0.309855	0.851223	0.315805	0.484568	0.674758	0.643201	0.331492	0.231212	0.907254	0.054291	0.02757	0.232155	0.068196	0.014354	0.081393	0.135661	0.157474	0.18204	0.10925	0.270316	0.436366	0.150055	0.70248	0.831506	0.618544	0.364572	0.628488	0.935794	0.065831	0.093745	0.017141	0.080797	0.116585	0.080335	0.036856	0.137697	0.336598	0.669642
750	0.093397	0.096111	0.062595	0.297614	0.283384	0.068528	0.07274	0.13078	0.603296	0.174709	0.588477	0.676677	0.478524	0.339883	0.738373	0.913655	0.299652	0.169518	0.312198	0.789778	0.040149	0.096917	0.195351	0.054111	0.018416	0.083008	0.141341	0.205679	0.187229	0.178959	0.350964	0.358785	0.149004	0.757478	0.880531	0.535397	0.358279	0.496899	0.628361	0.045364	0.204998	0.041268	0.037929	0.119723	0.07378	0.118689	0.155327	0.73119	0.777678
751	0.154291	0.264251	0.294543	0.55567	0.498967	0.178829	0.110008	0.257131	0.459755	0.487473	0.369239	0.47775	0.677916	0.393566	0.480604	0.674057	0.47387	0.473139	0.247422	0.50379	0.034766	0.021482	0.177353	0.050383	0.016091	0.149257	0.165827	0.147096	0.150889	0.102495	0.231478	0.384563	0.151006	0.786053	0.920325	0.577483	0.263764	0.434658	0.659279	0.126652	0.22084	0.053342	0.092828	0.285237	0.154123	0.042161	0.28722	0.317049	0.410998
752	0.079911	0.154522	0.088155	0.277135	0.311967	0.179275	0.105165	0.197423	0.289777	0.319977	0.15548	0.298129	0.622516	0.389541	0.480346	0.673248	0.39189	0.299583	0.219652	0.488971	0.012501	0.011597	0.108933	0.017789	0.039181	0.035805	0.04792	0.049626	0.258757	0.116801	0.443327	0.14789	0.412911	0.712676	0.772127	0.329977	0.274499	0.137031	0.535113	0.0704	0.135797	0.023608	0.135081	0.110842	0.057939	0.016679	0.345323	0.283846	0.5225
753	0.036553	0.094734	0.126511	0.430262	0.198407	0.096827	0.058429	0.134538	0.161812	0.172805	0.09551	0.136387	0.479286	0.173523	0.477595	0.627612	0.273081	0.204262	0.130332	0.349034	0.014037	0.034158	0.314725	0.023026	0.008497	0.027276	0.072967	0.058564	0.071798	0.051998	0.099961	0.158916	0.065086	0.690966	0.764853	0.298553	0.147549	0.329687	0.321438	0.151138	0.308664	0.026437	0.055103	0.088316	0.075468	0.016648	0.149538	0.179927	0.211495
754	0.103907	0.389367	0.121863	0.341992	0.359239	0.239333	0.136494	0.406399	0.346155	0.37329	0.189733	0.289314	0.681895	0.387122	0.525527	0.762034	0.463897	0.385634	0.199298	0.642254	0.217433	0.049094	0.240192	0.063415	0.04561	0.098408	0.486892	0.257935	0.150889	0.148295	0.31844	0.384563	0.288463	0.786118	0.920325	0.57983	0.263764	0.604421	0.825368	0.164019	0.456332	0.150189	0.03329	0.417032	0.043694	0.036856	0.781389	0.570536	0.618082
755	0.130475	0.178207	0.148752	0.421211	0.515773	0.352141	0.172035	0.195072	0.289355	0.283655	0.388268	0.242326	0.753866	0.462496	0.479289	0.693431	0.547771	0.488056	0.179169	0.516116	0.046414	0.026613	0.204539	0.053072	0.014685	0.081954	0.214476	0.207361	0.228061	0.10963	0.354337	0.326024	0.147814	0.759096	0.881819	0.523235	0.257792	0.49848	0.630825	0.154681	0.268523	0.070201	0.128348	0.232826	0.126787	0.042161	0.28722	0.446701	0.410998
756	0.122364	0.080248	0.128796	0.85959	0.309198	0.345198	0.058388	0.230172	0.387664	0.344497	0.097266	0.118629	0.808856	0.188512	0.285053	0.632883	0.87822	0.342726	0.063803	0.852975	0.041165	0.024282	0.282542	0.055633	0.015512	0.091375	0.130422	0.162547	0.164385	0.125712	0.30912	0.327026	0.162518	0.734369	0.836911	0.608494	0.261684	0.513237	0.623222	0.120662	0.587437	0.040243	0.129312	0.110414	0.112404	0.046762	0.27762	0.199846	0.242207
757	0.072432	0.178207	0.091936	0.287552	0.27089	0.120145	0.110377	0.195072	0.589062	0.471433	0.590001	0.242326	0.753975	0.330894	0.926391	0.693431	0.52412	0.488056	0.330894	0.870244	0.034766	0.021482	0.177353	0.040833	0.011681	0.068791	0.118599	0.3036	0.247038	0.347307	0.231478	0.384664	0.15183	0.939221	0.819105	0.570541	0.393162	0.600999	0.825368	0.126652	0.22084	0.047529	0.078494	0.195033	0.126787	0.072423	0.372246	0.539613	0.410998
758	0.162033	0.271028	0.136936	0.574713	0.338089	0.320401	0.153263	0.469592	0.274068	0.502483	0.209282	0.49574	0.681074	0.398856	0.642646	0.850497	0.478437	0.484606	0.252685	0.69363	0.034766	0.031909	0.177353	0.078868	0.011681	0.097521	0.118599	0.479544	0.150889	0.144882	0.231478	0.384563	0.152658	0.687704	0.819105	0.577483	0.263764	0.434658	0.526664	0.154681	0.22084	0.068365	0.078494	0.231792	0.126787	0.110312	0.28722	0.370526	0.410998
759	0.072432	0.178207	0.248667	0.287552	0.800023	0.285916	0.110377	0.195072	0.289355	0.283655	0.241391	0.365807	0.753866	0.462496	0.479289	0.693431	0.404305	0.479225	0.179169	0.710583	0.034766	0.050359	0.177353	0.187927	0.024523	0.068791	0.118599	0.147096	0.150889	0.145189	0.31844	0.384563	0.209658	0.687704	0.819105	0.481016	0.38634	0.434658	0.681923	0.193685	0.22084	0.112714	0.115398	0.195033	0.126787	0.042161	0.28722	0.370875	0.477171
760	0.105199	0.203006	0.298845	0.495645	0.359599	0.215635	0.149409	0.236024	0.35073	0.335688	0.864628	0.335347	0.790866	0.540839	0.548694	0.766936	0.50246	0.382154	0.20816	0.548837	0.028612	0.015098	0.128876	0.070395	0.009461	0.061924	0.177929	0.13061	0.149437	0.144935	0.195424	0.223952	0.093113	0.821729	0.779657	0.442511	0.459075	0.347285	0.489561	0.113366	0.191282	0.061057	0.0726	0.180305	0.150353	0.037688	0.270169	0.424547	0.371551
761	0.072432	0.322952	0.091936	0.602871	0.507888	0.42931	0.409523	0.554441	0.798308	0.471433	0.158473	0.356857	0.753866	0.462496	0.812769	0.887024	0.536851	0.31472	0.179169	0.516116	0.062236	0.021482	0.368075	0.081007	0.037655	0.213749	0.316554	0.479544	0.247038	0.102495	0.312206	0.384563	0.209658	0.874884	0.920325	0.57983	0.263764	0.434658	0.526664	0.270832	0.198064	0.052695	0.072067	0.167323	0.1065	0.034875	0.269894	0.512403	0.437886
778	0.086016	0.215267	0.115786	0.373577	0.453426	0.159132	0.173913	0.298918	0.364693	0.37329	0.242097	0.5268	0.681895	0.384071	0.552097	0.762034	0.517587	0.385634	0.208968	0.596925	0.046087	0.026539	0.197574	0.094864	0.015595	0.123481	0.211555	0.205679	0.225864	0.178959	0.351339	0.326306	0.153952	0.757478	0.833237	0.615288	0.350131	0.496899	0.628361	0.154681	0.331309	0.047529	0.092828	0.195033	0.126787	0.042161	0.28722	0.317049	0.715303
779	0.072432	0.178207	0.091936	0.287552	0.27089	0.120145	0.110377	0.195072	0.289355	0.283655	0.158473	0.242326	0.59685	0.251057	0.479289	0.693431	0.404305	0.31472	0.179169	0.516116	0.034766	0.021482	0.177353	0.040833	0.011681	0.068791	0.118599	0.147096	0.150889	0.102495	0.231478	0.270587	0.119574	0.687704	0.819105	0.481016	0.263764	0.434658	0.526664	0.126652	0.22084	0.047529	0.078494	0.195033	0.126787	0.042161	0.28722	0.317049	0.410998
780	0.102011	0.203651	0.115883	0.342195	0.443112	0.185608	0.170004	0.292808	0.360572	0.336044	0.237099	0.32001	0.72972	0.375486	0.529187	0.768077	0.511648	0.381798	0.204626	0.592819	0.062236	0.031909	0.251221	0.040833	0.011681	0.068791	0.118599	0.147096	0.247038	0.102495	0.420144	0.270587	0.119574	0.786053	0.819105	0.481016	0.263764	0.611699	0.526664	0.151607	0.242069	0.118015	0.143128	0.343238	0.25072	0.068726	0.269894	0.512403	0.378116
781	0.072432	0.178207	0.091936	0.421211	0.27089	0.120145	0.110377	0.195072	0.289355	0.283655	0.158473	0.804165	0.92161	0.251057	0.479289	0.693431	0.404305	0.31472	0.179169	0.516116	0.034766	0.021482	0.251221	0.040833	0.011681	0.068791	0.118599	0.147096	0.150889	0.102495	0.668252	0.621176	0.119574	0.687704	0.819105	0.481016	0.263764	0.434658	0.526664	0.126652	0.268523	0.047529	0.078494	0.195033	0.126787	0.042161	0.28722	0.317049	0.690434
786	0.079271	0.151572	0.110033	0.349121	0.300742	0.184136	0.15531	0.381865	0.461066	0.269531	0.204838	0.298129	0.622511	0.268407	0.633764	0.843636	0.646195	0.474336	0.247968	0.684368	0.038159	0.038063	0.204539	0.053939	0.027098	0.142381	0.34193	0.207361	0.18414	0.119179	0.265387	0.354221	0.153388	0.759096	0.881819	0.618544	0.352479	0.49848	0.630825	0.057124	0.290412	0.039412	0.032524	0.085153	0.051182	0.110456	0.161474	0.423092	0.500985
804	0.078287	0.164175	0.282056	0.297108	0.33503	0.184509	0.268787	0.27933	0.283226	0.282137	0.228927	0.291677	0.635643	0.283704	0.487494	0.837845	0.634853	0.281984	0.24416	0.676693	0.029111	0.311407	0.087335	0.076606	0.037227	0.463311	0.036829	0.131038	0.069415	0.031119	0.0868	0.154418	0.06294	0.714295	0.966611	0.880975	0.150957	0.666181	0.845569	0.265251	0.19325	0.053219	0.101117	0.338015	0.12114	0.037884	0.24437	0.302935	0.38185
805	0.126048	0.178207	0.091936	0.795767	0.335546	0.174034	0.276549	0.195072	0.289355	0.471433	0.158473	0.583754	0.753866	0.448227	0.479289	0.693431	0.536851	0.720565	0.333767	0.870244	0.045613	0.045056	0.24462	0.066238	0.01568	0.07669	0.207338	0.20324	0.16384	0.175481	0.267274	0.326794	0.149716	0.755101	0.878627	0.526518	0.2923	0.424981	0.564895	0.126652	0.433901	0.0533	0.091861	0.283705	0.126787	0.042161	0.372246	0.317049	0.577636
806	0.072432	0.178207	0.091936	0.287552	0.599375	0.120145	0.110377	0.195072	0.289355	0.283655	0.158473	0.365807	0.753866	0.327736	0.646626	0.693431	0.536851	0.31472	0.179169	0.516116	0.034766	0.021482	0.177353	0.103009	0.011681	0.068791	0.118599	0.147096	0.150889	0.102495	0.31844	0.384563	0.150527	0.786053	0.819105	0.57983	0.263764	0.434658	0.526664	0.126652	0.22084	0.079436	0.078494	0.195033	0.126787	0.042161	0.28722	0.317049	0.477171
807	0.085922	0.215507	0.175017	0.406799	0.36811	0.259741	0.13641	0.244354	0.365174	0.33191	0.242683	0.311337	0.782913	0.393483	0.552533	0.914699	0.518277	0.343347	0.209158	0.54436	0.046087	0.02814	0.28935	0.053424	0.017811	0.081709	0.127992	0.205679	0.162599	0.178959	0.254904	0.358785	0.156141	0.757478	0.908845	0.615288	0.259359	0.496899	0.51904	0.263192	0.22084	0.069395	0.168609	0.233171	0.18898	0.042161	0.372246	0.317049	0.540747
811	0.037016	0.348271	0.048703	0.250072	0.288105	0.06611	0.073939	0.134386	0.34032	0.304317	0.083275	0.211909	0.741212	0.216522	0.482155	0.627513	0.797274	0.603616	0.312198	0.789778	0.090186	0.008774	0.146968	0.042668	0.004737	0.041401	0.073148	0.184578	0.167221	0.035899	0.197692	0.422957	0.09302	0.692432	0.764275	0.858723	0.593893	0.645778	0.824797	0.317231	0.336366	0.079757	0.185059	0.339603	0.240582	0.054441	0.372246	0.693867	0.551575
812	0.130475	0.323271	0.40888	0.421211	0.52365	0.171465	0.431434	0.419651	0.798308	0.742937	0.368785	0.242326	0.753866	0.251057	0.479289	0.693431	0.404305	0.945513	0.89025	0.710583	0.034413	0.02622	0.204539	0.052992	0.015921	0.082597	0.127028	0.198353	0.186507	0.109253	0.354337	0.326024	0.215732	0.759096	0.881819	0.618544	0.474641	0.672062	0.516265	0.106794	0.242111	0.051663	0.10111	0.166507	0.115999	0.034822	0.239968	0.285476	0.595424
813	0.102011	0.201686	0.159174	0.399451	0.37544	0.171635	0.170004	0.250577	0.360572	0.368345	0.237099	0.337209	0.72972	0.375486	0.548345	0.768077	0.465048	0.347255	0.207335	0.592819	0.06007	0.021482	0.177353	0.05031	0.023546	0.068791	0.236017	0.147096	0.150889	0.102495	0.231478	0.270587	0.119574	0.687704	0.819105	0.577483	0.389921	0.434658	0.526664	0.25952	0.368097	0.076921	0.080647	0.332621	0.11726	0.066712	0.426462	0.499797	0.583965
814	0.072432	0.178207	0.091936	0.287552	0.335546	0.174034	0.110377	0.195072	0.289355	0.283655	0.158473	0.242326	0.59685	0.251057	0.479289	0.693431	0.404305	0.31472	0.179169	0.516116	0.034766	0.021482	0.177353	0.05031	0.015771	0.068791	0.118599	0.147096	0.150889	0.102495	0.231478	0.270587	0.119574	0.687704	0.819105	0.481016	0.263764	0.434658	0.526664	0.126652	0.22084	0.0533	0.091861	0.195033	0.126787	0.042161	0.28722	0.317049	0.410998
815	0.265984	0.350699	0.093771	0.434135	0.545732	0.266177	0.115562	0.129688	0.260482	0.658927	0.273364	0.374255	0.743448	0.7857	0.740928	0.627216	0.337439	0.320208	0.134428	0.354289	0.034766	0.052372	0.251221	0.062283	0.015771	0.140322	0.352731	0.257935	0.150889	0.147732	0.312206	0.384563	0.119574	0.687704	0.920325	0.716828	0.38634	0.604421	0.813543	0.197404	0.268523	0.059961	0.091861	0.276825	0.246764	0.063563	0.28722	0.373735	0.472768
816	0.065112	0.151153	0.146898	0.278121	0.296322	0.142527	0.108999	0.198962	0.279128	0.269199	0.373572	0.292191	0.855058	0.270502	0.635103	0.727241	0.64826	0.274091	0.153699	0.488557	0.017539	0.055279	0.13843	0.028158	0.014522	0.061027	0.120639	0.126861	0.083799	0.418426	0.320294	0.741104	0.103494	0.856262	0.860153	0.814199	0.15441	0.344874	0.488002	0.244168	0.164222	0.029698	0.085925	0.166253	0.12042	0.033383	0.156239	0.71625	0.493376
817	0.072432	0.178207	0.091936	0.287552	0.27089	0.120145	0.110377	0.195072	0.289355	0.283655	0.158473	0.242326	0.59685	0.251057	0.479289	0.693431	0.404305	0.31472	0.179169	0.516116	0.034766	0.021482	0.177353	0.040833	0.011681	0.068791	0.118599	0.147096	0.150889	0.102495	0.231478	0.270587	0.119574	0.687704	0.819105	0.481016	0.263764	0.434658	0.526664	0.126652	0.22084	0.047529	0.078494	0.195033	0.126787	0.042161	0.28722	0.317049	0.410998
818	0.227954	0.323271	0.091936	0.287552	0.502784	0.120145	0.274257	0.419651	0.289355	0.283655	0.388268	0.365807	0.753866	0.455186	0.479289	0.887024	0.547771	0.31472	0.179169	0.516116	0.028521	0.103369	0.448454	0.052173	0.039546	0.062351	0.110155	0.287178	0.33348	0.087765	0.283623	0.343273	0.140355	0.8204	0.780417	0.544018	0.456452	0.564644	0.727175	0.271176	0.379523	0.053045	0.143281	0.180285	0.115999	0.068787	0.436646	0.281432	0.432007
819	0.718245	0.203391	0.04685	0.163632	0.821595	0.372183	0.63797	0.096284	0.086578	0.352533	0.135364	0.062509	0.94609	0.262128	0.923565	0.987404	0.974661	0.069689	0.01803	0.670391	0.062302	0.126114	0.521122	0.079398	0.02183	0.09731	0.449676	0.479544	0.303525	0.311821	0.709945	0.384563	0.30919	0.687704	0.819105	0.481016	0.775981	0.93116	0.681923	0.107197	0.189736	0.053228	0.082137	0.224328	0.105441	0.034822	0.249649	0.267014	0.374326
820	0.067543	0.160297	0.094087	0.287586	0.311307	0.137455	0.113864	0.199744	0.284065	0.415468	0.196997	0.463558	0.742669	0.386763	0.46328	0.680468	0.407205	0.28388	0.167252	0.499831	0.022466	0.015331	0.152225	0.042255	0.012501	0.064247	0.111965	0.131247	0.125376	0.135549	0.50088	0.444457	0.217388	0.601003	0.781356	0.446318	0.187284	0.317292	0.49516	0.070532	0.171111	0.043013	0.077027	0.178935	0.11843	0.033385	0.12051	0.421116	0.769774
821	0.085713	0.215795	0.122313	0.40772	0.394653	0.170524	0.143425	0.246526	0.365751	0.374559	0.243387	0.344381	0.68147	0.335955	0.553056	0.772715	0.50624	0.342437	0.209387	0.545859	0.045613	0.024181	0.284549	0.054764	0.014642	0.07644	0.129716	0.20324	0.222681	0.175481	0.34606	0.326794	0.14951	0.755101	0.878627	0.523768	0.261426	0.494588	0.520979	0.193685	0.22084	0.079535	0.115398	0.277931	0.192593	0.042161	0.28722	0.317049	0.410998
822	0.063954	0.159878	0.086974	0.366795	0.331777	0.124623	0.15154	0.181079	0.309511	0.291147	0.150452	0.231994	0.679158	0.304052	0.636884	0.670872	0.477068	0.477928	0.249612	0.687627	0.028045	0.014405	0.250612	0.051952	0.010238	0.103578	0.082667	0.159306	0.149887	0.06721	0.192396	0.349079	0.145542	0.827661	0.776469	0.567216	0.470992	0.573445	0.738907	0.105477	0.252116	0.052549	0.074376	0.224792	0.104187	0.042215	0.26952	0.265252	0.369152
823	0.110255	0.270193	0.121566	0.342399	0.395117	0.159604	0.136652	0.242574	0.345584	0.357004	0.297954	0.343581	0.681701	0.336448	0.552533	0.772202	0.602366	0.517799	0.209158	0.770662	0.019399	0.020847	0.265898	0.04091	0.021832	0.108706	0.115097	0.128126	0.120463	0.062578	0.553712	0.35773	0.140071	0.836841	0.936366	0.359984	0.156214	0.584933	0.36831	0.123003	0.337926	0.04253	0.139005	0.301358	0.122803	0.033432	0.215897	0.169552	0.784468
824	0.072432	0.178207	0.137126	0.287552	0.422685	0.171465	0.169708	0.423645	0.289355	0.926361	0.158473	0.242326	0.59685	0.251057	0.479289	0.887024	0.709849	0.31472	0.179169	0.516116	0.034766	0.029796	0.177353	0.064566	0.015576	0.09731	0.237321	0.147096	0.707641	0.102495	0.231478	0.270587	0.119574	0.687704	0.920325	0.706325	0.263764	0.434658	0.526664	0.149465	0.22084	0.061169	0.091268	0.231547	0.191244	0.042161	0.676233	0.317049	0.410998
825	0.104397	0.215795	0.165019	0.40772	0.379771	0.190992	0.174924	0.234855	0.344902	0.374559	0.243387	0.344381	0.737791	0.333237	0.553056	0.772715	0.519105	0.386617	0.209387	0.597974	0.034766	0.021482	0.177353	0.050529	0.011681	0.068791	0.165827	0.257935	0.150889	0.102495	0.231478	0.270587	0.148555	0.687704	0.819105	0.481016	0.263764	0.434658	0.526664	0.126652	0.22084	0.053428	0.078494	0.195033	0.154123	0.063563	0.28722	0.317049	0.410998
826	0.05008	0.33129	0.190092	0.411039	0.191935	0.093625	0.074355	0.143371	0.332154	0.297984	0.097093	0.151657	0.725844	0.241067	0.719802	0.902875	0.772392	0.213603	0.136364	0.370217	0.065195	0.036756	0.233887	0.029895	0.009376	0.047695	0.086363	0.161937	0.149983	0.066594	0.160495	0.349901	0.112152	0.828605	0.931275	0.759797	0.178351	0.354864	0.394736	0.154681	0.268523	0.125917	0.137029	0.348262	0.233323	0.054402	0.372246	0.561609	0.676221
827	0.072432	0.542041	0.307159	0.287552	0.604507	0.169769	0.458745	0.288875	0.289355	0.283655	0.630787	0.583754	0.92161	0.327736	0.631144	0.887024	0.723816	0.48749	0.33871	0.973329	0.118366	0.061846	0.177353	0.104428	0.015448	0.240372	0.165827	0.147096	0.150889	0.377301	0.47514	0.621176	0.150527	0.777525	0.920325	0.716828	0.392724	0.607899	0.947139	0.096531	0.596802	0.041722	0.141539	0.111953	0.207543	0.118084	0.621694	0.173212	0.303843
828	0.103907	0.215267	0.122148	0.406031	0.359276	0.159561	0.173913	0.236351	0.346155	0.332327	0.189733	0.342914	0.73616	0.329526	0.552097	0.771775	0.517587	0.385634	0.208968	0.542122	0.034766	0.049416	0.177353	0.063246	0.015771	0.068791	0.161016	0.257935	0.247038	0.148295	0.231478	0.270587	0.190506	0.687704	0.819105	0.481016	0.263764	0.434658	0.659279	0.191914	0.22084	0.060473	0.091861	0.195033	0.151473	0.063563	0.372246	0.374364	0.410998
829	0.104397	0.215795	0.115777	0.376422	0.359078	0.159672	0.174924	0.235314	0.365751	0.374559	0.190186	0.289	0.68147	0.331196	0.553056	0.772715	0.519105	0.386617	0.209387	0.597974	0.034766	0.031909	0.368075	0.063839	0.015761	0.068791	0.164211	0.147096	0.150889	0.144882	0.31844	0.384563	0.15183	0.687704	0.819105	0.481016	0.263764	0.434658	0.526664	0.154681	0.336366	0.060786	0.091832	0.195033	0.153236	0.042161	0.28722	0.370526	0.477171
830	0.085861	0.372646	0.115944	0.529583	0.404984	0.162997	0.13644	0.242396	0.330518	0.326288	0.242097	0.322334	0.681895	0.33326	0.552097	0.762034	0.517587	0.346094	0.298761	0.543589	0.056292	0.024405	0.263081	0.055792	0.014651	0.081537	0.129947	0.162187	0.168337	0.174032	0.262291	0.327026	0.150157	0.754095	0.836911	0.608494	0.261148	0.505972	0.523263	0.215039	0.082182	0.043192	0.104598	0.398125	0.157305	0.057271	0.426796	0.864356	0.35526
831	0.061265	0.27297	0.082306	0.354611	0.282833	0.138862	0.110147	0.174297	0.475898	0.50674	0.152617	0.236338	0.602348	0.295769	0.477814	0.852618	0.386925	0.297172	0.254191	0.696531	0.06829	0.013761	0.241605	0.031035	0.007096	0.063816	0.083664	0.315524	0.370953	0.091299	0.207686	0.203512	0.140071	0.679072	0.936366	0.35489	0.233846	0.584933	0.75381	0.259238	0.268523	0.099902	0.212847	0.279039	0.233619	0.042161	0.28722	0.436395	0.539693
832	0.072432	0.178207	0.091936	0.287552	0.27089	0.120145	0.110377	0.195072	0.289355	0.471433	0.158473	0.35015	0.59685	0.251057	0.479289	0.693431	0.532021	0.31472	0.179169	0.516116	0.034766	0.021482	0.177353	0.040833	0.011681	0.068791	0.118599	0.147096	0.247038	0.102495	0.307534	0.270587	0.119574	0.687704	0.819105	0.576309	0.263764	0.434658	0.526664	0.126652	0.22084	0.047529	0.078494	0.195033	0.126787	0.042161	0.372246	0.317049	0.469439
833	0.062494	0.271028	0.151356	0.294352	0.297423	0.137116	0.109467	0.194824	0.312338	0.326569	0.141987	0.311523	0.607085	0.295928	0.478336	0.666661	0.466478	0.29768	0.149838	0.69363	0.064856	0.041864	0.172014	0.040265	0.012873	0.062545	0.077645	0.161517	0.182369	0.068837	0.310579	0.215508	0.138599	0.678697	0.776469	0.550115	0.233074	0.350919	0.738907	0.149465	0.307248	0.080827	0.109942	0.281569	0.320105	0.054441	0.343459	0.53597	0.467181
834	0.06573	0.161241	0.101396	0.411614	0.303644	0.13952	0.148379	0.223548	0.279128	0.269229	0.155467	0.240465	0.620156	0.345536	0.635103	0.729353	0.463819	0.475875	0.248672	0.685767	0.029147	0.022857	0.173832	0.042435	0.013133	0.093521	0.096065	0.133175	0.129935	0.092987	0.21414	0.240595	0.112959	0.811059	0.842102	0.537306	0.438515	0.553666	0.712166	0.125253	0.223113	0.048083	0.08225	0.221428	0.111766	0.037688	0.25153	0.287397	0.380899
856	0.053476	0.10283	0.052197	0.222647	0.226951	0.091688	0.107471	0.152509	0.260152	0.188962	0.1411	0.188927	0.493458	0.513897	0.723857	0.905286	0.341185	0.584564	0.30193	0.48605	0.022769	0.015617	0.142813	0.036197	0.009897	0.062706	0.094028	0.131609	0.111356	0.087884	0.192223	0.230745	0.212226	0.817222	0.923968	0.430256	0.450255	0.560867	0.481788	0.056877	0.149378	0.031604	0.05207	0.172441	0.086913	0.033383	0.165491	0.26216	0.305093
857	0.130475	0.178207	0.091936	0.602871	0.792612	0.173911	0.110377	0.288875	0.513161	0.471433	0.247444	0.35015	0.753866	0.448227	0.479289	0.887024	0.848569	0.499955	0.179169	0.858741	0.046414	0.047229	0.196562	0.063916	0.015814	0.125256	0.139954	0.157474	0.161793	0.117793	0.26735	0.326024	0.148323	0.759096	0.831506	0.561606	0.25681	0.49848	0.545479	0.126652	0.336366	0.11093	0.091832	0.195033	0.154123	0.063563	0.372246	0.374364	0.469439
859	0.085736	0.215507	0.122685	0.357316	0.35936	0.20084	0.14737	0.236371	0.345584	0.439706	0.206187	0.343581	0.782913	0.407524	0.552533	0.761413	0.511899	0.386081	0.209158	0.597402	0.045094	0.024576	0.199982	0.056639	0.016029	0.078118	0.141301	0.162438	0.19732	0.114207	0.340679	0.373365	0.166308	0.752455	0.838719	0.531266	0.342953	0.492035	0.620738	0.193685	0.312004	0.060272	0.136905	0.286363	0.151473	0.063563	0.502898	0.445896	0.410998
[truncated: 161 more columns]

## Sheet: Rhodopsin_δ type-II
Table S4 The site-specific profiles of paralogs in druggable subfamilies of GPCRs: type II functional divergence for rhodopsin (δ) subfamily
Paralog pair	P2RY2/P2RY4	P2RY2/P2RY1	P2RY2/P2RY6	P2RY2/GPR17	P2RY2/F2RL2	P2RY2/F2RL3	P2RY2/F2R	P2RY2/F2RL1	P2RY2/GPR65	P2RY2/GPR4	P2RY2/GPR68	P2RY2/GPR18	P2RY2/GPR35	P2RY2/GPR55	P2RY2/LGR5	P2RY2/LGR6	P2RY2/LGR4	P2RY2/TSHR	P2RY2/LHCGR	P2RY2/FSHR	P2RY4/P2RY1	P2RY4/P2RY6	P2RY4/GPR17	P2RY4/F2RL2	P2RY4/F2RL3	P2RY4/F2R	P2RY4/F2RL1	P2RY4/GPR65	P2RY4/GPR4	P2RY4/GPR68	P2RY4/GPR18	P2RY4/GPR35	P2RY4/GPR55	P2RY4/LGR5	P2RY4/LGR6	P2RY4/LGR4	P2RY4/TSHR	P2RY4/LHCGR	P2RY4/FSHR	P2RY1/P2RY6	P2RY1/GPR17	P2RY1/F2RL2	P2RY1/F2RL3	P2RY1/F2R	P2RY1/F2RL1	P2RY1/GPR65	P2RY1/GPR4	P2RY1/GPR68	P2RY1/GPR18
Theta-II	-0.109209	0.0276	-0.195405	0.120824	-0.08719	0.039708	0.047563	0.101711	0.229933	0.198048	0.255817	0.36385	0.002664	0.072917	0.730451	0.816572	0.750537	0.59834	0.531618	0.627062	0.037688	-0.227398	0.161147	-0.246166	-0.028213	0.149217	0.147332	0.250714	0.247773	0.32363	0.393244	-0.002732	-0.00264	0.592261	0.644342	0.717282	0.632715	0.657115	0.665618	-0.001435	0.25718	-0.045967	0.136596	0.130719	0.21001	0.306954	0.383881	0.501035	0.377761
Theta SE	0.13597	0.1192	0.161004	0.147725	0.227402	0.18072	0.147714	0.142032	0.129391	0.131977	0.130576	0.129389	0.202852	0.19966	0.074837	0.06321	0.080782	0.086503	0.090373	0.080317	0.106589	0.148222	0.132634	0.23452	0.180413	0.129481	0.127392	0.120837	0.118937	0.1161	0.117071	0.193473	0.198524	0.090538	0.08742	0.08226	0.074703	0.067892	0.069941	0.130593	0.115204	0.207103	0.15496	0.121049	0.113871	0.101686	0.09205	0.089552	0.104552
590	0	0.499823	-0.108274	1.30963	-0.294732	-0.052988	-0.196825	-0.087114	0.015448	1.65326	1.41265	1.76388	0.860521	1.32982	15.4465	39.1639	16.1476	6.19993	4.27002	7.57008	0.82952	-0.12134	1.67758	-0.377717	-0.169315	-0.056096	-0.127823	0.050023	2.33077	1.79969	2.48132	0.936452	1.54376	5.07637	5.48196	12.0872	7.41767	9.23734	10.444	-0.168051	2.44076	0.245916	0.442112	1.21156	1.15886	2.60045	9.44756	3.76947	0.588222
591	0	2.06713	0	2.88045	0.684876	0.804924	1.72517	1.37809	3.03376	6.07094	7.1745	4.18166	1.44466	-0.825349	76.8703	40.1098	32.1245	5.0615	1.98396	8.18103	2.64112	0	3.06665	-0.230039	0.534541	2.26052	1.90505	2.84954	6.57752	8.02948	5.28774	1.35539	-1.19403	15.7242	4.96898	17.1937	6.70403	9.90825	12.1049	1.9788	0	-0.391647	0.338698	-0.12251	0.185223	3.21182	2.99525	13.7389	0.911483
592	-0.383571	2.06713	0	1.29644	0.424214	0.43696	0.748053	1.09577	0	1.26424	1.69915	0.548954	0.863119	0.984925	76.8703	259.3	64.2204	26.7769	16.5775	37.0314	0.842384	-0.413927	1.15257	-0.118193	0.239424	0.846179	1.15042	0.04182	1.28805	1.58316	0	0.708811	0.900368	6.16133	7.54088	12.2727	7.53414	9.39242	10.6267	0.428515	0.243827	-0.250965	0.19703	-0.056867	1.25114	1.74205	1.63201	1.2149	2.28838
593	0	0	0	-0.560097	-0.522642	-0.091543	-0.329072	-0.507043	0.063108	-0.103486	0.176356	4.05885	-0.385504	-0.797157	0	0	28.9618	5.0615	0.916994	8.18103	0	0	-0.370962	-0.615008	-0.260964	-0.080166	-0.679893	0.163578	-0.031696	0.46977	5.13132	-0.378043	-1.15533	0	0	12.6542	6.70403	4.04751	12.1049	0	0.520933	-0.29637	0.234489	-0.082934	0.567681	0.50547	0.730653	2.70226	3.29476
594	0	2.06713	0	5.41669	1.55737	0.531745	1.7357	4.10245	3.03376	6.07094	0.176356	7.99351	0.863119	1.98478	38.2839	81.2627	64.2204	26.7769	16.5775	37.0314	2.64112	0	5.86386	-0.503328	0.362262	2.27445	5.83164	2.84954	6.57752	0.46977	10.1659	0.819387	1.91241	8.5493	7.7073	33.3239	26.5559	34.0905	40.4468	1.9788	4.71476	-0.832036	0.234264	1.76138	0.567681	3.21182	9.44756	6.24725	6.94862
595	-0.392049	-0.29606	-0.152836	2.82244	0.533111	-0.076636	1.71572	1.40248	1.89304	1.49217	3.53748	3.09701	0.797867	1.0566	26.2254	123.065	23.0308	0	0	0	0	-0.158143	2.95574	-0.179354	-0.219129	2.21089	1.91889	1.81717	1.65375	3.82333	3.87029	0.756711	1.03777	6.25191	10.5045	12.5358	1.92464	4.0945	2.44208	0.444786	4.71476	0.434267	0.234264	3.46865	2.26532	2.60045	2.23305	13.7389	3.54191
596	-0.394209	-0.295044	-0.448326	-0.239849	0.332812	-0.101676	0.688142	0	0.033456	-0.087582	2.46738	0.588351	-0.356178	1.51686	10.7477	36.5995	14.9359	4.20798	4.37069	10.9586	-0.369794	0	-0.158557	-0.114284	-0.287974	0.925391	-0.174969	0.089642	-0.027092	2.71981	0	-0.349733	1.47531	1.78405	2.41412	6.70658	4.09364	7.17664	11.2746	-0.22902	0.253804	0.247518	0.338698	0.826207	0.181665	0	0.707965	6.04043	0.911483
597	0	-0.622963	0	0	0	0	-0.49837	-0.507043	0	-0.160079	0	0.55002	-0.385504	0	0	81.2627	28.9618	5.0615	1.98396	1.45889	-0.789766	0	0	0	0	-0.121152	-0.679893	0	-0.048297	0	0.481691	-0.378043	0	0	7.7073	12.6542	6.70403	9.90825	2.03329	-0.403653	0.528945	-0.212258	0.234489	-0.123243	0.567681	0.50547	1.169	2.62696	0.61498
598	0	0	0	-0.524829	-1.60352	-0.142198	-0.270713	0	0.063108	3.19484	0.119033	0.525018	-0.645218	1.97993	10.7399	24.2572	28.9618	0	0	0	0	0	-0.347286	-1.79824	-0.394367	-0.066327	0	0.163578	3.45699	0.318405	0.459636	-0.625315	1.90792	1.78577	1.75244	12.6542	0	0	0	0	0.487797	-0.832036	0.346883	-0.069445	0	0.50547	4.40123	1.77097	0.588222
599	0	0	0	1.70595	0	0	0	0	0	0	0	7.99351	-0.38549	1.96239	76.8703	259.3	64.2204	26.7769	16.5775	37.0314	0	0	1.80893	0	0	0	0	0	0	0	10.1659	-0.378029	1.89169	15.7242	20.5769	33.3239	26.5559	34.0905	40.4468	0	1.44988	0	0	0	0	0	0	0	6.94862
600	0	0.65657	-0.132123	1.00377	-0.376643	0.531745	1.72517	0	0.018097	3.19484	0	0	-0.38549	1.84475	10.7399	24.2572	28.9618	2.29674	0	0	0.49514	-0.106904	0.946068	-0.351297	0.228116	0.988162	0	0.038274	1.57567	0	0	-0.301736	1.11929	0.887428	1.09266	3.33485	1.23667	0	0	-0.140178	0.182249	0.21693	0.176117	-0.069123	0.866052	1.45569	0.732077	3.21509	1.96696
601	0	2.06713	-0.356742	1.75786	0.683757	0.458609	1.15309	0.86866	5.51115	6.07094	3.63274	4.18166	1.44466	1.8569	21.5567	81.2627	28.9618	12.1504	16.5775	37.0314	2.64112	-0.375533	1.86398	-0.229676	0.314629	1.51403	1.21437	5.0101	6.57752	3.99299	5.28774	1.35539	1.79391	3.28345	7.7073	12.6542	11.1275	34.0905	40.4468	0	0.32445	-0.391051	0.205567	0	0	0	2.99525	0	0.911483
602	0	0	0	0	0	0	0	0	0	0	0	0	-0.38549	0	21.5567	24.2572	28.9618	5.0615	1.98396	8.18103	0	0	0	0	0	0	0	0	0	0	0	-0.378029	0	3.28345	1.75244	12.6542	6.70403	9.90825	12.1049	0	0	0	0	0	0	0	0	0	0
603	-0.240303	0.632005	-0.410332	1.17283	0.442485	-0.054392	-0.262852	0.915535	1.53467	1.62167	1.40998	0.451459	0.736842	1.54577	24.1169	74.4044	21.1171	7.86006	5.22773	9.79354	0.841813	0	1.26731	-0.154473	0	-0.06656	1.30828	1.54296	1.84123	1.6275	0	0.708727	1.54625	6.15775	7.53635	12.2645	7.52896	9.38553	10.6185	0.561845	0.285887	0	0.405034	1.76138	0	0	0	1.28766	3.29476
604	-0.191188	-0.134134	-0.296272	-0.262994	-0.398405	-0.079266	-0.166705	0	0.014544	-0.077936	0.06887	0.334702	-0.330983	1.90325	19.4948	14.3689	9.80322	1.52635	0.539353	1.76792	-0.144652	0	-0.144965	-0.401644	-0.179479	0	-0.149573	0.037819	-0.021689	0	0	-0.298187	1.3466	4.14922	1.07338	3.19394	1.32829	1.65863	1.86483	-0.137553	0	0	0	-0.046676	0.179174	0.123897	0.544211	1.00608	0.395179
605	0	0	0	1.70595	-0.454858	0	0	0	0	0	0	0.55002	-0.645218	2.62525	11.127	77.402	28.9618	0	1.98396	3.48987	0	0	1.80893	-0.537475	0	0	0	0	0	0	0.481691	-0.625315	2.49758	1.83964	4.67863	12.6542	0	9.90825	4.91069	0	1.44988	-0.260547	0	0	0	0	0	0	0.61498
606	-0.356495	0.517878	-0.164774	1.49543	0.339804	0.395303	0.915569	1.28579	1.25885	1.61717	1.89909	2.33511	0.971485	1.8524	18.9095	47.0786	16.5141	1.22782	0.524847	1.41444	0	0	0	-0.518857	0	0	0	0.05059	-0.048297	0.46977	0	-0.625315	0	1.76799	1.75244	0	11.855	14.407	9.89842	0	0	-0.22804	0	0	0	0.134725	0.863263	1.84588	0
607	0	-0.208174	-0.455592	-0.228645	-0.472757	0	-0.278438	-0.095468	0.021677	0	0	0.471002	0	-0.396103	0	36.7353	14.9858	2.33016	0.941763	2.30543	-0.261364	-0.531338	-0.151184	-0.557127	0	-0.06801	-0.126567	0.059614	0	0	0.411244	0	-0.589508	0	2.41412	6.70658	2.83547	4.149	3.20457	-0.200135	0	-0.271395	0.180028	0	0	0	0.630052	1.12907	0
608	-0.208744	0.449303	-0.349759	-0.258399	0	0	0	0	0	-0.088073	0	0.401867	-0.487883	-0.4069	5.33483	12.0064	0	1.06124	0.524136	1.72921	0.675027	0	0	-0.378534	-0.192855	-0.048851	-0.134183	0.04985	0	0.216545	0.409208	0	0	0	0	3.73283	0	0	0	0.431838	1.6497	0.230361	0.469142	0.834794	1.0978	2.05729	3.04415	3.20947	2.50196
609	0	0	0	2.65877	0	0	-0.497266	0	0.063108	0	0	0	0	0	23.2968	77.402	33.3412	26.7769	16.5775	37.0314	0	0	2.8274	0	0	-0.120881	0	0.163578	0	0	0	0	0	5.76663	4.67863	17.8023	26.5559	34.0905	40.4468	0	2.24343	0	0	-0.122975	0	0.50547	0	0	0
610	0	-0.297987	0	-0.265511	-0.526192	0	0	0	0.034193	0	0.082956	0	0	0	0	24.2572	0	1.54038	0.916994	8.18103	-0.257811	0	-0.157367	-0.532605	0	0	0	0.066414	0	0.202858	0	0	0	0	1.43597	0	1.51958	2.74138	4.84145	-0.437228	0	-0.259876	0.339676	-0.087858	0.270465	0.196292	0.961964	0	0.648248
611	-0.147856	0.332965	-0.319739	0.851608	-0.361056	-0.056134	-0.184453	-0.091104	0.013936	-0.072763	0.066452	1.48532	0.794658	0.924787	2.82151	34.9707	7.31966	4.34275	3.15875	1.11216	0.505625	0	0.963836	0	0	0	0	0	0	0	2.07956	0.978549	1.02369	0.81694	5.783	5.57004	5.01374	5.41268	1.95181	0.495984	0.186	0.432671	0.586009	1.23539	1.56689	2.25767	2.94115	4.14756	0.42072
612	0	2.06713	0	5.41669	-0.704021	-0.094228	0	1.3776	0.027972	2.72507	0.171859	1.55784	0	0	76.8703	81.2627	28.9618	26.7769	16.5775	37.0314	1.30617	0	3.14537	-0.672244	-0.228382	0	1.55235	0.060901	2.29033	0.332332	0.758588	0	0	8.94555	6.45272	7.04689	11.9092	15.1635	17.4557	1.9788	0	0.44769	0.550392	3.46865	0.185159	2.60045	1.169	6.07316	6.94862
613	0	0	0	0	0	0	0	0	0	0	0	0	0	0	0	0	0	0	0	0	0	0	0	0	0	0	0	0	0	0	0	0	0	0	0	0	0	0	0	0	0	0	0	0	0	0	0	0	0
614	-0.153636	0.353845	-0.086715	0.903254	-0.273656	0.273917	-0.159198	-0.082041	0.012557	1.11054	1.17314	0	0.622121	0.891846	3.21052	26.6222	3.50645	0	0.358208	4.59922	0.821955	-0.101826	1.21298	0	0.263883	-0.057575	0	0.049803	1.81713	1.79306	0.246703	0.70513	1.09036	0	5.4618	2.57415	1.32929	1.47296	6.9218	-0.135849	0	0.294147	0.234489	1.29224	2.34707	2.60045	1.169	1.63049	1.36987
615	-0.240529	-0.159746	-0.448656	0	-0.319139	0	0	-0.133636	1.55611	0	0	2.9073	0	0	0	0	0	1.0317	3.92025	1.5379	0.686466	-0.175777	2.06909	-0.107216	0.266549	0.862423	1.52231	0.050377	1.9548	2.16459	0	0.70871	1.29046	6.15775	7.53635	9.98315	5.1467	0	7.2427	0	0.52713	0	0.201614	-0.053835	0.19273	2.06196	0.962011	1.81591	3.50629
616	0	0	-1.05523	0	-0.532166	0	0	0	5.51115	0	3.52186	0	0	0	21.5567	24.2572	28.9618	5.0615	1.98396	8.18103	0	-0.847974	0	-0.541462	0	0	0	2.78709	0	2.75454	0	0	0	1.81117	1.45005	6.8167	2.89028	4.23181	5.00937	-0.443553	0	-0.301386	0	0	0	5.92747	0	6.07316	0
617	0	-0.296913	-0.675934	0	0	0	-0.219651	0	0	0	0	0	0	0	19.7735	0	7.62474	0	0	0	-0.250203	-0.609134	0	0	0	-0.048859	0	0	0	0	0	0	0	4.47875	0	3.10244	0	0	0	0	1.02514	-0.832036	0.537642	0	0.14363	0.50547	2.99525	5.94279	0.911483
618	-1.20631	-0.622963	-0.17233	-0.524829	-0.545231	-0.234672	-0.211497	-0.252694	2.44273	-0.356626	0	1.55784	-0.645218	1.10313	18.6147	77.402	10.4905	1.68257	0.916994	2.12597	0	-0.179397	0	0	0	-0.052506	0	2.32253	0	0.949565	0	0	1.0843	4.92071	4.67863	4.85059	2.04889	4.04751	2.96239	0.436871	0	0	0	-0.056144	0	2.60045	0	5.94279	0
619	-0.229959	-0.144456	-0.113511	-0.249489	-0.314589	-0.073107	-0.172666	-0.10679	0.017566	-0.093282	0.06824	0.427214	-0.375193	-0.346819	17.4127	37.6952	13.0419	0	0.448716	0	-0.384224	-0.148505	0	-0.463162	-0.393442	-0.054336	-0.23675	0.092559	-0.057033	0.254339	0.747514	-0.516683	-0.703939	8.82323	6.41919	12.6109	1.55858	2.88168	2.4873	0.408287	0.520933	0	0.537642	-0.064416	0.282454	0.50547	2.99525	1.69226	1.86389
620	0	0	-0.489559	0	-0.692694	-0.137773	0	0	2.92165	-0.183271	2.46738	0	0	0	10.7477	18.3334	5.97355	2.32195	0.938665	3.49527	0	-0.701061	0	-1.10604	-0.620225	0	0	5.0101	-0.107462	3.85168	0	0	0	3.28345	1.75244	3.39143	6.70403	9.90825	12.1049	-0.256072	0	-0.521494	0.537642	0	0	5.92747	2.99525	6.04043	0
621	-0.208054	-0.164865	-0.42869	-0.235905	-0.293002	-0.081737	0	-0.102893	0.018275	-0.0995	0.079387	2.4255	1.40058	1.20394	7.35535	24.3292	10.3364	0	0	0	-0.168575	-0.420681	0	-0.330651	-0.191286	-0.042039	-0.119977	0.043767	-0.025583	0.189906	2.49749	0.999844	1.0583	1.01338	1.34095	3.49979	1.28653	1.75048	1.81242	-0.217835	0.249572	-0.182849	0.255641	-0.052866	0.129915	0.175497	0.863263	1.34302	2.42504
641	0	0.699215	-0.250526	2.81353	0.443489	0.601445	1.71011	2.00293	2.92165	3.11987	3.52575	2.96517	1.17233	1.57643	26.1683	122.61	16.98	2.32195	0.938665	3.49527	0.65515	-0.190874	1.91262	-0.128833	0.31065	1.41857	1.72677	1.84688	2.19295	2.46467	2.85492	0.907074	1.28009	4.90817	7.02111	7.91037	1.75356	2.50196	2.904	0.635637	0.539471	-0.264625	0.267098	-0.126875	0.28055	3.22349	4.49833	6.38887	0.660088
642	-0.392753	0.985224	-0.400097	1.4804	0.396759	0	1.72043	1.09126	2.93803	3.13812	3.54733	2.27276	-0.524795	-0.457608	38.5697	61.6112	0	1.59792	0.944366	3.51969	1.2219	0	1.56042	-0.134944	-0.379057	2.21089	1.50233	2.71807	3.33435	3.82333	2.84342	0	0	8.4577	6.31549	6.6336	1.92464	4.0945	4.84145	0.430791	0.326477	-0.263709	1.23	-0.242699	0.18314	0.50547	2.99525	5.94279	0.588222
643	0	-0.622963	0	-0.524829	0.517618	0	1.7357	0.80565	0.027972	-0.356626	0.350099	0	1.44466	-0.790463	76.8703	81.2627	32.1245	26.7769	16.5775	37.0314	-0.376482	0	-0.254024	-0.151724	0	1.60502	1.04576	0.060037	-0.055985	0.465459	0	1.11199	-0.87706	8.67359	6.37738	12.4739	11.449	14.56	16.7381	-0.158701	0.487797	0.345515	0.537642	1.76138	0.949024	0.221756	2.99525	5.94279	1.86389
644	0	0.979024	-0.185851	1.6265	0.536928	0.409084	1.20794	2.00293	1.40438	2.26649	1.9077	2.19878	1.4303	2.65452	38.3259	84.2407	23.1465	12.2838	7.84326	15.8213	0.777133	-0.156834	1.40035	-0.14676	0.243242	1.1804	1.72677	1.25498	1.86378	1.77741	2.36672	1.02647	1.74621	5.75036	6.05191	9.40974	6.94619	8.60828	9.7033	-0.262949	0.373723	-0.383512	0.211746	0	0.567681	0.148555	0	1.69226	0.56405
645	0	0	0	-1.06923	0	-0.142198	0	0	0	0	0	0	0	0	21.5567	24.2572	14.4873	5.0615	1.98396	8.18103	0	0	-0.36305	0	-0.290893	0	0	0	0	0	0	0	0	1.76609	1.43597	4.66022	2.79942	4.0945	4.84145	0	1.02514	0	0.346883	0	0	0	0	0	0
646	0	0	0	-1.06923	0.424899	-0.234672	0	0	0.063108	-0.356626	0.350099	0	0	0	21.5567	77.402	9.03567	0	0	0	0	0	-0.720249	-0.144863	-0.620225	0	0	0.163578	-0.107462	0.949565	0	0	0	3.28345	4.67863	4.24325	0	0	0	0	1.02514	0.287743	0.537642	0	0	0.50547	2.99525	5.94279	0
647	0	0	-0.675934	-0.228757	0.436677	-0.076766	-0.349377	-0.136199	0	-0.088627	1.86599	0.579743	1.17503	-0.59444	38.5697	61.6112	23.2383	12.3637	7.8909	15.9319	0	-1.13309	-0.165851	-0.171581	-0.260964	-0.121152	-0.222661	0	-0.031227	2.49497	0.694588	1.35539	-1.14612	15.7242	7.7073	17.9911	26.5559	34.0905	40.4468	-0.403653	0.239519	0.338239	0.234489	-0.123243	0.185674	0	0.718626	3.76947	0.883783
649	0	0	0	0	0	0	0	0	0	0	0	1.55784	0	0	21.5567	11.9729	14.4873	0	0	0	0	0	0	0	0	0	0	0	0	0	1.37609	0	0	3.28345	1.12982	6.52902	0	0	0	0	0	0	0	0	0	0	0	0	1.86389
650	0	0	0	0	0	0	0	0	1.97225	2.06925	2.30258	0	0	0	0	0	13.3936	0	5.22773	0	0	0	0	0	0	0	0	5.0101	6.57752	8.02948	0	0	0	0	0	11.5005	0	34.0905	0	0	0	0	0	0	0	5.92747	9.44756	13.7389	0
651	-0.231296	-0.145871	-0.340932	0	-0.287039	0	-0.160734	-0.121222	0.015165	-0.070467	0.063802	0.431139	0	-0.348658	0	38.0381	0	0.999302	0.497649	1.61413	0	0	-0.255039	-0.397222	-0.191109	-0.047532	0	0	-0.027514	0.218636	0	-0.51441	0	1.03347	6.39319	3.59358	1.96649	4.26785	5.05347	0	0.487797	-0.20871	0.195743	-0.055152	0	0	0.718626	1.34623	0
652	0	0.979024	-0.250526	1.93368	0	0.581747	1.71011	2.00293	0	2.04461	2.46738	2.33976	1.88121	1.24005	26.1744	61.4178	0	12.2838	7.84326	15.8213	2.64112	-0.375533	2.8274	0	0.522187	4.53383	5.83164	0	2.95615	3.85168	3.55158	2.8595	1.34624	8.55191	7.7073	0	26.5559	34.0905	40.4468	0	0	0.6022	0	0	0	2.60045	0	0	0.613834
653	0	0	0	0	0	0	0	0	0	0	0	0	0	0	39.6784	259.3	64.2204	0	0	0	0	0	0	0	0	0	0	0	0	0	0	0	0	8.8099	20.5769	33.3239	0	0	0	0	0	0	0	0	0	0	0	0	0
654	0	0.515369	-0.166062	1.52886	0.440312	0.394621	0.786964	1.04725	1.6385	1.70266	1.88455	2.06249	0.701473	1.35902	11.1475	27.8115	16.7478	5.53352	4.38075	7.83004	1.2219	-0.279749	2.95574	-0.225734	0.391848	1.57221	2.7346	2.71807	3.33435	3.82333	3.83323	0.756711	1.90455	4.14424	4.67339	17.4691	7.62387	14.0876	16.177	-0.454464	1.02514	-0.526014	0.331194	-0.12251	0.567681	0.50547	2.99525	5.94279	0.933984
655	0	0	0	-0.322518	0	0	0	0	0	0	0.093475	0.295488	1.1738	0	0	0	7.66851	12.3273	7.86916	15.8814	0	0	-0.266229	0	0	0	0	0	0	0.306607	0.267281	1.35539	0	0	0	4.5069	26.5559	34.0905	40.4468	0	0.304564	0	0	0	0	0	0	1.38425	0.359993
656	0	0	0	-0.260589	-0.520891	-0.234672	-0.971872	-0.25837	0	0	0	1.55784	-1.40294	-1.31281	10.736	129.318	14.4873	5.0615	1.98396	3.69297	0	0	-0.172157	-0.613009	-0.620225	-0.241501	-0.337636	0	0	0	1.37609	-1.31924	-1.84274	1.78522	11.1159	6.52902	6.70403	9.90825	5.20616	0	0.24789	-0.295447	0.537642	-0.242699	0.27963	0	0	0	1.86389
657	0	0	-0.423064	0	0.520767	-0.065714	0	0	0.017819	-0.124662	0.093609	0.464135	-0.59961	-0.477684	24.8431	76.8433	21.7379	8.07483	5.35316	10.0823	0	-0.736884	0	-0.308795	-0.260695	0	0	0.07583	-0.107462	0.4555	0.715761	-1.31924	-1.17028	15.7242	20.5769	33.3239	26.5559	34.0905	40.4468	-0.268237	0	0.595566	0.234264	0	0	0.221756	2.99525	2.6128	0.911483
658	-0.226188	-0.142473	-0.129573	-0.224989	-0.320749	-0.057753	0.736107	-0.105115	0.014959	1.40563	0.060917	0.343864	0.833295	-0.382747	0	11.1067	0	0.841767	0.445189	1.37867	0	-0.193623	0	0	0	1.60613	-0.232106	0	2.48635	0.203483	0	1.115	0	1.32195	1.45364	3.86734	1.36137	0	3.32027	0.561845	0	0	0	1.75092	0.276678	0	4.40123	1.20867	0
659	0	0	0	1.47072	0.539381	0.477089	1.20794	2.00293	0.021645	-0.120107	0	0	0	0	0	0	33.1193	12.2838	7.84326	15.8213	0	0	1.86398	-0.226472	0.396914	2.26052	5.83164	0.07583	-0.048297	0	0	0	0	0	0	33.3239	26.5559	34.0905	40.4468	0	1.27696	0.365087	0.494088	1.27619	2.35479	0.177521	0.87624	0	0
660	0	0	0	0	0	0	0	-0.12502	0	0	0	0	0	0	76.8703	81.2627	32.1245	0	0	0	0	0	0	0	0	0	-0.163932	0	0	0	0	0	0	15.7242	7.7073	17.1937	0	0	0	0	0	0	0	0	0.138454	0	0	0	0
661	0	0	0	0	0	0	0	0	0	0	0	0	0	0	37.8423	77.402	15.2061	26.7769	16.5775	37.0314	0	0	0	0	0	0	0	0	0	0	0	0	0	8.46678	4.67863	6.83183	26.5559	34.0905	40.4468	0	0	0	0	0	0	0	0	0	0
662	-0.571418	-0.207752	0	2.01147	-0.546962	-0.080538	-0.491023	0	0	0	0.120402	0.823623	-0.523593	-0.599174	7.56616	0	5.68065	0	0	0	1.26638	-0.375533	0	-0.221865	0.387254	4.53383	5.83164	5.0101	2.95615	3.85168	10.1659	1.35539	2.53811	8.9072	7.7073	8.46961	26.5559	34.0905	16.8022	-0.290125	1.7209	-0.311574	0.210792	-0.123969	0.273702	0.268989	0.865432	1.81591	0.940523
663	0	0	0	5.41669	0.945139	0.82688	1.7357	4.10245	0.063108	-0.356626	0.350099	7.99351	-0.645218	4.36005	0	0	0	5.0615	1.98396	8.18103	0	0	5.86386	-0.313574	0.548014	2.27445	5.83164	0.163578	-0.107462	0.949565	10.1659	-0.625315	4.01562	0	0	0	6.70403	9.90825	12.1049	0	4.71476	0.604449	0.793587	1.76138	4.76482	0.50547	2.99525	5.94279	6.94862
664	0	-0.295044	-0.717615	-0.397056	-0.464631	-0.103739	-0.491023	-0.247552	0.033456	0	0.122583	0.456602	-0.523593	-0.599174	10.7477	36.5995	33.1193	2.32195	0.938665	3.49527	-0.386124	-0.866342	-0.268162	-0.554992	-0.299839	-0.124186	-0.33693	0.092941	0	0.335366	0.404628	-0.517565	-0.89698	1.85007	2.50881	18.3665	2.96964	4.35163	5.15605	0	0.520933	0	0	0	0	0	0.707965	2.70226	0.61498
674	0	0	-0.356742	0	0	0	0	0	0	0	0	0	1.44466	1.37907	21.5567	77.402	28.9618	0	0	0	0	-0.375533	0	0	0	0	0	0	0	0	0	1.35539	1.34624	3.28345	4.67863	12.6542	0	0	0	0.872406	0	0	0	0	0	0	0	0	0
675	0	0	0	5.41669	1.55737	0.82688	1.19202	4.10245	2.44273	-0.160079	0.17101	0	-0.645218	1.93606	21.5567	38.1944	28.9618	0	0	0	0	0	5.86386	-0.503328	0.548014	1.56416	5.83164	2.32253	-0.048297	0.4555	0	-0.625315	1.86733	3.28345	2.50519	12.6542	0	0	0	0	4.71476	0.952545	0.793587	1.22937	4.76482	2.60045	1.169	2.6128	0
679	-0.385514	0.979024	0	2.01147	0.526242	0.591243	0.977752	2.00293	0	0	0	2.43845	0.797465	-0.407065	38.3259	122.61	22.4406	12.2838	7.84326	15.8213	-0.365381	-0.397879	0	0	0	0	0	2.71807	3.33435	3.82333	3.05606	-0.349113	1.31629	8.4577	10.5045	12.2723	11.089	14.0876	16.177	1.9788	0.520933	-0.373658	0.338698	-0.08914	0.567681	5.92747	9.44756	13.7389	2.42636
680	0	0.47543	-0.131586	1.23696	0	0	0.663779	0	0	0	0	2.17532	-0.373403	-0.316781	14.866	51.3962	15.1957	4.7882	4.09768	7.16277	1.25903	-0.197852	2.06812	0	0	1.24453	0	0	0	0	5.42225	-0.513025	-0.593517	6.4192	10.7883	17.9512	6.25688	14.56	16.7381	0.579735	2.24343	0.441013	0.557763	0	1.56828	5.92747	2.26667	4.12937	6.94862
684	0	0	0	0	0	0	0	0	0.024057	0	0.059788	0	1.00671	1.07336	0	0	0	0	0	0	0	0	0	0	0	0	0	0.163578	0	0.184674	0	1.35539	1.2288	0	0	0	0	0	0	0	0	0	0	0	0	0.50547	0	0.972533	0
685	-0.197009	-0.144178	-0.416119	0	0	0	0.607705	0	1.31542	1.41784	0	0.353613	0.839123	0.94586	12.6351	37.6274	9.41352	5.93243	4.11867	7.21259	0.841813	-0.211765	1.63939	-0.216976	0.390519	0.927888	1.53386	1.54296	1.9548	2.18631	2.69783	0.943014	1.00399	0.918853	1.2538	6.73045	7.52896	9.38553	3.17791	0	0.487797	-0.832036	0.537642	0.944927	0.281438	2.60045	4.40123	2.69383	0
686	-0.206161	-0.120597	-0.41604	-0.247735	-0.320118	-0.055705	0.694686	-0.097201	0.014415	1.72232	0.0781	0.461629	0.971485	1.02309	23.9887	73.9742	21.0075	7.82229	5.20569	9.74279	0	-0.433624	-0.149911	-0.362555	0	0.866878	0	0	1.66942	0.19536	0.352897	0.831351	0.962932	4.99927	6.0796	9.56465	5.90554	7.21009	8.05734	-0.169427	0.221816	-0.18165	0	0.725853	0	0	2.00038	1.05532	0.472603
688	0	0	0	0	0	0	0	0	0	0	0	0	0	0	0	0	0	0	0	0	0	0	0	0	0	0	0	0	0	0	0	0	0	0	0	0	0	0	0	0	0	0	0	0	0	0	0	0	0
689	0	0	-0.558183	-0.558613	-0.690943	-0.138472	-0.493985	0	0	0	1.97365	0.487572	1.17503	1.53714	26.2731	83.9631	0	6.45147	5.7384	1.81072	0	-0.843014	-0.720249	-1.09629	-0.620225	-0.241501	0	0	0	2.70225	0.529142	1.35539	1.76787	8.5493	11.018	0	7.22774	15.0246	3.20323	-0.241584	0.52713	-0.387305	0.342571	-0.123969	0	0	0	3.29876	0.551533
690	0	-0.197463	-0.458016	-0.313001	-0.26908	-0.08175	0	-0.165661	1.5638	-0.125793	0	0	-0.442538	-0.354392	0	23.2026	9.90481	5.52888	0.457448	1.75907	-0.376482	-0.66379	-0.267403	-0.336895	-0.296261	0	-0.328518	1.83883	-0.055985	0	0	-0.513025	-0.589735	0	2.45297	6.8167	6.03934	2.07329	3.24039	0	0	-0.174393	0.34858	-0.08616	0.567681	2.60045	0	1.69226	1.86389
691	0	0.979024	0	1.43977	0.38205	0	0	-0.174312	2.92165	-0.183271	3.52575	0.442101	1.17233	0	0	122.61	10.4385	2.32195	0.938665	3.49527	2.64112	0	1.80893	-0.145735	0	0	-0.330098	5.0101	-0.107462	8.02948	0.459636	1.35539	0	0	20.5769	6.83183	6.70403	9.90825	12.1049	1.9788	0.315252	-0.252779	0.570496	1.80079	2.29496	0.50547	9.44756	5.94279	2.1929
692	0	0	0	1.93714	0.909764	0.582753	1.71572	0.907432	2.14071	3.12979	3.53748	2.97038	1.1738	1.99333	38.4585	123.065	33.2298	12.3273	7.86916	15.8814	0	0	2.8274	-0.503328	0.522187	4.53383	1.46172	2.80714	6.57752	8.02948	5.13132	1.35539	2.53811	15.7242	20.5769	33.3239	26.5559	34.0905	40.4468	0	2.24343	0.952545	0.757695	3.46865	1.20555	3.16191	9.44756	13.7389	3.29476
693	0	0	0	0	-0.679248	-0.091543	-0.971872	4.10245	0	0	0.17101	1.55784	1.44466	1.87204	0	0	0	0	0	0	0	0	0	-0.792658	-0.260964	-0.241501	5.83164	0	0	0.4555	1.37609	1.35539	1.80797	0	0	0	0	0	0	0	0	-0.37823	0.234489	-0.242699	4.76482	0	0	2.6128	1.86389
694	0	-0.296913	0	0	-0.311741	-0.102007	-0.348912	-0.249097	0	-0.120467	0	0	-0.524795	0	0	0	0	2.33706	0.944366	3.51969	-0.789766	0	0	-0.395113	-0.384672	-0.120881	-0.679893	0	-0.048297	0	0	-0.625315	0	0	0	0	6.70403	9.90825	12.1049	-0.455026	0.32445	-0.19485	0.338698	-0.122975	0.567681	0.269635	0	5.94279	0.933984
695	0	0	0	0	0	0	0	0	0.034193	0	0.350099	4.40146	-1.40294	-1.31281	76.8703	24.2572	28.9618	12.533	16.5775	37.0314	0	0	0	0	0	0	0	0.091652	0	0.949565	5.56782	-1.31924	-1.84274	15.7242	1.75244	12.6542	11.4916	34.0905	40.4468	0	0	0	0	0	0	0.269635	0	5.94279	3.5845
696	0	2.06713	0	0	0	0	0	0	0	0	0	1.55784	-0.645218	-1.31281	10.7399	77.402	15.2928	5.0615	1.98396	8.18103	2.64112	0	0	0	0	0	0	0	0	0	1.37609	-0.625315	-1.84274	1.78577	4.67863	6.86834	6.70403	9.90825	12.1049	1.9788	4.71476	0.952545	1.23	3.46865	4.76482	5.92747	9.44756	13.7389	6.94862
697	-0.303779	1.01039	-0.39545	2.04685	-0.702209	-0.103379	-0.361816	-0.255359	2.18995	0	3.63483	3.01297	0	1.32595	39.5558	62.3802	34.1441	12.6883	8.08451	16.3817	0	-0.136541	-0.209006	-0.180812	0.327092	1.28027	1.90766	0.055007	1.99068	2.7075	0.410775	0.711231	0	1.30465	1.26228	4.73582	1.93368	2.7784	3.23922	0.422128	0.520933	0.594115	0.775382	1.82028	4.76482	0.273104	4.50371	13.7389	0.883783
698	0	0	0	0	0	0	0	0	0	0	0	7.99351	0	0	76.8703	24.2572	28.9618	26.7769	16.5775	15.288	0	0	0	0	0	0	0	0	0	0	10.1659	0	0	15.7242	1.75244	12.6542	26.5559	34.0905	15.8639	0	0	0	0	0	0	0	0	0	6.94862
699	0	0	0	-0.557138	-0.46059	-0.101906	-0.492634	-0.248392	0.033558	-0.120303	0.172621	4.23912	1.1738	-0.462417	26.2314	123.065	33.2298	12.3273	7.86916	15.8814	0	0	-0.720249	-0.632579	-0.384941	-0.241501	-0.679893	0.163578	-0.048297	0.949565	10.1659	1.35539	-0.81126	8.55191	20.5769	33.3239	26.5559	34.0905	40.4468	0	1.02514	-0.304483	0.338925	-0.242699	0.567681	0.50547	1.169	5.94279	6.94862
700	0	0	-0.356742	0	0	0	0	0	0	0	0	2.69394	0	0	76.8703	259.3	64.2204	26.7769	16.5775	37.0314	0	-0.375533	0	0	0	0	0	0	0	0	3.39559	0	0	15.7242	20.5769	33.3239	26.5559	34.0905	40.4468	0.872406	0	0	0	0	0	0	0	0	2.1929
701	0	-0.295044	-0.673451	2.81353	0	-0.10343	0	0	0.021645	2.26556	2.46738	1.83631	1.17233	-0.799277	5.21734	122.61	10.1201	8.58044	7.84326	15.8213	-0.384224	-0.808031	3.09776	0	-0.298251	0	0	0.060516	2.51882	2.77716	2.32099	1.11992	-1.18881	1.03724	10.9855	4.78877	7.99635	14.8909	17.1314	0	4.71476	-0.832036	0	-0.12657	0.567681	0.221756	4.45354	6.04043	1.68243
702	0	0	0	0	0	0	0	0	0	0	0	4.18166	0	0	0	0	33.3412	0	0	0	0	0	0	0	0	0	0	0	0	0	5.28774	0	0	0	0	17.8023	0	0	0	0	0	0	0	0	0	0	0	0	3.39802
703	0	0	0	0	0	-0.234672	-0.512384	0	5.51115	0	0.1145	1.55784	0	0	7.07592	77.402	0	5.0615	1.98396	8.18103	0	0	0	0	-0.387589	-0.086913	0	2.78709	0	0.253365	0.733969	0	0	1.07398	2.45297	0	2.89028	4.23181	5.00937	0	0	0	0.537642	-0.126641	0	5.92747	0	1.6999	1.86389
704	0	0	0	-0.557138	0	0	0	0	0.033558	-0.183853	3.53748	0.826157	1.1738	-0.612466	10.7849	0	10.1411	2.33016	0.941763	2.34963	0	0	-0.720249	0	0	0	0	0.163578	-0.107462	8.02948	1.37609	1.35539	-1.19993	3.28345	0	6.52902	6.70403	9.90825	4.91069	0	1.02514	0	0	0	0	0.50547	2.99525	13.7389	1.86389
705	0	0	0	0	-0.4295	-0.134974	-0.971872	0	0	0	0	1.55784	-0.645218	1.8569	21.5567	77.402	10.3816	26.7769	16.5775	37.0314	0	0	0	-0.508377	-0.375782	-0.241501	0	0	0	0	1.37609	-0.625315	1.79391	3.28345	4.67863	4.80502	26.5559	34.0905	40.4468	0	0	-0.247099	0.331194	-0.242699	0	0	0	0	1.86389
706	0	0	0	0	0	0	-0.512384	-0.25304	0	0	0	0	-0.645218	-1.31281	0	0	0	0	0	0	0	0	0	0	0	-0.124594	-0.330557	0	0	0	0	-0.625315	-1.84274	0	0	0	0	0	0	0	0	0	0	-0.126641	0.2738	0	0	0	0
707	-0.271647	0.496236	-0.184572	-0.233928	0.310633	-0.059748	0.676459	0.781951	1.34348	1.3981	1.81563	0.441322	1.05511	-0.308121	18.1752	54.5294	4.44006	6.15508	4.24456	6.57236	0	0	2.18977	0	0.393624	0	0	0	-0.048297	0.949565	10.1659	0	1.31733	0	0	8.623	0	0	0	0	1.74409	0	0.579313	0	0	0	1.169	5.94279	6.94862
708	0	0	0	0	0	-0.069274	-0.342262	0	0	0	0	2.86366	3.14121	1.82888	38.2979	259.3	64.2204	8.3991	16.5775	9.62317	0	0	0	0	-0.199952	-0.083317	0	0	0	0	3.61116	2.8595	1.76787	8.55191	20.5769	33.3239	7.66386	34.0905	9.89842	0	0	0	0.183548	-0.086018	0	0	0	0	2.32506
709	0	0	0	0	0	0	0	-0.249458	0	0	0	0	0	0	21.5567	77.402	28.9618	0	0	0	0	0	0	0	0	0	-0.325806	0	0	0	0	0	0	3.28345	4.67863	12.6542	0	0	0	0	0	0	0	0	0.26989	0	0	0	0
710	0	0	0	0	0	0	0	0	2.44273	0	0	0	1.44466	0	76.8703	259.3	34.6018	5.0615	1.98396	8.18103	0	0	0	0	0	0	0	2.32253	0	0	0	1.35539	0	15.7242	20.5769	18.4333	6.70403	9.90825	12.1049	0	0	0	0	0	0	2.60045	0	0	0
711	-0.27566	-0.131727	-0.312867	-0.181891	0	-0.067047	0	-0.124426	0.016238	-0.071173	0	0.342639	-0.471237	-0.322152	5.09686	16.2772	6.18004	1.16346	0.455134	1.65915	0	-0.513201	0	-0.617024	-0.394367	-0.061503	0	0.092883	0	0.247463	0.459636	0	0	3.28345	0	0	6.70403	4.04751	12.1049	-0.173095	0	-0.259646	0.263325	-0.057887	0	0.198448	0	1.17265	0.503515
712	0	0	-0.356742	5.41669	0.427815	1.36461	3.38479	4.10245	5.51115	6.07094	7.1745	7.99351	1.44466	4.36005	76.8703	259.3	64.2204	26.7769	16.5775	37.0314	0	-0.259978	2.95574	-0.130363	0.526739	2.21089	2.7346	2.71807	3.33435	3.82333	5.2779	1.10022	2.49883	8.4577	10.5045	17.4691	11.089	14.0876	16.177	0.872406	4.71476	0.289566	1.23	3.46865	4.76482	5.92747	9.44756	13.7389	6.94862
713	0	0	0	0	0	0	0	0	0	0	0	0	0	0	0	259.3	0	0	0	0	0	0	0	0	0	0	0	0	0	0	0	0	0	0	20.5769	0	0	0	0	0	0	0	0	0	0	0	0	0	0
714	-0.594578	-0.302334	-1.05555	-0.410939	-0.952942	-0.140488	0	-0.253575	0.034186	-0.187447	0.176155	0.604507	-0.856176	-0.396512	26.987	62.1635	23.5015	2.38091	0.960925	3.59069	0	0	0	0	0	-0.241501	0	0	0	0	0	0	0	8.72353	7.7073	17.9911	6.70403	9.90825	12.1049	0	0	0	0	-0.242699	0	0	0	0	0
715	-0.190288	0.532584	-0.392053	0	-0.404197	0	0	-0.247552	0	0	0	0.577878	-0.840194	0	10.7477	25.1181	0	2.32195	7.84326	15.8213	0.453683	0	-0.155261	-0.354022	-0.149126	-0.049936	-0.131136	0.042553	-0.024477	0.197094	0	-0.376006	-0.467641	0.852775	1.0663	2.23689	1.18449	5.54555	6.09126	0.341988	1.64698	0.242997	0.404174	1.20587	1.52729	2.20824	2.86355	4.03674	1.95382
716	0	0	0	5.41669	1.55737	1.36461	3.38479	2.01835	5.51115	6.07094	7.1745	7.99351	3.14121	2.67017	21.5567	77.402	9.66808	26.7769	1.98396	8.18103	0	0	5.86386	-0.503328	0.861867	4.53383	2.79453	5.0101	6.57752	8.02948	10.1659	2.8595	2.53811	3.28345	4.67863	4.5069	26.5559	9.90825	12.1049	0	4.71476	0.952545	1.23	3.46865	2.26532	5.92747	9.44756	13.7389	6.94862
717	0	-0.160095	0	0	0	-0.081559	-0.332198	0	0.017907	-0.125793	0.095275	0	-0.442538	0	5.4803	14.4644	7.68903	0	0	0	-0.259604	0	0	0	-0.292655	-0.119136	0	0.059614	-0.055077	0.327317	0	-0.509778	0	1.30582	1.44163	4.69094	0	0	0	-0.30644	0.371762	-0.31405	0.262573	0	0.128464	0	0	0	0.930101
718	0	1.00321	0	2.87732	0.687764	0.816932	1.75031	1.45754	2.98541	3.19096	2.54336	4.31922	1.18271	1.30577	39.2752	25.3839	22.7713	2.38091	0.960925	3.59069	2.64112	0	5.86386	-0.313574	0.861867	4.53383	2.92115	5.0101	6.57752	3.961	10.1659	1.35539	1.42653	15.7242	2.50519	17.1937	6.70403	9.90825	12.1049	1.9788	0	0	0	0	0	0	2.99525	0	0
719	-0.372973	0.446808	-0.25114	1.92955	0.52299	0.569744	0	1.08577	0	1.76622	1.95613	2.93295	0.990851	1.59589	15.8709	77.7298	11.1154	1.25065	0	0	0	0	0	0	0	4.53383	2.83528	2.32253	0	0	10.1659	0	0	6.03021	20.5769	8.5295	11.4916	34.0905	16.9135	0	0	0	0	1.18719	1.2342	1.72014	0	0	2.36295
720	0	0	0	0	0	0	0	0	0	0	0	0	0	0	6.53314	81.2627	17.7788	26.7769	16.5775	37.0314	0	0	0	0	0	0	0	0	0	0	0	0	0	1.20416	7.7073	10.0607	26.5559	34.0905	40.4468	0	0	0	0	0	0	0	0	0	0
721	0	0	0	-0.295191	-0.631929	-0.078514	-0.226271	-0.111943	0	0	0.091841	2.30972	0	-0.40973	14.999	73.9742	5.2919	1.47861	0.467479	2.15239	0	0	-0.256712	-1.10836	-0.293339	-0.068726	-0.182267	0	0	0.329391	3.81031	0	-0.737053	4.96596	10.9855	3.13005	2.95397	2.24843	5.12708	0	0.487797	-0.832036	0.338698	-0.087465	0.188643	0	0	2.62696	3.29476
722	-0.202625	0	-0.13531	0	0.34623	-0.059962	0.621138	0.73096	0	-0.087806	0.079735	0.402313	-0.38995	0	0	57.0166	0	1.20285	3.90378	7.78858	-0.232384	-0.154641	-0.159031	-0.128255	0	0.8957	1.10509	0.051932	0	0	0.395983	0	-0.504586	1.20076	7.02111	3.51333	0	7.08019	9.7033	0.553443	0	0.342677	0.244564	0.929484	1.22742	0	1.41307	2.62696	0.950079
724	0	0	-0.958975	0	0.546899	0.784869	0	2.04733	1.58037	-0.160079	2.25525	4.05885	3.14121	1.53097	76.8703	259.3	23.2619	12.6747	16.5775	7.26242	0	-0.813148	0	-0.159487	0.403295	0	2.00605	1.40487	-0.037327	2.10759	3.8313	1.81347	1.3271	8.9043	11.0926	10.3644	8.09357	15.0714	6.59657	-0.403653	0	0.363658	0.757695	0	2.29813	1.74205	1.169	3.76947	3.29476
735	-0.18774	0.456816	0	1.35716	0.444709	-0.056574	-0.205683	-0.086518	0.016815	1.17142	0.073302	0.365409	-0.364657	-0.416528	14.1387	14.4968	3.07679	5.0654	3.96751	6.02413	-0.24291	-0.159697	1.998	-0.209942	0.271701	1.21695	1.14101	1.91884	1.4936	2.11939	2.93667	0.927073	1.81364	1.04765	7.30182	5.13547	1.49796	2.62468	0	0.562676	4.71476	0.952545	0.570496	1.75092	1.26382	5.92747	2.26667	6.07316	3.29476
736	-0.143911	-0.096728	-0.105902	0.94739	0	-0.043928	0.523124	0.582368	0	1.06298	1.1424	1.43276	0.659973	0.998736	9.66608	28.4325	3.57314	0	0	0	0	-0.197458	1.65363	-0.468867	0	1.03032	1.12203	0.06265	1.80528	1.85041	2.40768	0.927073	1.81364	5.01712	7.30182	2.98008	1.51379	2.62468	2.45862	0.622905	1.72833	-0.262254	0	0.979141	1.06687	0.266196	2.71331	3.29234	1.82161
737	-0.201794	0.496236	-0.133601	-0.229589	0.3163	0.314265	0.621299	0.651406	1.5831	1.3981	1.43257	1.52492	0.857005	1.3196	3.78025	13.7536	5.22834	1.16346	0.50798	1.43475	0.836723	-0.162131	1.42409	-0.429494	0.242995	-0.049728	0.998048	1.9684	1.8351	1.84992	2.029	0.940312	1.54625	4.53032	6.32964	8.17003	7.48285	9.32414	8.31532	-0.260344	1.64775	0.295631	0	0.958234	0	0.50547	0	0	0.420275
738	0	-0.622963	0	2.65877	0.424488	0.531745	0	1.42404	2.44273	2.72507	3.52186	1.55784	1.44466	-0.550676	17.2928	259.3	0	0	0	0	-0.246266	0	1.6166	-0.117445	0.263956	0	1.29099	1.52681	1.8191	2.13821	0.49568	0.933226	-0.591586	3.93334	7.39119	0	0	0	0	-0.304376	2.24343	0.287485	0.53594	-0.12251	1.6047	2.60045	3.68724	6.07316	0
740	0	0	0	0	0	0	0	0	0	0	0	0	0	1.44924	10.6121	77.402	15.036	0	0	0	0	0	0	0	0	0	0	0	0	0	0	0	1.25703	1.29826	2.38844	4.76025	0	0	0	0	0	0	0	0	0	0	0	0	0
741	-0.191778	0.536138	-0.255142	-0.571695	0.302903	0.331793	0.663941	0.80018	2.17294	1.53583	1.5299	2.41057	0.801115	1.22562	7.71416	0	12.9441	4.96588	5.60553	5.87186	0.453493	-0.133251	0	-0.087881	0.184711	0.73062	0.880849	1.23148	1.27486	1.37537	2.02176	0.621315	0.932002	0.809111	1.12643	5.69858	3.88144	5.11264	4.6551	-0.224478	1.63609	-0.174902	0	0.690867	0.103456	0.157974	0	0	0.457875
742	-0.223923	0.355868	-0.105707	1.09231	0.339043	0.267383	0.613837	0.698273	1.38343	1.41812	1.15162	1.94869	0.839257	1.02031	10.8727	26.6933	9.58986	3.81192	3.45727	5.03393	-0.172925	0	0	0	-0.152336	-0.056026	1.24783	0.067334	-0.040062	0.175119	0	-0.509778	1.21414	0.878883	1.06398	2.87662	1.0291	7.32107	1.97098	-0.135863	0.216516	-0.21248	0.132661	-0.049951	0.866732	0.138964	0.618975	0.833251	0.460131
743	-0.232601	0	0	-0.247735	-0.316673	-0.067168	0.676598	0	0	0	0	0.450139	0	-0.464055	4.20732	47.0786	9.47385	1.21636	0.623006	1.23256	-0.152887	-0.588193	-0.163668	-0.378292	-0.193987	0.911072	-0.130525	0.052576	-0.036758	0.247914	0.393284	-0.566353	0	0	5.39874	4.42018	0	0	0	0	0.21946	-0.178935	0.164542	0.708022	0	0	0	0	0.457732
744	-0.594578	0	-1.05555	-0.40246	-0.456593	-0.101269	-0.502565	0	0	0	0	0.841768	-0.856176	-0.814156	27.3816	85.0372	23.5878	12.5957	8.02927	16.2532	-0.378681	0	0	0	0	0	-0.332644	0.163578	-0.107462	0.949565	0	0	0	8.89272	11.018	18.0872	26.5559	34.0905	40.4468	-0.442561	0.374179	-0.261301	0.256205	-0.123969	0	0	0	0	0.940523
745	-0.216935	-0.123673	-0.290945	-0.227572	-0.375441	0	0	-0.102832	0.016094	-0.09075	0	0	-0.445019	1.20262	3.91972	18.1024	5.66878	0.976765	0.54316	1.55279	0	0	0	-0.489905	-0.155577	-0.044449	-0.151638	0.050377	0	0.172701	0.250879	0	1.29046	0.931257	1.71357	3.19177	1.35441	2.72786	0	0	0	-0.239564	0.147543	-0.048682	0.129332	0.14868	0	0.902204	0.353971
746	-0.161994	-0.123062	-0.292395	-0.205016	0.260079	0	0	-0.080353	1.19738	0	0.055253	1.88525	0	-0.29413	3.51675	31.9698	5.08242	4.67595	3.63579	4.31668	-0.197506	0	-0.154961	-0.096407	-0.139578	-0.041713	0	1.36643	-0.022895	0.165177	2.96123	-0.423538	-0.486721	0.929638	4.98187	3.18543	5.21102	7.22149	4.79726	-0.205798	0.356563	0.232202	0.157519	-0.055152	0.14292	2.60045	0.730653	1.03001	6.94862
747	0	0	0	-0.558613	0	0	-0.3481	-0.132955	0.021703	0	0.123402	0	-0.524795	-0.59444	38.5697	123.447	10.1587	12.3637	7.8909	15.9319	0	0	-0.720249	0	0	-0.12041	-0.215046	0.07583	0	0.472211	0	-0.625315	-1.14612	15.7242	20.5769	6.52902	26.5559	34.0905	40.4468	0	1.02514	0	0	-0.12251	0.179514	0.221756	0	2.71759	0
748	0	0	0	0	0	0	0	0	0	0	0	0	0	0	6.5298	77.402	6.96436	0	0	0	0	0	0	0	0	0	0	0	0	0	0	0	0	1.2037	4.67863	3.38557	0	0	0	0	0	0	0	0	0	0	0	0	0
749	-0.297835	-0.121236	-0.343985	0	-0.291531	-0.066295	0	0	0.017997	-0.07958	0.081374	0.479984	0	0	5.60922	14.5614	10.0088	0	0.419738	0	-0.172945	0	-0.156119	-0.367715	0	-0.055589	-0.146923	0.05933	0	0	0.529042	-0.799381	-0.721417	0	1.43597	0	1.26802	0	1.41406	-0.144926	0.198471	-0.166988	0.160767	-0.049911	0.104082	0.132573	0.50816	1.0565	0.467467
750	0	-0.115898	0	-0.226598	-0.319037	0	-0.175468	-0.085608	0.017535	1.19393	1.75135	0.426444	-0.306977	0	4.87133	15.4767	4.7091	4.37145	0.492914	1.59342	-0.203882	0	-0.208821	-0.4711	0	-0.055576	-0.143312	0.089642	1.67415	3.86809	0.722213	-0.349723	0	1.78405	2.41412	3.23906	5.11929	4.149	4.90808	-0.121711	0	0	0.145515	-0.053622	0.110684	0.189088	1.74196	4.05718	0.646351
751	0	0	0	0	0	-0.080057	-0.226147	-0.134054	2.04939	2.15411	2.39998	2.94989	0	0	5.53649	14.527	7.89422	8.20494	5.42927	8.26319	0	0	0	0	-0.375782	-0.080647	-0.325806	5.0101	6.57752	8.02948	10.1659	0	0	1.78577	1.75244	6.83183	26.5559	34.0905	17.3957	0	0	0	0.331194	-0.083404	0.26989	5.92747	9.44756	13.7389	6.94862
752	-0.186856	-0.134862	-0.346119	-0.232318	-0.295256	-0.079857	-0.194231	0	1.27428	0	0.081374	0	-0.331813	-0.476546	0	48.5326	5.58758	1.23874	3.52332	1.76195	0.479719	-0.114741	1.08602	-0.091106	0.246386	0.798915	0.910411	0.03764	1.51583	1.56262	2.33878	0.643234	1.19716	4.1102	1.06584	6.28637	4.71845	0	6.10867	-0.155916	0.222934	-0.175627	0.206809	-0.052272	0.102389	1.4529	0.727666	1.18657	0.524981
753	-0.174908	0	0	-0.245603	-0.284784	0	0	-0.086354	0.013242	1.18897	0.062289	0	0.687702	-0.29213	14.835	11.2521	4.47325	0.906054	0.448716	5.52879	-0.150258	-0.440751	0	-0.344015	-0.157407	-0.041584	-0.116584	0.038655	1.36359	0	0.264251	0.660333	-0.44252	4.32705	1.10907	0	1.16396	1.74777	5.78748	0	0.283797	-0.182142	0	0	0.111052	0.123867	1.71589	1.00575	0
754	0	-0.136305	-0.507607	2.01855	0.535507	0.349841	-0.348912	-0.094504	1.89535	3.13812	0.12083	0.579743	-0.524795	1.26199	26.2731	61.6112	23.072	12.3637	5.70923	7.77406	-0.199338	-0.73525	3.02016	-0.223544	0.266932	-0.120881	-0.137055	2.32253	6.57752	0.4555	0.694588	-0.625315	1.37375	8.5493	7.7073	17.8023	26.5559	14.8629	9.89842	-0.167243	1.15955	0.266705	0.326112	0	0	1.55464	2.25081	1.18008	0.458058
755	-0.563301	2.06713	-0.958975	2.65877	0.513548	0.467563	1.73185	-0.507043	0.063108	-0.356626	0.11447	1.55784	1.44466	-0.542196	76.8703	259.3	14.4873	12.533	16.5775	37.0314	-0.365381	-0.259978	-0.25007	-0.53453	-0.200145	-0.083935	2.7346	2.71807	3.33435	2.12081	5.2779	0	1.47004	1.76609	2.38844	12.2723	1.958	4.0945	4.84145	0.872406	0.487797	-0.299597	0.209093	-0.122975	4.76482	5.92747	9.44756	3.92882	6.94862
756	-0.193831	0	-0.119027	1.22156	0.287273	0.332079	0.557851	0.694743	0	0	1.22362	0.294914	0.764729	0	3.10918	32.2247	5.68872	4.70246	3.25064	6.09235	0.695443	-0.597741	-0.376031	-0.468475	-0.287061	0	-0.175438	2.08928	2.26071	0.219634	2.40898	0	1.19921	4.94925	1.45364	18.0767	2.00373	2.10496	5.05347	0.409381	1.67955	0.239402	0.482819	0.746586	1.06342	0	0	2.43586	0.402433
757	0	0	0	0	0	0	0	0	2.12876	2.72507	1.77359	0	1.44411	0	17.2928	259.3	34.887	12.533	8.1863	9.62317	0	0	0	0	0	0	0	2.04122	2.95615	1.9838	0	1.35489	0	4.68741	20.5769	18.5761	11.4916	15.0246	9.89842	0	0	0	0	0	0	2.28235	3.68724	2.93551	0
758	-0.360505	-0.191481	-0.188637	-0.369807	-0.401334	-0.095304	-0.264768	-0.160557	0.014456	2.07975	0.09331	0.555577	0.976274	-0.466972	24.2611	74.8887	16.9936	7.90262	5.25256	9.85074	2.64112	-1.13309	5.86386	-0.180889	0.861867	2.29638	5.83164	1.54949	-0.107462	3.97235	10.1659	1.35539	2.49758	3.28345	4.67863	6.83183	6.70403	9.90825	12.1049	0.872406	1.02514	-0.3108	0.537642	-0.124396	0.567681	0.148555	9.44756	2.70226	1.86389
759	0	0	-0.61499	0	-0.33862	0.532322	0	-0.507043	0	0	0.175854	0	-0.645218	-0.542196	0	0	0	0	0	3.37745	0	-0.721319	0	-0.403737	0.362636	0	-0.679893	0	0	0.468427	0	-0.625315	-0.799238	0	0	0	0	0	4.74773	-0.262949	0	-0.198815	0.536456	0	0.567681	0	0	2.69383	0
760	-0.302302	-0.211341	-0.319945	-0.23983	-0.550855	-0.064884	-0.271869	-0.179746	0.021914	-0.121768	0.054348	0.445938	-0.357686	1.04117	11.0663	18.5991	7.83469	2.39254	0.670052	2.38786	0	-0.345279	-0.144269	-0.539774	-0.168752	-0.05609	-0.177637	0.050231	0	0.152681	0.33704	-0.326558	0.968294	1.27917	1.25077	0	1.88904	2.14009	0	-0.146214	0.229663	-0.310433	0.173225	-0.069544	0.194297	0.175835	0	0.793232	0.504309
761	0	-0.300076	0	1.75786	-0.537779	0.418585	0.916501	-0.133707	1.58037	2.72507	7.1745	0.814958	-0.645218	0	24.2793	81.2627	33.3412	26.7769	16.5775	37.0314	-0.376797	0	1.86398	-0.63227	0.288282	1.21181	-0.175004	1.54949	2.95615	8.02948	0.715761	-0.625315	0	5.94668	7.7073	17.8023	26.5559	34.0905	40.4468	-0.440331	1.2661	-0.26442	0.393216	0.854379	0.128203	1.57987	2.72288	6.19015	0.662167
778	-0.39002	0	-0.25145	1.49626	0	0.583594	0	0	2.93803	3.13812	3.54733	1.73902	1.17503	1.2711	38.5697	61.6112	33.3226	12.3637	7.8909	15.9319	1.23666	-0.79006	-0.194432	-0.301062	0	2.2366	2.76769	0	-0.055077	0.45744	0	-0.509778	1.24199	0	0	0	2.83547	4.149	4.90808	0.872406	1.52348	0	0.757695	0	0	5.92747	9.44756	13.7389	1.58142
779	0	0	0	0	0	0	0	0	0	0	0	7.99351	0	0	0	0	0	0	0	0	0	0	0	0	0	0	0	0	0	0	10.1659	0	0	0	0	0	0	0	0	0	0	0	0	0	0	0	0	0	6.94862
780	0	0.700183	-0.255142	1.96551	0	0	0	0	3.00426	2.07519	3.63483	2.41057	1.92752	2.71846	26.6984	126.834	34.1441	12.6883	5.72413	16.3817	1.26008	-0.375533	2.8274	0	0	0	0	5.0101	2.95615	8.02948	3.65397	2.8595	4.01562	8.55191	20.5769	33.3239	26.5559	14.5305	40.4468	0	0.358859	0.589509	0.780959	1.76354	2.28595	0	0.863263	2.67756	0.527655
781	0	0	0	2.65877	0	0	0	0	0	-0.356626	0.350099	1.96037	0.863119	4.36005	76.8703	259.3	64.2204	26.7769	16.5775	37.0314	0	0	2.8274	0	0	0	0	0	-0.107462	0.949565	2.46435	0.819387	4.01562	15.7242	20.5769	33.3239	26.5559	34.0905	40.4468	0	2.24343	0	0	0	0	0	2.99525	5.94279	1.64288
786	0	0	-0.111285	1.53687	0.341781	-0.046437	-0.161635	0.592922	0	0	1.95337	2.39909	0.742954	1.13724	25.1698	77.9415	22.0169	8.17188	5.40993	10.2129	0	-0.123643	2.03592	-0.128753	-0.141931	-0.043298	0.881768	0	0	2.74457	3.78032	0.756734	1.22202	8.4577	10.5045	17.4691	11.089	14.0876	16.177	0.302204	1.35503	0.239054	0.132408	-0.045942	0.746584	0	0	3.36699	2.02842
804	-0.197716	-0.164763	-0.259575	1.12159	-0.4095	0.483827	-0.342463	0.644918	1.58865	-0.078953	1.2287	0	0.74736	1.0589	5.7343	24.0708	10.2375	5.78145	5.55006	10.5352	0.548011	-0.183195	-0.131828	-0.115959	0.26111	1.11124	0.864955	1.3105	1.34835	1.35096	1.90062	0.654484	0.9554	4.28105	5.68478	8.80517	4.5646	6.62962	7.37331	0.965723	1.07013	-0.268044	0.606741	-0.12507	0.826538	2.0695	0.618298	2.13219	0.400014
805	0	0	0	1.32044	0	0	0	0	0.063108	-0.160079	0.350099	0.502234	-0.645218	-0.559112	76.8703	259.3	33.3412	1.49228	0.972842	2.12597	0	0	1.27067	0	0	0	0	0.090998	-0.036807	0.465459	0.376228	-0.513025	-0.695575	8.67359	10.7883	12.7487	1.50461	2.90072	2.4	0	1.14032	0	0	0	0	0.50547	1.169	5.94279	0.56405
806	0	0	-2.15917	5.41669	0.439174	1.36461	3.38479	4.10245	0.063108	-0.356626	0.350099	0.791025	1.44466	2.68362	38.2979	259.3	33.3412	26.7769	16.5775	37.0314	0	-2.61191	5.86386	-0.149583	0.861867	4.53383	5.83164	0.163578	-0.107462	0.949565	0.694588	1.35539	2.55023	8.55191	20.5769	17.8023	26.5559	34.0905	40.4468	-0.915567	4.71476	0.296665	1.23	3.46865	4.76482	0.50547	2.99525	5.94279	0.883783
807	0	0.982394	-0.142148	2.82244	0.44716	-0.057874	0	1.09669	2.93056	2.04795	3.53748	2.40989	-0.356346	1.24088	38.4585	35.211	14.9858	8.64585	7.86916	10.6356	1.23666	-0.147442	2.98913	-0.151998	-0.167991	0	1.51814	2.74558	2.23457	3.86809	3.0294	-0.349723	1.21414	8.54371	4.67944	6.70658	7.8606	14.2751	10.9145	0	1.02514	-0.30434	0.388565	1.75092	0.184712	0.50547	1.169	5.94279	0.638873
811	0	0	0	-0.217761	0	0	0.613761	-0.08628	1.38282	-0.080209	0.056193	0.341657	-0.374772	-0.311163	0	0	0	1.12138	0.492914	1.59342	0	0	-0.147651	0	0	0.850914	-0.117574	1.4145	-0.025722	0.160879	0.305061	-0.377869	-0.4754	0	0	0	1.45332	2.03708	2.34044	0	0.32445	0	0	0.967284	0.141119	3.2026	1.169	0.972533	0.613834
812	0	-0.299813	-0.456421	-0.524829	-0.520145	0	-0.255769	1.362	1.58037	-0.100434	0.118965	1.55784	0	-1.31281	0	77.402	0	0.99447	0.480277	3.37745	-0.258692	-0.464519	-0.25007	-0.528066	0	-0.054798	1.50233	1.389	-0.027019	0.25702	0.714429	0	-1.14669	0	2.38844	0	1.14984	1.66344	3.18064	-0.177677	0.3587	0	0.261692	-0.058702	1.25068	1.57963	0.615942	1.41936	0
813	0	0.712597	-0.395542	-0.571695	0.684386	0.459637	-0.50598	-0.135845	3.00426	3.212	3.63483	0.847132	1.92752	2.71846	0	37.8604	0	0	0	0	1.29826	-0.865652	-0.720249	-0.30958	0.372719	-0.241501	-0.218766	5.0101	6.57752	8.02948	1.37609	2.8595	4.01562	0	4.67863	0	0	0	0	0	2.48109	0	0	1.8133	1.26137	0	0	0	3.58844
814	0	0	0	0	0	0	0	0	0.063108	0	0	0	0	0	76.8703	259.3	64.2204	26.7769	16.5775	37.0314	0	0	0	0	0	0	0	0.163578	0	0	0	0	0	15.7242	20.5769	33.3239	26.5559	34.0905	40.4468	0	0	0	0	0	0	0.50547	0	0	0
815	-0.261885	0	-0.129281	-0.24417	0.371372	0.374567	0.671972	0.689975	1.31064	1.57549	1.54687	1.93992	0.836057	1.43712	4.83335	11.1661	4.94876	5.27672	3.74899	5.56183	-0.789766	-0.232349	-0.347286	-0.228238	0.534541	1.58719	1.40192	2.32253	6.57752	3.87081	5.28774	1.35539	4.01562	3.28345	1.75244	4.24325	11.7816	14.8629	10.2519	0.553443	0.487797	0.444989	0.774862	1.24654	1.15886	2.60045	9.44756	6.07316	3.39802
816	0	-0.137325	-0.537902	-0.247129	-0.31595	-0.070047	0	-0.114185	0.017881	-0.078106	0.116081	0.460746	-0.603096	-0.354254	7.01877	18.0378	9.87468	1.04904	0	1.7555	-0.162281	-0.55401	-0.153081	-0.363675	-0.186786	0	-0.138389	0.046351	-0.023237	0.267503	0.364625	-0.510915	-0.502945	1.11319	1.29933	3.92903	1.22171	0	2.17313	-0.23875	0.239661	0	0.188536	-0.059905	0	0	0.55233	1.79905	0
817	0	0	0	0	0	0	0	0	0	0	0	0	0	0	21.5567	77.402	64.2204	26.7769	16.5775	37.0314	0	0	0	0	0	0	0	0	0	0	0	0	0	3.28345	4.67863	33.3239	26.5559	34.0905	40.4468	0	0	0	0	0	0	0	0	0	0
818	0	0	0	0	0	-0.234672	-0.335786	-0.168336	0.063108	-0.356626	0.11447	0.791025	-0.645218	-0.550676	0	0	0	0	0	0	0	0	0	0	-0.281193	-0.056413	-0.149169	0.064642	-0.03863	0.217938	0.406657	-0.435204	-0.597184	0	0	0	0	0	0	0	0	0	0.341151	-0.069654	0.149006	0.267617	1.38142	1.38107	0.650208
819	0	-0.095731	-0.243649	-0.17047	-0.271068	0	-0.15503	-0.069254	0.011518	1.03518	0.053714	0.26642	-0.291751	0.859012	0	0	0	0.6978	0.354627	0.993652	-0.376467	-0.451366	-0.176596	-0.642689	0	-0.122669	-0.14272	0.05059	2.44897	0.247982	0.318775	-0.625315	1.31733	0	0	0	1.40999	1.91125	4.74773	-0.158558	0	-0.267551	0.212733	0	0.111389	0.134704	2.37835	0	0.399346
820	0	-0.139438	-0.346618	1.29195	0	0	-0.234468	-0.115725	1.59399	-0.066955	0.096522	0.591575	-0.519262	0	4.39483	0	6.508	1.09466	0	0	-0.176279	-0.4014	1.36285	0	0	-0.057382	-0.150919	1.54951	-0.021235	0.257431	0.510359	-0.500862	0	0.915079	0	3.17304	1.34918	0	0	-0.156191	1.11484	-0.213743	0.181725	-0.061048	0	1.74937	0.464999	0	0.65559
821	0	0	0	2.81353	0	-0.076613	0.958138	1.07495	0	-0.183271	0.172048	0.823623	-0.523593	-0.456728	10.7477	36.5995	7.3999	0	0	0	0	0	3.03958	0	-0.221293	1.27229	1.50058	0	-0.055985	0.465459	0.733969	-0.513025	-0.680584	1.81117	2.45297	3.58434	0	0	0	0	4.71476	0	0.234489	1.2389	1.51021	0	2.99525	5.94279	1.86389
822	-0.239088	-0.159065	-0.341555	-0.308852	0	-0.061643	0.937017	-0.095552	0.019266	-0.096743	0.067292	0	-0.440528	-0.402203	24.8431	14.3689	7.81497	8.07483	5.35316	10.0823	-0.199576	-0.395548	0	-0.470434	-0.177712	1.22501	-0.126166	0.053101	-0.029494	0.185538	0.333052	0	0	5.97263	1.23598	3.69657	7.26249	9.03052	10.2004	0	0.371762	-0.263373	0	1.2644	0.121197	0	0	0	0.502687
823	0	0.530156	-0.50706	2.03356	-0.402393	-0.101856	0	0	0.021677	-0.105724	0.073936	4.23912	-0.524248	-0.457208	10.7849	123.065	5.89383	1.07889	0.941763	0	0.558745	-0.477653	1.6016	-0.420426	-0.221302	0	0	0.048458	-0.026726	0.183029	3.46494	-0.418484	-0.572679	1.20076	7.02111	2.58144	1.17377	2.50196	0	0.403968	0.293789	0.241473	0.479624	0.99228	1.0711	1.72654	1.97284	2.27004	0
824	0	0	0	0	0	0	0	1.35059	0	-0.076415	0.350099	0	0	0	76.8703	81.2627	20.6951	0	0	0	0	0	0	0	0	0	1.86733	0	-0.023923	0.949565	0	0	0	15.7242	7.7073	11.5005	0	0	0	0	0	0	0	0	1.5248	0	0.532781	5.94279	0
825	0	0	0	0	0	0	0	0	1.89027	0	0	0	1.88121	2.02378	0	0	0	0	0	0	0	0	0	0	0	0	0	2.32253	0	0	0	2.8595	2.60198	0	0	0	0	0	0	0	0	0	0	0	0	2.60045	0	0	0
826	-0.203264	-0.151133	0	1.28464	0.263784	-0.053581	0.619855	0.7212	1.4282	1.40758	0	1.58347	0.862151	1.08142	5.16304	55.3165	7.31138	4.92938	3.86784	5.75255	0	-0.593697	1.59757	-0.095441	-0.170014	0.915206	1.11684	1.6294	1.80061	0.184881	2.11317	0.924988	1.15785	1.24223	7.27187	4.47461	5.20764	7.34405	6.74905	-0.403653	2.24343	0.215067	0.19703	0.943869	1.21775	3.20628	3.68724	1.20867	1.68243
827	0	0	-0.199696	0	0.435439	-0.142198	0.861902	0	5.51115	6.07094	1.70001	0.502234	0.863119	2.68362	40.1989	81.2627	20.0359	12.5519	8.0329	6.5119	0	-0.208284	0	-0.148348	-0.394367	1.14277	0	5.0101	6.57752	1.90663	0.439541	0.819387	2.55023	8.9072	7.7073	11.1743	11.5096	14.7021	6.70061	0.3773	0	0.241329	0.213805	0.750185	0	2.22279	2.88638	2.28734	0.43777
828	0	-0.296913	0	-0.558613	-0.552628	-0.102007	-0.493985	0	0.021703	-0.120467	0.12083	0.828283	-0.84431	-0.490121	10.8161	36.8493	15.0276	2.33706	0.944366	2.43113	-0.789766	0	-0.720249	-0.801088	-0.384672	-0.241501	0	0.07583	-0.048297	0.4555	1.37609	-1.31924	-0.875527	3.28345	4.67863	12.6542	6.70403	9.90825	5.20616	-0.266443	0	0	0.338698	0	0.282047	0.221756	0	0	0
829	0	-0.295044	0	-0.290314	-0.546962	-0.101725	-0.491023	-0.174453	0.033456	-0.183271	0.122583	0.577878	-0.523593	-0.595875	10.7477	36.5995	14.9359	2.32195	0.938665	3.49527	-0.789766	0	-0.228951	-0.792658	-0.384941	-0.241501	-0.330557	0.163578	-0.107462	0.46977	0.694588	-0.625315	-1.15533	3.28345	4.67863	12.6542	6.70403	9.90825	12.1049	-0.403653	0.32445	-0.37823	0.338925	-0.242699	0.2738	0.50547	2.99525	2.70226	0.883783
830	0	0	0	0	0	0	0	-0.138221	2.14401	0	0	2.32038	1.17503	1.56344	38.5697	61.6112	33.3226	8.45348	4.42714	10.7966	0	0	0	0	0	0	-0.182015	2.07284	0	0	2.93733	1.115	1.52809	8.72982	6.39319	18.0767	7.78966	7.34329	11.2463	0	0	0	0	0	0.115855	1.6499	0	0	1.55486
831	0	0.62901	-0.126928	1.49543	0.303609	0.281428	0.782289	0.791425	1.96377	2.05992	1.63095	2.02707	0.736057	1.2915	19.0009	73.9742	10.8757	6.3647	5.20569	9.74279	0.777133	-0.130284	1.5567	-0.103903	0.195428	1.02801	1.09997	1.84688	2.19295	1.81055	2.51521	0.696459	1.24796	4.90817	7.02111	6.65908	5.76507	8.60828	9.7033	-0.191556	2.24343	0.245083	0	1.23139	1.21633	0	0	0	2.39143
832	0	0	0	0	0	0	0	0	0.063108	-0.160079	0.350099	0	0	0	0	0	0	5.0615	1.98396	8.18103	0	0	0	0	0	0	0	0.163578	-0.048297	0.949565	0	0	0	0	0	0	6.70403	9.90825	12.1049	0	0	0	0	0	0	0.50547	1.169	5.94279	0
833	-0.232791	-0.191481	-0.195818	1.34178	0.343316	-0.067491	0.781028	0.689822	1.66779	1.73968	1.40854	0.464668	-0.329467	0	19.1585	47.4194	16.6459	6.40852	4.42101	9.85074	0.812334	0	1.42844	-0.421652	0.271701	-0.055612	0.979483	1.63329	1.92426	0.190104	3.01396	0.703341	1.27168	5.03396	1.23598	9.5419	5.93372	2.12601	10.2004	0.958641	1.70896	0.291515	0.249368	1.2148	0.968113	3.2026	4.50371	2.96115	0
834	-0.251935	0.53251	-0.448656	0.942625	0.349666	0.401192	0.934779	0.670611	0.017881	1.52951	0.08132	0.401758	-0.331456	0.91288	0	18.1395	0	8.1299	5.38537	10.1564	0.709389	0	1.01617	-0.122247	0.284829	1.28829	0.964687	0.051565	1.74763	0	0.360904	0	0.909121	1.34123	0	3.83623	7.91577	9.89982	11.2245	0.514169	0.88572	0.26651	0.213119	1.25941	0.103099	2.06196	2.40625	3.31644	1.99215
856	-0.203739	0	-0.105321	1.08407	0.291242	0.309034	0.682509	0	0.015384	1.22821	1.42384	1.73163	0.694367	1.3196	18.1752	54.5294	11.3139	6.15508	4.24456	6.4438	0.59317	-0.357028	1.29883	-0.109068	-0.172309	-0.056917	1.17301	1.55547	1.54597	1.8521	2.4556	0	1.56769	1.30465	1.73957	3.05162	1.93368	2.7784	2.50033	0.306283	1.06542	0.220517	0.368491	0.865001	0	0.149546	1.79148	2.72971	1.64126
857	-0.571622	0	0	0	0.332156	-0.138527	-0.971872	-0.249458	0.027972	0	3.50448	0	0	1.8569	76.8703	81.2627	15.0509	0	0	0	-0.365381	-1.20051	-0.190803	-0.106822	-0.286414	0	0	0	-0.036307	2.70187	0.518875	-0.507591	1.50184	8.4577	6.31549	7.68661	1.92464	4.0945	2.42794	0	0	0.229664	0.338925	-0.242699	0.26989	0.221756	0	6.04043	0
859	-0.404693	-0.29606	0	0	0	-0.06621	-0.266598	-0.177853	0.021677	1.50765	1.91943	0.826157	0.797867	-0.363303	0	0	7.29431	2.33016	0.941763	3.50854	-0.384224	-0.592208	-0.210123	-0.659798	0	0	-0.236548	0.060516	1.6889	2.16103	0.747514	0.762161	-0.545878	1.84242	1.45955	3.55952	2.95397	4.32797	5.12708	-0.262949	0.362364	-0.384648	0.197184	-0.082934	0	0	2.26667	3.9422	0
[truncated: 161 more columns]

## Sheet: Glutamate type-I
Table S4 The site-specific profiles of paralogs in druggable subfamilies of GPCRs: type I functional divergence for glutamate subfamily
Paralog pair	GRM1/GRM5	GRM1/GRM3	GRM1/GRM2	GRM1/GRM7	GRM1/GRM6	GRM1/GRM8	GRM1/GRM4	GRM1/CASR	GRM1/GPRC6A	GRM1/TAS1R3	GRM1/TAS1R2	GRM1/TAS1R1	GRM5/GRM3	GRM5/GRM2	GRM5/GRM7	GRM5/GRM6	GRM5/GRM8	GRM5/GRM4	GRM5/CASR	GRM5/GPRC6A	GRM5/TAS1R3	GRM5/TAS1R2	GRM5/TAS1R1	GRM3/GRM2	GRM3/GRM7	GRM3/GRM6	GRM3/GRM8	GRM3/GRM4	GRM3/CASR	GRM3/GPRC6A	GRM3/TAS1R3	GRM3/TAS1R2	GRM3/TAS1R1	GRM2/GRM7	GRM2/GRM6	GRM2/GRM8	GRM2/GRM4	GRM2/CASR	GRM2/GPRC6A	GRM2/TAS1R3	GRM2/TAS1R2	GRM2/TAS1R1	GRM7/GRM6	GRM7/GRM8	GRM7/GRM4	GRM7/CASR	GRM7/GPRC6A	GRM7/TAS1R3	GRM7/TAS1R2
MFE Theta	0.424583	1.40527	0.886715	0.233594	0.47692	1.1008	1.10403	0.882762	0.241342	0.727808	1.03903	0.788206	1.13727	-0.133821	1.01363	-0.492449	0.29155	1.31175	-0.279594	-0.12452	-0.245715	0.048611	1.17	0.237543	0.450171	0.776975	0.384287	-0.21806	-1.43229	0.831204	0.597022	1.23242	0.691902	0.46962	0.422035	0.067027	0.331551	-0.984958	0.31476	-0.099018	0.181885	0.450296	0.784995	0.316586	0.521925	0.165961	0.583071	0.723446	1.24026
MFE SE	0.717218	0.501977	0.513141	0.426595	0.458829	0.564616	0.498983	1.26537	0.470739	0.5974	0.786492	0.685769	0.466454	0.319212	0.442419	0.175447	0.45926	0.440516	1.06837	0.33762	0.39585	0.643615	0.620212	0.231407	0.25842	0.30042	0.301984	0.06953	0.411969	0.329571	0.359606	0.49186	0.424503	0.259098	0.24902	0.225768	0.238864	0.533259	0.25678	0.211117	0.422181	0.395663	0.283328	0.265037	0.25845	0.707718	0.286426	0.349519	0.46336
MFE Z-score	-0.610633	-2.861	-1.87023	-0.576786	-1.1287	-2.05432	-2.36883	-0.706124	-0.536049	-1.29102	-1.35894	-1.20062	-2.62779	0.398922	-2.5342	2.00122	-0.67091	-3.1354	0.25803	0.353455	0.581053	-0.07594	-1.95865	-1.20508	-2.26448	-3.44043	-1.49424	2.05795	2.46865	-3.16167	-1.94909	-2.64255	-1.83658	-2.38152	-2.20918	-0.310123	-1.72917	1.54801	-1.46756	0.439162	-0.449233	-1.26634	-3.88636	-1.4164	-2.74737	-0.237975	-2.65854	-2.50106	-2.84062
71	0.567047	0.999999	0.680022	0.618724	0.478198	0.90881	0.808723	0.691925	0.336005	0.642009	0.83754	0.683041	0.866064	0.000721	0.980185	0	0.001173	0.999358	0.165804	0.000713	0	0.000662	0.853481	0.290597	0.622582	0.686918	0.000905	0.124834	0	0.999301	0.642038	0.999474	0.999226	0.666589	0.001331	0.000994	0.21524	0	0.239376	0.016203	0.421062	0.583907	0.427009	0.399835	0.999107	0.726004	0.900732	0.986301	0.999747
72	0.593656	0.999999	0.680022	0.618724	0.551163	0.90881	0.808723	0.691925	0.303405	0.607692	0.791317	0.682369	0.887027	0.000838	0.987645	0	0.001315	0.999443	0.180971	0.001238	0	0.001415	0.857962	0.290597	0.622582	0.765249	0.000905	0.124834	0	0.999139	0.59142	0.99909	0.999222	0.666589	0.000565	0.000994	0.21524	0	0.246314	0.016408	0.460636	0.58343	0.678897	0.399835	0.999107	0.726004	0.833456	0.974338	0.999048
73	0.593656	0.999999	0.842161	0.618724	0.551163	0.90881	0.808723	0.691925	0.383985	0.673116	0.898294	0.740999	0.887027	0.000378	0.987645	0	0.001315	0.999443	0.180971	0.000515	0	0.000464	0.784552	0.58427	0.622582	0.765249	0.000905	0.124834	0	0.999477	0.687084	0.999799	0.999517	0.983729	0.001485	0.002242	0.385726	4.5768	0.193044	0.014754	0.127522	0.339646	0.678897	0.399835	0.999107	0.726004	0.954021	0.992464	0.999975
74	0.569685	0.999999	0.804733	0.842926	0.551163	0.983223	0.808723	0.747387	0.302574	0.721477	0.791317	0.664355	0.697811	0.000486	0.885623	0	0.000838	0.999367	0.111071	0.001044	0	0.001243	0.8789	0.138792	0.296692	0.565012	0.000527	0.189695	0	0.999282	0.429081	0.999481	0.999366	0.196203	0.00084	0.000312	0.332324	0	0.628862	0.00576	0.657527	0.891135	0.472701	0.140595	0.999697	0.459765	0.967732	0.885571	0.999777
75	0.593656	0.999999	0.70882	0.618724	0.824927	0.90881	0.808723	0.752549	0.305711	0.636164	0.84294	0.70062	0.655033	0.000557	0.987645	0	0.001315	0.999443	0.097207	0.001172	0	0.000558	0.828648	0.190028	0.912013	0.464081	0.001614	0.206881	0	0.999332	0.540202	0.998006	0.998858	0.767759	0.003756	0.001121	0.236595	0	0.269853	0.013396	0.349032	0.538731	0.996091	0.399835	0.999107	0.928744	0.839367	0.984722	0.999788
76	0.503986	0.999999	0.640522	0.618724	0.478198	0.90881	0.808723	0.691925	0.27883	0.580164	0.791317	0.646538	0.804655	0.000781	0.941936	0	0.0009	0.999104	0.134514	0.00076	0	0.000878	0.83123	0.244434	0.622582	0.686918	0.000905	0.124834	0	0.998984	0.550509	0.99909	0.998982	0.510016	0.000673	0.000851	0.189661	0	0.212674	0.014278	0.407728	0.501199	0.427009	0.399835	0.999107	0.726004	0.757251	0.958432	0.999048
77	0.503986	0.999999	0.640522	0.842926	0.551163	0.90881	0.808723	0.691925	0.336803	0.580164	0.791317	0.688728	0.804655	0.000781	0.989652	0	0.0009	0.999104	0.134514	0.00116	0	0.000878	0.870859	0.244434	0.888184	0.765249	0.000905	0.124834	0	0.999304	0.550509	0.99909	0.999259	0.985877	0.002028	0.000851	0.189661	0	0.457578	0.014278	0.407728	0.747683	0.472701	0.656151	0.999697	0.90923	0.859138	0.999609	0.999777
78	0.756411	1	0.839728	0.231155	0.575893	0.965602	0.935214	0.823477	0.872351	0.819703	0.908536	0.735395	0.804655	0.001016	0.989652	0	0.0009	0.999104	0.134514	0.00076	0	0.000878	0.864083	0.287559	0.888184	0.765249	0.000905	0.124834	0	0.998984	0.590474	0.99909	0.999214	0.797739	0.000582	0.000985	0.213567	0	0.357358	0.016434	0.457283	0.58601	0.472701	0.656151	0.999697	0.90923	0.997215	0.995051	0.999777
79	0.615461	0.999999	0.670898	0.873832	0.770016	0.938218	0.591711	0.611216	0.353852	0.502475	0.848716	0.594153	0.804655	0.000998	0.941936	0	0.0009	0.999622	0.194894	0.000915	0	0.000878	0.901419	0.284466	0.622582	0.686918	0.000905	0.258295	11.4553	0.999139	0.700973	0.99909	0.999455	0.64795	0.001221	0.000975	0.219987	0	0.244744	0.025466	0.453852	0.711115	0.427009	0.399835	0.999865	0.928744	0.833456	0.993792	0.999048
80	0.503986	0.999999	0.680022	0.618724	0.478198	0.90881	0.808723	0.691925	0.27883	0.639228	0.791317	0.663641	0.804655	0.001034	0.941936	0	0.0009	0.999104	0.134514	0.00076	0	0.000878	0.848046	0.290597	0.622582	0.686918	0.000905	0.124834	0	0.998984	0.637965	0.99909	0.999103	0.666589	0.001331	0.000994	0.21524	0	0.368511	0.016008	0.460636	0.596404	0.427009	0.399835	0.999107	0.726004	0.757251	0.98557	0.999048
81	0.503986	0.999999	0.640522	0.618724	0.478198	0.90881	0.808723	0.691925	0.27883	0.580164	0.791317	0.663446	0.804655	0.000781	0.941936	0	0.0009	0.999104	0.134514	0.00076	0	0.000878	0.84786	0.244434	0.622582	0.686918	0.000905	0.124834	0	0.998984	0.550509	0.99909	0.999102	0.510016	0.000673	0.000851	0.189661	0	0.212674	0.014278	0.407728	0.605879	0.427009	0.399835	0.999107	0.726004	0.757251	0.958432	0.999048
82	0.503986	0.999999	0.640522	0.618724	0.478198	0.90881	0.808723	0.691925	0.27883	0.580164	0.791317	0.646538	0.804655	0.000781	0.941936	0	0.0009	0.999104	0.134514	0.00076	0	0.000878	0.83123	0.244434	0.622582	0.686918	0.000905	0.124834	0	0.998984	0.550509	0.99909	0.998982	0.510016	0.000673	0.000851	0.189661	0	0.212674	0.014278	0.407728	0.501199	0.427009	0.399835	0.999107	0.726004	0.757251	0.958432	0.999048
83	0.503986	0.999999	0.640522	0.618724	0.478198	0.90881	0.808723	0.691925	0.303853	0.580164	0.791317	0.685947	0.804655	0.000781	0.941936	0	0.0009	0.999104	0.134514	0.000918	0	0.000878	0.868438	0.244434	0.622582	0.686918	0.000905	0.124834	0	0.999142	0.550509	0.99909	0.999243	0.510016	0.000673	0.000851	0.189661	0	0.309484	0.014278	0.407728	0.733562	0.427009	0.399835	0.999107	0.726004	0.834619	0.958432	0.999048
84	0.503986	0.999999	0.640522	0.618724	0.478198	0.90881	0.808723	0.691925	0.27883	0.580164	0.791317	0.646538	0.804655	0.000781	0.941936	0	0.0009	0.999104	0.134514	0.00076	0	0.000878	0.83123	0.244434	0.622582	0.686918	0.000905	0.124834	0	0.998984	0.550509	0.99909	0.998982	0.510016	0.000673	0.000851	0.189661	0	0.212674	0.014278	0.407728	0.501199	0.427009	0.399835	0.999107	0.726004	0.757251	0.958432	0.999048
85	0.503986	0.999999	0.640522	0.618724	0.478198	0.90881	0.808723	0.691925	0.335821	0.580164	0.84294	0.710683	0.804655	0.000781	0.941936	0	0.0009	0.999104	0.134514	0.001153	0	0.001495	0.889057	0.244434	0.622582	0.686918	0.000905	0.124834	0	0.9993	0.550509	0.99951	0.999377	0.510016	0.000673	0.000851	0.189661	0	0.453021	0.014278	0.713978	0.842937	0.427009	0.399835	0.999107	0.726004	0.900439	0.958432	0.999788
86	0.503986	0.999999	0.640522	0.618724	0.478198	0.90881	0.808723	0.743567	0.332517	0.639228	0.791317	0.664355	0.804655	0.000781	0.941936	0	0.0009	0.999104	0.184193	0.001126	0	0.000878	0.848726	0.244434	0.622582	0.686918	0.000905	0.124834	0	0.999285	0.637965	0.99909	0.999108	0.510016	0.000673	0.000851	0.189661	8.56436	0.437706	0.044608	0.407728	0.611396	0.427009	0.399835	0.999107	0.910279	0.895032	0.98557	0.999048
87	0.503986	0.999999	0.640522	0.618724	0.478198	0.90881	0.808723	0.691925	0.27883	0.607055	0.791317	0.646538	0.902423	0.000781	0.941936	0	0.0009	0.999104	0.134514	0.00076	0	0.000878	0.83123	0.617047	0.912013	0.926595	0.001614	0.206881	19.0847	0.99981	0.665631	0.999541	0.999739	0.510016	0.000673	0.000851	0.189661	0	0.212674	0.023902	0.407728	0.501199	0.427009	0.399835	0.999107	0.726004	0.757251	0.974045	0.999048
94	0.615822	0.999999	0.856164	0.874369	0.770787	0.938301	0.874666	0.75165	0.188133	0.788516	0.714237	0.609755	0.804655	0.000781	0.941936	0	0.0009	0.999104	0.134514	0.002111	0	0.001495	0.892726	0.244434	0.622582	0.686918	0.000905	0.124834	0	0.999593	0.550509	0.99951	0.999401	0.510016	0.000673	0.000851	0.189661	0	0.808767	0.014278	0.713978	0.859386	0.427009	0.399835	0.999107	0.726004	0.977049	0.958432	0.999788
95	0.503986	1	0.837026	0.842926	0.551163	0.947835	0.986502	0.792821	0.390974	0.669369	0.791317	0.715363	0.988257	0.004196	0.989652	0	0.001785	0.999974	0.253005	0.001669	0	0.000878	0.892726	0.079068	0.343824	0.959295	0.000297	0.008272	0	0.999391	0.736985	0.999929	0.999214	0.166599	0.001357	0.000313	0.068241	0	0.167123	0.01525	0.715356	0.519771	0.472701	0.113348	0.998298	0.345482	0.637529	0.949888	0.999777
102	0.32352	0.999999	0.459382	0.895886	0.262591	0.80495	0.882455	0.598704	0.167981	0.450851	0.856085	0.807976	0.949355	0.000293	0.998547	0	0.000344	0.999707	0.075155	0.000251	0	0.00269	0.981907	0.459741	0.622582	0.934155	0.002192	0.124834	11.4553	0.999641	0.74728	0.99909	0.998982	0.937881	0.000279	0.000361	0.309511	0	0.104506	0.006445	0.624796	0.963665	0.990263	0.814565	0.999107	0.928744	0.983813	0.996886	0.999048
103	0.392224	0.999999	0.531043	0.295088	0.275377	0.941771	0.882455	0.759676	0.156889	0.560985	0.70435	0.671428	0.887027	0.000463	0.844635	0	0.001315	0.999443	0.180971	0.000447	0	0.000558	0.854717	0.361323	0.888184	0.863345	0.000905	0.124834	0	0.999768	0.644764	0.99951	0.999233	0.423872	0.000406	0.001231	0.254131	0	0.275218	0.012455	0.312473	0.571283	0.144081	0.656151	0.999697	0.90923	0.396134	0.974775	0.997033
104	0.503986	0.999999	0.640522	0.618724	0.478198	0.90881	0.808723	0.691925	0.27883	0.709141	0.791317	0.726837	0.804655	0.000781	0.941936	0	0.0009	0.999104	0.134514	0.00076	0	0.000878	0.901419	0.244434	0.622582	0.686918	0.000905	0.124834	0	0.998984	0.737639	0.99909	0.999455	0.510016	0.000673	0.000851	0.189661	0	0.212674	0.173477	0.407728	0.894204	0.427009	0.399835	0.999107	0.726004	0.757251	0.996383	0.999048
[truncated: 29 more columns]

## Sheet: Glutamate type-II
Table S4 The site-specific profiles of paralogs in druggable subfamilies of GPCRs: type II functional divergence for glutamate subfamily
Paralog pair	GRM1/GRM5	GRM1/GRM3	GRM1/GRM2	GRM1/GRM7	GRM1/GRM6	GRM1/GRM8	GRM1/GRM4	GRM1/CASR	GRM1/GPRC6A	GRM1/TAS1R3	GRM1/TAS1R2	GRM1/TAS1R1	GRM5/GRM3	GRM5/GRM2	GRM5/GRM7	GRM5/GRM6	GRM5/GRM8	GRM5/GRM4	GRM5/CASR	GRM5/GPRC6A	GRM5/TAS1R3	GRM5/TAS1R2	GRM5/TAS1R1	GRM3/GRM2	GRM3/GRM7	GRM3/GRM6	GRM3/GRM8	GRM3/GRM4	GRM3/CASR	GRM3/GPRC6A	GRM3/TAS1R3	GRM3/TAS1R2	GRM3/TAS1R1	GRM2/GRM7	GRM2/GRM6	GRM2/GRM8	GRM2/GRM4	GRM2/CASR	GRM2/GPRC6A	GRM2/TAS1R3	GRM2/TAS1R2	GRM2/TAS1R1	GRM7/GRM6	GRM7/GRM8	GRM7/GRM4	GRM7/CASR	GRM7/GPRC6A	GRM7/TAS1R3	GRM7/TAS1R2
Theta-II	-0.057236	0.681046	0.239027	0.527747	0.472393	0.431054	0.467302	0.307845	0.280847	0.030846	0.411378	-0.210413	0.624107	0.266927	0.557424	0.401783	0.222628	0.447536	0.218931	0.081672	0.004845	0.404434	-0.179393	0.106875	0.43486	0.365111	0.381103	0.405453	0.478785	0.481462	-0.030875	0.476698	0.242453	0.205039	0.011779	0.027153	0.026834	-0.050728	0.153354	-0.131517	0.187766	-0.098427	0.003308	0.129312	0.173233	0.427145	0.456002	0.317711	0.495735
Theta SE	0.205764	0.125388	0.237495	0.147387	0.183689	0.145784	0.136496	0.216017	0.282716	0.380996	0.204932	0.649439	0.147772	0.228788	0.154085	0.208272	0.19919	0.155816	0.243767	0.319721	0.391218	0.20735	0.632796	0.22885	0.144809	0.179063	0.144543	0.138856	0.147002	0.234518	0.32173	0.163319	0.406457	0.203697	0.253217	0.227208	0.227283	0.296345	0.332836	0.35314	0.253493	0.496783	0.176807	0.140324	0.133246	0.161567	0.213858	0.237543	0.157378
71	0	109.961	3.76636	128.98	59.1773	80.8253	108.298	8.18601	6.91725	1.15065	3.6577	0.053136	11.39	2.74391	20.8259	10.8724	1.72134	6.14327	3.51715	2.93144	0.630425	2.75434	0.006217	0	-483.113	65.8862	22.9445	48.0038	59.867	5.96492	0.324155	1.34227	3.47388	5.77654	2.5616	0.948938	1.89645	0.612949	2.32222	0.578683	0.110561	0.777856	0	0	0	83.4885	0.353697	0.708825	13.514
72	0	58.4706	-0.044373	83.182	5.43461	52.3166	54.3761	0	0	-0.627213	0.632123	-0.569363	3.14886	-0.048501	5.75833	0.829816	0.138871	1.14282	0	0	-0.321669	0.440945	-0.422401	0	0	0	0	0	6.11182	0.707418	-0.412143	5.52102	-0.491038	0	0	0	0	-0.504626	-0.463737	-0.86739	0.163552	-0.668973	0	0	0	0.167603	0.644312	1.27534	11.3922
73	-0.288215	58.4706	1.32304	0	5.43461	0	0	8.18601	4.77496	-0.34431	2.41712	0.035709	3.14886	1.39559	5.75833	0.829816	0.138871	1.14282	3.02853	2.15441	-0.224172	2.02888	0.00432	0.365987	-192.006	0	9.88182	20.3282	59.867	4.27439	0	2.47685	2.12678	1.48626	0.643259	0.300397	0.622104	-0.195143	0	0.323811	0.686487	-0.336202	0.81598	0	0	83.4885	6.71424	0.524608	6.21173
74	-0.344591	8.64526	-0.017554	2.58557	5.43461	3.7824	54.3761	4.10699	11.4294	-0.279943	0.632123	-0.713796	0	-0.030313	0	0	0.084865	0	2.53165	3.95898	-0.197821	0.514043	-0.529943	0.112481	0	0	0.555572	0	5.63101	6.19614	-0.142417	1.27548	-0.492551	-0.014447	-0.298854	-0.072518	-0.260476	0.244446	1.55529	-0.35038	0	0	0	0.207351	0	3.42435	4.74616	0.276537	0.511114
75	-0.034855	7.41534	0	83.182	0	0	0	3.94439	10.7102	1.21102	3.46832	0.045376	5.72505	2.06554	15.5884	2.18407	1.42936	4.79685	2.312	0	0	0	0	0.170398	0	0.660631	1.1147	1.85556	5.08904	5.61294	0.256553	2.61811	2.39647	-0.046047	0	0	0	0.341631	2.46715	0.522632	1.0842	0.595407	0.206704	10.7645	99.7671	11.2504	17.6433	3.49761	12.2778
76	0	0	0	0	0	0	0	0	0	0	0	0	0	0	0	0	0	0	0	0	0	0	0	0	0	0	0	0	0	0	0	0	0	0	0	0	0	0	0	0	0	0	0	0	0	0	0	0	0
77	0	0	0	0	0	0	0	0	0	0	0	0	0	0	0	0	0	0	0	0	0	0	0	0	0	0	0	0	0	0	0	0	0	0	0	0	0	0	0	0	0	0	0	0	0	0	0	0	0
78	0	4.72612	-0.021775	1.97277	0	0	0	0	0	-0.351182	0.198456	-0.427793	16.1842	-0.08445	1.92706	0	0	0	0	0	-0.491508	1.21733	-0.526737	0	-3.39404	2.83649	9.88182	20.3282	6.11182	1.878	-0.417363	5.52102	-0.500664	-0.019021	-0.560164	-0.263982	-0.728864	-0.522118	-0.715349	-0.892682	0.169741	-0.687944	0.246197	0.27237	1.57866	0.00757	0.180749	0.360312	0.511114
79	0	9.44461	-0.030936	16.6507	14.5858	0	7.5299	0	0	0	0.28905	-0.380069	16.1842	-0.088224	126.808	36.7731	0	5.55191	0	0	0	1.21733	-0.360693	0	-483.113	65.8862	9.88182	5.0986	0.898025	0.707418	-0.186889	5.52102	-0.322652	6.40249	2.8112	-0.276411	1.23637	-0.347436	-0.485444	-0.510412	0.176708	-0.471363	0	10.464	0	11.2504	18.7628	2.23674	89.3097
80	0	58.4706	0	83.182	32.0812	52.3166	54.3761	-0.807751	0	-0.43575	0.632123	-0.721568	16.1842	0	46.8427	6.32432	0.461143	6.95615	-1.18577	0	-0.334517	1.21733	-0.672495	0.369646	0	0	0	0	0	1.878	0	0	0	-0.071843	-1.0618	-0.253013	-0.698843	-0.504626	0	-0.64919	0.163552	-0.862087	0	0	0	0	2.44363	0	0
81	0	0	0	0	0	0	0	0	0	0	0	0.068018	0	0	0	0	0	0	0	0	0	0	0.009466	0	0	0	0	0	0	0	0	0	4.95102	0	0	0	0	0	0	0	0	1.47292	0	0	0	0	0	0	0
82	0	109.961	11.8347	128.98	59.1773	80.8253	108.298	8.18601	25.7573	3.16854	8.10668	0.093986	45.9981	14.3797	126.808	36.7731	4.74642	29.1976	6.56074	13.4203	2.14345	9.06448	0.013608	0	0	0	0	0	0	0	0	0	0	0	0	0	0	0	0	0	0	0	0	0	0	0	0	0	0
83	0	0	0	0	0	0	0	0	0	0	0	0	0	0	0	0	0	0	0	0	0	0	0	0	0	0	0	0	0	0	0	0	0	0	0	0	0	0	0	0	0	0	0	0	0	0	0	0	0
84	0	0	0	0	0	0	0	0	0	0	0	0	0	0	0	0	0	0	0	0	0	0	0	0	0	0	0	0	0	0	0	0	0	0	0	0	0	0	0	0	0	0	0	0	0	0	0	0	0
85	0	58.4706	-0.139428	83.182	32.0812	52.3166	54.3761	-0.807751	6.93086	-1.17175	0.270444	-0.44896	16.1842	-0.284679	46.8427	6.32432	0.461143	6.95615	-1.18577	3.69476	-0.928941	0.480973	-0.400681	0	0	0	0	0	0	5.97604	0	1.24477	0	0	0	0	0	0	3.05126	0	0.158076	0	0	0	0	0	10.3238	0	1.56614
86	0	58.4706	0	0	0	0	0	-0.418237	0	-0.43575	0.632123	-0.713796	16.1842	0	0	0	0	0	-0.629042	0	-0.334517	1.21733	-0.664494	1.37088	-192.006	22.1941	9.88182	20.3282	0	0.451432	-0.263066	5.52102	-0.678735	0	0	0	0	-0.53036	0	-0.838094	0.482718	-1.22676	0	0	0	0.025794	0	0.733504	11.3922
87	0	13.9454	0	0	0	0	0	0	0	1.71291	0	0	9.0757	0	0	0	0	0	0	0	1.13411	0	0	1.08077	-34.3484	9.77795	2.58821	4.3818	7.93227	7.94776	-0.254654	3.69626	4.41335	0	0	0	0	0	0	1.25256	0	0	0	0	0	0	0	5.93995	0
94	0	17.7159	3.98109	16.604	14.5502	16.065	14.2253	4.23399	3.52936	1.71734	2.66965	-0.400926	45.9981	14.3797	126.808	36.7731	4.74642	29.1976	6.56074	2.13574	2.14345	3.58143	-0.387721	0	0	0	0	0	59.867	3.63243	1.25363	4.06695	2.49375	0	0	0	0	1.53079	1.69292	3.28759	1.92535	0.665859	0	0	0	83.4885	5.35507	21.8227	12.2778
95	0	5.39902	1.3422	4.00911	10.0247	14.4225	3.95464	3.07286	4.59615	0.951031	8.10668	0.040932	4.10224	1.49959	5.21675	7.56275	1.57959	2.32094	2.53604	2.48998	0.618957	9.06448	0.00544	0.285211	-1.66348	0.904212	1.15229	0.555027	2.92473	2.95194	-0.129453	1.98565	1.80201	1.10025	0.652736	0	0.52411	0	0	0.328527	0.766262	0.419319	0	0.235632	0.944331	3.19625	3.7446	0.304721	4.0069
102	-0.017182	15.946	1.43637	9.55141	0	0	0	2.92344	3.28213	0.713477	3.49069	0.066187	5.16882	1.41939	7.75991	2.14235	0.87255	2.77812	1.86779	1.61267	0.415357	2.22419	0.006192	0.1387	-483.113	2.42577	2.92421	48.0038	8.7964	3.43018	0.20098	18.0384	8.67586	1.96184	0.546072	0.33029	0.765755	0.25494	1.16749	0.32987	0.897549	0.656822	0.232643	0.919251	99.7671	11.2504	4.91864	1.83582	89.3097
103	-0.199489	0	0	0	2.07366	9.34002	6.3746	3.99941	2.8121	0	2.60301	0.044943	3.14886	-0.037127	1.64513	0	0.138871	1.14282	3.02853	1.56614	-0.25491	2.46385	0.005843	0	0	1.2627	9.88182	20.3282	59.867	3.00902	0	4.06695	3.41806	0	-0.296113	-0.141227	-0.393949	0.378428	1.13664	0	0.979578	0.622589	0.19678	0.27237	1.57866	3.77065	3.12945	0	3.60379
104	0	109.961	11.8347	83.182	32.0812	52.3166	54.3761	8.18601	25.7573	0.790379	8.10668	0	45.9981	14.3797	46.8427	6.32432	0.461143	6.95615	6.56074	13.4203	0.511028	9.06448	0	0	-483.113	65.8862	22.9445	48.0038	6.11182	1.878	0.20717	5.52102	2.30433	31.6312	10.1049	3.49131	6.99478	-1.26026	-1.82607	0.455707	0.482718	0.606153	0	0	0	83.4885	71.1601	1.90432	89.3097
[truncated: 29 more columns]

[truncated: 4 more sheets: Glutamate_GABBR type-I, Glutamate_GABBR type-II, Secretin type-I, Secretin type-II]
