# Supplementary material for: Paralog-divergent Features May Help Reduce Off-target Effects of Drugs: Hints from Glucagon Subfamily Analysis
Source: Genomics Proteomics Bioinformatics. 2017 Jun 20;15(4):246–54. doi: 10.1016/j.gpb.2017.03.004 (PMC5582795; doi:10.1016/j.gpb.2017.03.004)
Supplement: Supplementary Table S5 — Identification of important amino acid residues related to type-I or type-II functional divergence [file mmc8.xlsx]

## Sheet: Type-I residues in Rhodopsin_α
Table S5 Identification of important amino acids related to type-I functional divergence: rhodopsin (α) subfamily
Note: Amino acid residues related to type-I functional divergence between paralog pairs in rhodopsin (α) are screened out using the site-specific score based on the posterior ratio with a cut-off value (empirical posterior probability > 0.67). The specific amino acid residues associated with type I functional divergence between each pair of paralogs are presented in two columns of the table. The …
Gene1	Amino acid residues related to type-I functional divergence	Gene2	Amino acid residues related to type-I functional divergence
DRD5	314_I 317_C	HTR6	286_V 289_I
DRD2	42_T 43_L 371_K 372_K 373_A 374_T 375_Q 376_M 377_L 378_A 379_I 380_V 381_L 382_G 383_V 384_F 385_I 386_I 387_C 388_W 389_L 390_P 391_F 392_F 393_I 394_T 395_H 396_I 397_L 398_N 400_H 401_C 410_Y 413_F 414_T 415_W 417_G 418_Y 419_V 421_S 422_A 423_V 425_P 426_I 427_I 428_Y 430_T 431_F 433_I 434_E 435_F 436_R 437_K 438_A 439_F 440_L	HTR1B	57_A 58_L 310_R 311_K 312_A 313_T 314_K 315_T 316_L 317_G 318_I 319_I 320_L 321_G 322_A 323_F 324_I 325_V 326_C 327_W 328_L 329_P 330_F 331_F 332_I 333_I 334_S 335_L 336_V 337_M 339_I 340_C 351_F 354_F 355_T 356_W 358_G 359_Y 360_L 362_S 363_L 364_I 366_P 367_I 368_I 369_Y 371_M 372_S 374_E 375_D 376_F 377_K 378_Q 379_A 380_F 381_H
ADRB3	354_S	HTR6	329_R
ADRA2A	56_G 57_L 385_K 386_R 387_F 388_T 389_F 390_V 391_L 392_A 393_V 394_V 395_I 396_G 397_V 398_F 399_V 400_V 401_C 402_W 403_F 404_P 405_F 406_F 407_F 408_T 409_Y 410_T 411_L 412_T 414_V 415_G 423_F 426_F 427_F 428_W 430_G 431_Y 432_C 434_S 435_S 436_L 438_P 439_V 440_I 441_Y 443_I 444_F 446_H 447_D 448_F 449_R 450_R 451_A 452_F 453_K	DRD2	42_T 43_L 371_K 372_K 373_A 374_T 375_Q 376_M 377_L 378_A 379_I 380_V 381_L 382_G 383_V 384_F 385_I 386_I 387_C 388_W 389_L 390_P 391_F 392_F 393_I 394_T 395_H 396_I 397_L 398_N 400_H 401_C 410_Y 413_F 414_T 415_W 417_G 418_Y 419_V 421_S 422_A 423_V 425_P 426_I 427_I 428_Y 430_T 431_F 433_I 434_E 435_F 436_R 437_K 438_A 439_F 440_L
DRD2	42_T 43_L 371_K 372_K 373_A 374_T 375_Q 376_M 377_L 378_A 379_I 380_V 381_L 382_G 383_V 384_F 385_I 386_I 387_C 388_W 389_L 390_P 391_F 392_F 393_I 394_T 395_H 396_I 397_L 398_N 400_H 401_C 410_Y 413_F 414_T 415_W 417_G 418_Y 419_V 421_S 422_A 423_V 425_P 426_I 427_I 428_Y 430_T 431_F 433_I 434_E 435_F 436_R 437_K 438_A 439_F 440_L	HTR1D	46_S 47_V 297_R 298_K 299_A 300_T 301_K 302_I 303_L 304_G 305_I 306_I 307_L 308_G 309_A 310_F 311_I 312_I 313_C 314_W 315_L 316_P 317_F 318_F 319_V 320_V 321_S 322_L 323_V 324_L 326_I 327_C 338_F 341_F 342_T 343_W 345_G 346_Y 347_L 349_S 350_L 351_I 353_P 354_I 355_I 356_Y 358_V 359_F 361_E 362_E 363_F 364_R 365_Q 366_A 367_F 368_Q
DRD1	31_S 268_T 269_K 270_V 271_L 272_K 273_T 274_L 275_S 276_V 277_I 278_M 279_G 280_V 281_F 282_V 283_C 284_C 285_W 286_L 287_P 288_F 289_F 290_I 291_L 292_N 293_C 294_I 295_L 297_F 298_C 313_F 316_F 317_V 318_W 320_G 321_W 322_A 324_S 325_S 326_L 328_P 329_I 330_I 331_Y 333_F 334_N 335_A 336_D 337_F 338_R 339_K 340_A 341_F 342_S	HTR4	27_S 255_T 256_K 257_A 258_A 259_K 260_T 261_L 262_C 263_I 264_I 265_M 266_G 267_C 268_F 269_C 270_L 271_C 272_W 273_A 274_P 275_F 276_F 277_V 278_T 279_N 280_I 281_V 282_D 284_F 285_I 294_W 297_F 298_L 299_W 301_G 302_Y 303_I 305_S 306_G 307_L 309_P 310_F 311_L 312_Y 314_F 315_L 317_K 318_S 319_F 320_R 321_R 322_A 323_F 324_L
CHRM4	40_G 41_S 396_R 397_K 398_V 399_T 400_R 401_T 402_I 404_A 405_I 406_L 407_L 408_A 409_F 410_I 411_L 412_T 413_W 415_P 416_Y 417_N 418_V 419_M 420_V 421_L 422_V 423_N 425_F 426_C 435_W 438_G 439_Y 440_W 442_C 443_Y 444_V 446_S 450_P 451_A 452_C 453_Y 455_L 456_C 458_A 459_T 460_F 461_K 462_K 463_T 464_F	HRH4	23_S 24_L 299_R 300_R 301_L 302_A 303_K 304_S 305_L 307_I 308_L 309_L 310_G 311_V 312_F 313_A 314_V 315_C 316_W 318_P 319_Y 320_S 321_L 322_F 323_T 324_I 325_V 326_L 328_F 329_Y 340_Y 343_A 344_F 345_W 347_Q 348_W 349_F 351_S 355_P 356_L 357_L 358_Y 360_L 361_C 363_K 364_R 365_F 366_Q 367_K 368_A 369_F
ADRB1	66_A 67_L 320_Q 321_K 322_A 323_L 324_K 325_T 326_L 327_G 328_I 329_I 330_M 331_G 332_V 333_F 334_T 335_L 336_C 337_W 338_L 339_P 340_F 341_F 342_L 343_A 344_N 345_V 346_V 347_K 348_A 349_F 359_F 362_F 363_N 364_W 366_G 367_Y 368_A 370_S 371_A 372_F 374_P 375_I 376_I 377_Y 378_C 379_R 381_P 382_D 383_F 384_R 385_K 386_A 387_F 388_Q	HTR4	27_S 28_T 255_T 256_K 257_A 258_A 259_K 260_T 261_L 262_C 263_I 264_I 265_M 266_G 267_C 268_F 269_C 270_L 271_C 272_W 273_A 274_P 275_F 276_F 277_V 278_T 279_N 280_I 281_V 282_D 284_F 285_I 294_W 297_F 298_L 299_W 301_G 302_Y 303_I 305_S 306_G 307_L 309_P 310_F 311_L 312_Y 314_F 315_L 317_K 318_S 319_F 320_R 321_R 322_A 323_F 324_L
GPR50	281_F	MTNR1A	282_Y
DRD2	43_L 394_T	HTR7	90_L 346_L
DRD1	31_S 32_L 268_T 269_K 270_V 271_L 272_K 273_T 274_L 275_S 276_V 277_I 278_M 279_G 280_V 281_F 282_V 283_C 284_C 285_W 287_P 288_F 289_F 290_I 292_N 293_C 295_L 297_F 298_C 313_F 316_F 317_V 318_W 320_G 321_W 322_A 325_S 326_L 328_P 330_I 331_Y 334_N 335_A 336_D 337_F 338_R 339_K 340_A 341_F 342_S	DRD5	48_T 49_L 292_T 293_K 294_V 295_L 296_K 297_T 298_L 299_S 300_V 301_I 302_M 303_G 304_V 305_F 306_V 307_C 308_C 309_W 311_P 312_F 313_F 314_I 316_N 317_C 319_V 321_F 322_C 341_F 344_F 345_V 346_W 348_G 349_W 350_A 353_S 354_L 356_P 358_I 359_Y 362_N 363_A 364_D 365_F 366_Q 367_K 368_V 369_F 370_A
HTR1A	44_G 45_T 341_R 342_K 343_T 344_V 345_K 346_T 347_L 348_G 349_I 350_I 351_M 352_G 353_T 354_F 355_I 356_L 357_C 358_W 359_L 360_P 361_F 362_F 363_I 364_V 365_A 366_L 367_V 368_L 370_F 371_C 382_G 385_I 386_N 387_W 389_G 390_Y 391_S 393_S 394_L 395_L 397_P 398_V 399_I 400_Y 402_Y 403_F 405_K 406_D 407_F 408_Q 409_N 410_A 411_F 412_K	HTR7	89_T 90_L 323_Q 324_K 325_A 326_A 327_T 328_T 329_L 330_G 331_I 332_I 333_V 334_G 335_A 336_F 337_T 338_V 339_C 340_W 341_L 342_P 343_F 344_F 345_L 346_L 347_S 348_T 349_A 350_R 352_F 353_I 366_E 369_F 370_L 371_W 373_G 374_Y 375_A 377_S 378_L 379_I 381_P 382_F 383_I 384_Y 386_F 387_F 389_R 390_D 391_L 392_R 393_T 394_T 395_Y 396_R
DRD5	48_T 49_L 292_T 293_K 294_V 295_L 296_K 297_T 298_L 299_S 300_V 301_I 305_F 307_C 309_W 310_L 311_P 312_F 313_F 315_L 345_V 346_W 348_G 349_W 352_S 353_S 354_L 356_P 357_V 358_I 359_Y 363_A 364_D 365_F 366_Q	HRH2	26_A 27_V 230_H 231_K 232_A 233_T 234_V 235_T 236_L 237_A 238_A 239_V 243_F 245_I 247_W 248_F 249_P 250_Y 251_F 253_A 274_L 275_W 277_G 278_Y 281_S 282_A 283_L 285_P 286_I 287_L 288_Y 293_R 294_D 295_F 296_R
ADRA2C	59_G 60_F 379_R 380_F 381_T 383_V 384_L 385_A 386_V 389_G 390_V 391_F 392_V 393_L 394_C 395_W 396_F 397_P 398_F 399_F 400_F 402_Y 403_S 404_L 407_I 419_F 423_F 424_W 426_G 427_Y 428_C 430_S 431_S 432_L 434_P 435_V 436_I 437_Y 439_V 440_F 443_D 444_F 445_R 446_R 448_F	HTR7	89_T 90_L 324_K 325_A 326_A 328_T 329_L 330_G 331_I 334_G 335_A 336_F 337_T 338_V 339_C 340_W 341_L 342_P 343_F 344_F 345_L 347_S 348_T 349_A 352_F 366_E 370_L 371_W 373_G 374_Y 375_A 377_S 378_L 379_I 381_P 382_F 383_I 384_Y 386_F 387_F 390_D 391_L 392_R 393_T 395_Y
DRD1	31_S	HRH2	26_A
ADRB2	41_S 42_L 269_H 270_K 271_A 272_L 273_K 274_T 275_L 276_G 277_I 278_I 279_M 280_G 281_T 282_F 283_T 284_L 285_C 286_W 287_L 288_P 289_F 290_F 291_I 292_V 293_N 294_I 295_V 296_H 297_V 298_I 308_Y 311_L 312_N 313_W 315_G 316_Y 317_V 319_S 320_G 321_F 323_P 324_L 325_I 326_Y 327_C 328_R 330_P 331_D 332_F 333_R 334_I 335_A 336_F 337_Q	DRD5	48_T 49_L 292_T 293_K 294_V 295_L 296_K 297_T 298_L 299_S 300_V 301_I 302_M 303_G 304_V 305_F 306_V 307_C 308_C 309_W 310_L 311_P 312_F 313_F 314_I 315_L 316_N 317_C 318_M 319_V 321_F 322_C 341_F 344_F 345_V 346_W 348_G 349_W 350_A 352_S 353_S 354_L 356_P 357_V 358_I 359_Y 361_F 362_N 363_A 364_D 365_F 366_Q 367_K 368_V 369_F 370_A
ADRA1B	53_G 54_A 290_K 291_K 292_A 293_A 294_K 295_T 296_L 297_G 298_I 299_V 300_V 301_G 302_M 303_F 304_I 305_L 306_C 307_W 308_L 309_P 310_F 311_F 312_I 313_A 314_L 315_P 316_L 317_G 318_S 319_L 330_F 335_W 337_G 338_Y 339_F 341_S 342_C 343_L 345_P 346_I 347_I 348_Y 350_C 351_S 354_E 355_F 356_K 357_R 358_A 359_F 360_V	HTR1F	31_S 32_G 289_R 290_K 291_A 292_A 293_T 294_T 295_L 296_G 297_L 298_I 299_L 300_G 301_A 302_F 303_V 304_I 305_C 306_W 307_L 308_P 309_F 310_F 311_V 312_K 313_E 314_L 315_V 316_V 317_N 318_V 329_S 334_W 336_G 337_Y 338_L 340_S 341_L 342_I 344_P 345_L 346_I 347_Y 349_I 350_F 353_D 354_F 355_K 356_K 357_A 358_F 359_Q
ADRA1B	54_A 290_K 291_K 292_A 293_A 294_K 295_T 296_L 299_V 300_V 301_G 303_F 306_C 307_W 309_P 310_F 311_F 312_I 313_A 318_S 319_L 330_F 334_F 335_W 337_G 338_Y 339_F 342_C 343_L 345_P 346_I 347_I 348_Y 351_S 354_E 355_F 358_A 360_V	ADRA2A	57_L 385_K 386_R 387_F 388_T 389_F 390_V 391_L 394_V 395_I 396_G 398_F 401_C 402_W 404_P 405_F 406_F 407_F 408_T 414_V 415_G 423_F 427_F 428_W 430_G 431_Y 432_C 435_S 436_L 438_P 439_V 440_I 441_Y 444_F 447_D 448_F 451_A 453_K
CNR1	409_R	GPR6	356_W
OPN4	78_L 79_L 304_K 306_A 310_L 312_V 313_I 314_L 315_L 317_V 318_L 319_S 320_W 322_P 323_Y 324_S 327_A 328_L 330_A 333_G 346_P 348_V 350_A 351_K 352_A 354_A 356_H 358_P 359_I 360_I 361_Y 363_I 364_T 366_P 367_K 376_L 378_C 379_L	RHO	45_F 46_L 249_E 251_T 255_I 257_M 258_V 259_I 260_A 262_L 263_I 264_C 265_W 267_P 268_Y 269_A 272_A 273_F 275_I 278_H 291_P 293_F 295_A 296_K 297_S 299_A 301_Y 303_P 304_V 305_I 306_Y 308_M 309_M 311_K 312_Q 314_R 316_C 317_M
RHO	45_F 46_L 249_E 250_V 251_T 252_R 253_M 254_V 257_M 258_V 260_A 261_F 262_L 263_I 264_C 265_W 266_V 267_P 268_Y 269_A 270_S 272_A 273_F 274_Y 275_I 278_H 288_M 291_P 293_F 295_A 296_K 297_S 299_A 301_Y 303_P 304_V 305_I 306_Y 309_M 311_K 312_Q 313_F 315_N 316_C 317_M 318_L
MTNR1A	293_I 297_L	MTNR1B	306_I 310_L
CHRM1	33_G 361_K 362_K 363_A 364_A 365_R 366_T 367_L 369_A 370_I 371_L 372_L 373_A 374_F 377_T 378_W 379_T 380_P 381_Y 382_N 383_I 384_M 385_V 386_L 387_V 388_S 390_F 391_C 400_W 403_G 404_Y 405_W 407_C 408_Y 409_V 411_S 412_T 415_P 417_C 418_Y 420_L 421_C 425_F 426_R 428_T 429_F 430_R	CHRM2	31_G 383_K 384_K 385_V 386_T 387_R 388_T 389_I 391_A 392_I 393_L 394_L 395_A 396_F 399_T 400_W 401_A 402_P 403_Y 404_N 405_V 406_M 407_V 408_L 409_I 410_N 412_F 413_C 422_W 425_G 426_Y 427_W 429_C 430_Y 431_I 433_S 434_T 437_P 439_C 440_Y 442_L 443_C 447_F 448_K 450_T 451_F 452_K
ADRA2C	59_G 60_F 378_K 379_R 380_F 381_T 382_F 383_V 384_L 385_A 386_V 387_V 388_M 389_G 390_V 391_F 392_V 393_L 394_C 395_W 396_F 397_P 398_F 399_F 400_F 401_S 402_Y 403_S 404_L 405_Y 407_I 408_C 419_F 422_F 423_F 424_W 426_G 427_Y 428_C 430_S 431_S 432_L 434_P 435_V 436_I 437_Y 439_V 440_F 442_Q 443_D 444_F 445_R 446_R 447_S 448_F 449_K	HTR1D	46_S 47_V 297_R 298_K 299_A 300_T 301_K 302_I 303_L 304_G 305_I 306_I 307_L 308_G 309_A 310_F 311_I 312_I 313_C 314_W 315_L 316_P 317_F 318_F 319_V 320_V 321_S 322_L 323_V 324_L 326_I 327_C 338_F 341_F 342_T 343_W 345_G 346_Y 347_L 349_S 350_L 351_I 353_P 354_I 355_I 356_Y 358_V 359_F 361_E 362_E 363_F 364_R 365_Q 366_A 367_F 368_Q
CHRM1	33_G 34_L 361_K 362_K 363_A 364_A 365_R 366_T 367_L 368_S 369_A 370_I 371_L 372_L 373_A 374_F 375_I 376_L 377_T 378_W 379_T 380_P 381_Y 382_N 383_I 384_M 385_V 386_L 387_V 388_S 390_F 391_C 400_W 403_G 404_Y 405_W 407_C 408_Y 409_V 411_S 412_T 413_I 415_P 416_M 417_C 418_Y 420_L 421_C 423_K 424_A 425_F 426_R 427_D 428_T 429_F 430_R	HRH4	23_S 24_L 299_R 300_R 301_L 302_A 303_K 304_S 305_L 306_A 307_I 308_L 309_L 310_G 311_V 312_F 313_A 314_V 315_C 316_W 317_A 318_P 319_Y 320_S 321_L 322_F 323_T 324_I 325_V 326_L 328_F 329_Y 340_Y 343_A 344_F 345_W 347_Q 348_W 349_F 351_S 352_F 353_V 355_P 356_L 357_L 358_Y 360_L 361_C 363_K 364_R 365_F 366_Q 367_K 368_A 369_F 370_L
ADRA2C	59_G 60_F 379_R 380_F 381_T 383_V 384_L 385_A 386_V 387_V 388_M 389_G 390_V 391_F 394_C 395_W 396_F 397_P 398_F 399_F 400_F 401_S 402_Y 403_S 407_I 408_C 422_F 424_W 426_G 427_Y 430_S 431_S 432_L 434_P 435_V 436_I 437_Y 439_V 440_F 443_D 444_F 445_R 446_R 448_F 449_K	HTR1F	31_S 32_G 290_K 291_A 292_A 294_T 295_L 296_G 297_L 298_I 299_L 300_G 301_A 302_F 305_C 306_W 307_L 308_P 309_F 310_F 311_V 312_K 313_E 314_L 317_N 318_V 332_L 334_W 336_G 337_Y 340_S 341_L 342_I 344_P 345_L 346_I 347_Y 349_I 350_F 353_D 354_F 355_K 356_K 358_F 359_Q
ADRA1D	105_A	HTR1F	32_G
ADRA1D	104_A 105_A 344_K 345_K 346_A 347_A 348_K 349_T 350_L 351_A 352_I 353_V 354_V 355_G 356_V 357_F 358_V 359_L 360_C 361_W 362_F 363_P 364_F 365_F 366_F 367_V 368_L 369_P 370_L 371_G 372_S 373_L 384_F 387_I 388_F 389_W 391_G 392_Y 393_F 395_S 396_C 397_V 399_P 400_L 401_I 402_Y 404_C 405_S 407_R 408_E 409_F 410_K 411_R 412_A 413_F 414_L	HTR1D	46_S 47_V 297_R 298_K 299_A 300_T 301_K 302_I 303_L 304_G 305_I 306_I 307_L 308_G 309_A 310_F 311_I 312_I 313_C 314_W 315_L 316_P 317_F 318_F 319_V 320_V 321_S 322_L 323_V 324_L 326_I 327_C 338_F 341_F 342_T 343_W 345_G 346_Y 347_L 349_S 350_L 351_I 353_P 354_I 355_I 356_Y 358_V 359_F 361_E 362_E 363_F 364_R 365_Q 366_A 367_F 368_Q
OPN3	49_G 50_S 251_K 252_K 253_L 254_A 255_K 256_M 257_C 258_F 259_L 260_M 261_I 262_F 263_T 264_F 265_L 266_V 267_C 268_W 269_M 270_P 271_Y 272_I 273_V 274_I 275_C 276_F 277_L 278_V 280_N 281_G 291_S 294_S 295_Y 296_L 298_A 299_K 300_S 302_T 303_V 304_Y 306_P 307_V 308_I 309_Y 311_F 312_M 314_R 315_K 316_F 317_R 318_R 319_S 320_L 321_L	RHO	45_F 46_L 248_K 249_E 250_V 251_T 252_R 253_M 254_V 255_I 256_I 257_M 258_V 259_I 260_A 261_F 262_L 263_I 264_C 265_W 266_V 267_P 268_Y 269_A 270_S 271_V 272_A 273_F 274_Y 275_I 277_T 278_H 288_M 291_P 292_A 293_F 295_A 296_K 297_S 299_A 300_I 301_Y 303_P 304_V 305_I 306_Y 308_M 309_M 311_K 312_Q 313_F 314_R 315_N 316_C 317_M 318_L
ADRA2A	56_G 57_L 385_K 386_R 387_F 388_T 390_V 391_L 392_A 394_V 396_G 397_V 398_F 399_V 400_V 401_C 402_W 403_F 404_P 405_F 406_F 409_Y 411_L 414_V 415_G 423_F 428_W 430_G 431_Y 434_S 435_S 438_P 439_V 440_I 441_Y 443_I 447_D 448_F 449_R 451_A 452_F	HTR1F	31_S 32_G 289_R 290_K 291_A 292_A 294_T 295_L 296_G 298_I 300_G 301_A 302_F 303_V 304_I 305_C 306_W 307_L 308_P 309_F 310_F 313_E 315_V 317_N 318_V 329_S 334_W 336_G 337_Y 340_S 341_L 344_P 345_L 346_I 347_Y 349_I 353_D 354_F 355_K 357_A 358_F
GPR50	37_I 233_V 248_V 292_V 306_W	MTNR1B	49_V 247_L 262_I 306_I 320_K
OPN1MW	61_I 62_F 264_K 265_E 266_V 267_T 268_R 269_M 270_V 271_V 272_V 273_M 274_V 275_L 276_A 277_F 278_C 279_F 280_C 281_W 282_G 283_P 284_Y 285_A 286_F 288_A 289_C 290_F 291_A 293_A 294_N 304_A 307_P 308_A 309_F 311_A 312_K 313_S 315_T 316_I 317_Y 319_P 320_V 321_I 322_Y 324_F 325_M 327_R 328_Q 329_F 330_R 331_N 332_C 333_I 334_L	RHO	45_F 46_L 248_K 249_E 250_V 251_T 252_R 253_M 254_V 255_I 256_I 257_M 258_V 259_I 260_A 261_F 262_L 263_I 264_C 265_W 266_V 267_P 268_Y 269_A 270_S 272_A 273_F 274_Y 275_I 277_T 278_H 288_M 291_P 292_A 293_F 295_A 296_K 297_S 299_A 300_I 301_Y 303_P 304_V 305_I 306_Y 308_M 309_M 311_K 312_Q 313_F 314_R 315_N 316_C 317_M 318_L
DRD5	48_T 49_L 292_T 293_K 294_V 295_L 296_K 297_T 298_L 299_S 300_V 301_I 302_M 303_G 304_V 305_F 306_V 307_C 308_C 309_W 310_L 311_P 312_F 313_F 314_I 315_L 316_N 317_C 318_M 319_V 321_F 322_C 341_F 344_F 345_V 346_W 348_G 349_W 350_A 352_S 353_S 354_L 356_P 357_V 358_I 359_Y 361_F 362_N 363_A 364_D 365_F 366_Q 367_K 368_V 369_F 370_A	HTR4	27_S 28_T 255_T 256_K 257_A 258_A 259_K 260_T 261_L 262_C 263_I 264_I 265_M 266_G 267_C 268_F 269_C 270_L 271_C 272_W 273_A 274_P 275_F 276_F 277_V 278_T 279_N 280_I 281_V 282_D 284_F 285_I 294_W 297_F 298_L 299_W 301_G 302_Y 303_I 305_S 306_G 307_L 309_P 310_F 311_L 312_Y 314_F 315_L 317_K 318_S 319_F 320_R 321_R 322_A 323_F 324_L
ADRA1D	104_A 105_A 344_K 345_K 346_A 347_A 348_K 349_T 350_L 351_A 352_I 353_V 354_V 355_G 356_V 357_F 358_V 359_L 360_C 361_W 362_F 363_P 364_F 365_F 366_F 367_V 368_L 369_P 370_L 371_G 372_S 373_L 384_F 387_I 388_F 389_W 391_G 392_Y 393_F 395_S 396_C 397_V 399_P 400_L 401_I 402_Y 404_C 405_S 407_R 408_E 409_F 410_K 411_R 412_A 413_F 414_L	ADRA2A	56_G 57_L 385_K 386_R 387_F 388_T 389_F 390_V 391_L 392_A 393_V 394_V 395_I 396_G 397_V 398_F 399_V 400_V 401_C 402_W 403_F 404_P 405_F 406_F 407_F 408_T 409_Y 410_T 411_L 412_T 414_V 415_G 423_F 426_F 427_F 428_W 430_G 431_Y 432_C 434_S 435_S 436_L 438_P 439_V 440_I 441_Y 443_I 444_F 446_H 447_D 448_F 449_R 450_R 451_A 452_F 453_K
ADRA2A	57_L 386_R 387_F 388_T 389_F 390_V 391_L 393_V 394_V 395_I 396_G 398_F 401_C 402_W 404_P 405_F 406_F 407_F 409_Y 414_V 415_G 427_F 428_W 430_G 431_Y 435_S 438_P 440_I 441_Y 444_F 447_D 448_F 449_R 450_R 451_A 453_K	ADRA2C	60_F 379_R 380_F 381_T 382_F 383_V 384_L 386_V 387_V 388_M 389_G 391_F 394_C 395_W 397_P 398_F 399_F 400_F 402_Y 407_I 408_C 423_F 424_W 426_G 427_Y 431_S 434_P 436_I 437_Y 440_F 443_D 444_F 445_R 446_R 447_S 449_K
ADRA2C	442_Q	DRD2	433_I
HTR1B	337_M	HTR5A	308_S
ADRB3	45_A 310_L	HTR4	27_S 277_V
ADRA1D	104_A 105_A 344_K 345_K 346_A 347_A 348_K 349_T 350_L 351_A 352_I 353_V 354_V 355_G 356_V 357_F 358_V 359_L 360_C 361_W 362_F 363_P 364_F 365_F 366_F 367_V 368_L 369_P 370_L 371_G 372_S 373_L 384_F 387_I 388_F 389_W 391_G 392_Y 393_F 395_S 396_C 397_V 399_P 400_L 401_I 402_Y 404_C 405_S 407_R 408_E 409_F 410_K 411_R 412_A 413_F 414_L	HTR7	89_T 90_L 323_Q 324_K 325_A 326_A 327_T 328_T 329_L 330_G 331_I 332_I 333_V 334_G 335_A 336_F 337_T 338_V 339_C 340_W 341_L 342_P 343_F 344_F 345_L 346_L 347_S 348_T 349_A 350_R 352_F 353_I 366_E 369_F 370_L 371_W 373_G 374_Y 375_A 377_S 378_L 379_I 381_P 382_F 383_I 384_Y 386_F 387_F 389_R 390_D 391_L 392_R 393_T 394_T 395_Y 396_R
ADRA1D	104_A 344_K 345_K 346_A 347_A 348_K 349_T 350_L 351_A 352_I 353_V 355_G 357_F 360_C 361_W 363_P 365_F 368_L 369_P 372_S 373_L 384_F 387_I 388_F 389_W 391_G 392_Y 393_F 395_S 396_C 399_P 401_I 402_Y 404_C 405_S 407_R 408_E 409_F 411_R 413_F	ADRA2C	59_G 378_K 379_R 380_F 381_T 382_F 383_V 384_L 385_A 386_V 387_V 389_G 391_F 394_C 395_W 397_P 399_F 402_Y 403_S 407_I 408_C 419_F 422_F 423_F 424_W 426_G 427_Y 428_C 430_S 431_S 434_P 436_I 437_Y 439_V 440_F 442_Q 443_D 444_F 446_R 448_F
ADRA2C	59_G 60_F 378_K 379_R 380_F 381_T 382_F 383_V 384_L 385_A 386_V 387_V 388_M 389_G 391_F 392_V 393_L 394_C 395_W 396_F 397_P 398_F 399_F 400_F 401_S 402_Y 403_S 404_L 405_Y 407_I 419_F 423_F 424_W 426_G 427_Y 428_C 430_S 431_S 432_L 434_P 435_V 436_I 437_Y 439_V 440_F 442_Q 443_D 444_F 445_R 446_R 447_S 448_F 449_K	DRD3	37_C 38_A 325_K 326_K 327_A 328_T 329_Q 330_M 331_V 332_A 333_I 334_V 335_L 336_G 338_F 339_I 340_V 341_C 342_W 343_L 344_P 345_F 346_F 347_L 348_T 349_H 350_V 351_L 352_N 354_H 365_Y 369_T 370_W 372_G 373_Y 374_V 376_S 377_A 378_L 380_P 381_V 382_I 383_Y 385_T 386_F 388_I 389_E 390_F 391_R 392_K 393_A 394_F 395_L
HTR5A	48_G 49_F 281_Q 282_R 283_A 284_A 285_L 286_M 287_V 288_G 289_I 290_L 291_I 292_G 293_V 294_F 295_V 296_L 297_C 298_W 299_I 300_P 301_F 302_F 303_L 304_T 305_E 306_L 307_I 310_L 311_C 323_F 324_L 325_W 327_G 328_Y 329_S 331_S 332_F 333_F 335_P 336_L 337_I 338_Y 340_A 341_F 343_K 344_N 345_Y 346_N 347_S 348_A 349_F 350_K	HTR7	89_T 90_L 323_Q 324_K 325_A 326_A 327_T 328_T 329_L 330_G 331_I 332_I 333_V 334_G 335_A 336_F 337_T 338_V 339_C 340_W 341_L 342_P 343_F 344_F 345_L 346_L 347_S 348_T 349_A 352_F 353_I 369_F 370_L 371_W 373_G 374_Y 375_A 377_S 378_L 379_I 381_P 382_F 383_I 384_Y 386_F 387_F 389_R 390_D 391_L 392_R 393_T 394_T 395_Y 396_R
CHRM2	31_G 32_S 383_K 384_K 385_V 386_T 387_R 388_T 389_I 390_L 391_A 392_I 393_L 394_L 396_F 397_I 398_I 399_T 400_W 402_P 403_Y 404_N 406_M 407_V 408_L 409_I 410_N 413_C 422_W 425_G 426_Y 427_W 429_C 430_Y 431_I 434_T 435_I 437_P 439_C 440_Y 442_L 443_C 445_A 446_T 447_F 448_K 449_K 450_T 451_F 452_K	HRH4	23_S 24_L 299_R 300_R 301_L 302_A 303_K 304_S 305_L 306_A 307_I 308_L 309_L 310_G 312_F 313_A 314_V 315_C 316_W 318_P 319_Y 320_S 322_F 323_T 324_I 325_V 326_L 329_Y 340_Y 343_A 344_F 345_W 347_Q 348_W 349_F 352_F 353_V 355_P 357_L 358_Y 360_L 361_C 363_K 364_R 365_F 366_Q 367_K 368_A 369_F 370_L
ADRA2A	56_G 57_L 385_K 386_R 387_F 388_T 390_V 391_L 392_A 393_V 395_I 396_G 397_V 398_F 399_V 401_C 402_W 403_F 404_P 405_F 406_F 408_T 409_Y 410_T 411_L 412_T 414_V 415_G 423_F 426_F 427_F 428_W 430_G 431_Y 432_C 434_S 435_S 436_L 438_P 439_V 440_I 441_Y 443_I 444_F 446_H 447_D 448_F 449_R 451_A 452_F 453_K	HTR7	89_T 90_L 323_Q 324_K 325_A 326_A 328_T 329_L 330_G 331_I 333_V 334_G 335_A 336_F 337_T 339_C 340_W 341_L 342_P 343_F 344_F 346_L 347_S 348_T 349_A 350_R 352_F 353_I 366_E 369_F 370_L 371_W 373_G 374_Y 375_A 377_S 378_L 379_I 381_P 382_F 383_I 384_Y 386_F 387_F 389_R 390_D 391_L 392_R 394_T 395_Y 396_R
ADRA2C	59_G 60_F 378_K 379_R 380_F 381_T 382_F 383_V 384_L 385_A 386_V 387_V 388_M 389_G 390_V 391_F 392_V 394_C 395_W 396_F 397_P 398_F 399_F 401_S 402_Y 403_S 404_L 405_Y 407_I 419_F 422_F 423_F 424_W 426_G 427_Y 428_C 430_S 431_S 432_L 434_P 435_V 436_I 437_Y 439_V 440_F 442_Q 443_D 444_F 445_R 446_R 447_S 448_F 449_K	HTR5A	48_G 49_F 281_Q 282_R 283_A 284_A 285_L 286_M 287_V 288_G 289_I 290_L 291_I 292_G 293_V 294_F 295_V 297_C 298_W 299_I 300_P 301_F 302_F 304_T 305_E 306_L 307_I 308_S 310_L 321_S 323_F 324_L 325_W 327_G 328_Y 329_S 331_S 332_F 333_F 335_P 336_L 337_I 338_Y 340_A 341_F 343_K 344_N 345_Y 346_N 347_S 348_A 349_F 350_K
ADRB1	67_L 321_K 322_A 323_L 324_K 325_T 326_L 328_I 329_I 331_G 333_F 335_L 336_C 337_W 339_P 340_F 341_F 344_N 345_V 349_F 362_F 363_N 364_W 366_G 367_Y 368_A 371_A 372_F 374_P 376_I 377_Y 378_C 379_R 381_P 382_D 383_F 384_R 385_K 388_Q	ADRB3	46_L 289_R 290_A 291_L 292_C 293_T 294_L 296_L 297_I 299_G 301_F 303_L 304_C 305_W 307_P 308_F 309_F 312_N 313_V 317_L 331_L 332_N 333_W 335_G 336_Y 337_A 340_A 341_F 343_P 345_I 346_Y 347_C 348_R 350_P 351_D 352_F 353_R 354_S 357_R
ADRB2	42_L 269_H 270_K 271_A 272_L 273_K 274_T 275_L 276_G 278_I 279_M 280_G 281_T 282_F 283_T 285_C 286_W 288_P 289_F 290_F 291_I 293_N 295_V 298_I 308_Y 312_N 313_W 315_G 316_Y 317_V 320_G 321_F 323_P 325_I 326_Y 330_P 331_D 332_F 333_R 335_A 336_F 337_Q	ADRB3	46_L 288_H 289_R 290_A 291_L 292_C 293_T 294_L 295_G 297_I 298_M 299_G 300_T 301_F 302_T 304_C 305_W 307_P 308_F 309_F 310_L 312_N 314_L 317_L 328_F 332_N 333_W 335_G 336_Y 337_A 340_A 341_F 343_P 345_I 346_Y 350_P 351_D 352_F 353_R 355_A 356_F 357_R
ADRA2A	393_V	HTR1B	318_I
ADRB3	45_A 46_L 288_H 289_R 290_A 291_L 292_C 293_T 294_L 295_G 296_L 297_I 298_M 299_G 301_F 302_T 303_L 304_C 305_W 306_L 307_P 308_F 309_F 311_A 312_N 313_V 314_L 315_R 316_A 332_N 333_W 335_G 336_Y 337_A 339_S 340_A 341_F 343_P 344_L 345_I 346_Y 347_C 348_R 350_P 351_D 352_F 353_R 355_A 356_F 357_R	HRH2	26_A 27_V 230_H 231_K 232_A 233_T 234_V 235_T 236_L 237_A 238_A 239_V 240_M 241_G 243_F 244_I 245_I 246_C 247_W 248_F 249_P 250_Y 251_F 253_A 254_F 255_V 256_Y 257_R 259_L 274_L 275_W 277_G 278_Y 279_A 281_S 282_A 283_L 285_P 286_I 287_L 288_Y 290_A 291_L 293_R 294_D 295_F 296_R 298_G 299_Y 300_Q
ADORA1	18_L 230_L 232_I 233_A 234_K 235_S 236_L 239_I 240_L 241_F 242_L 243_F 244_A 246_S 247_W 249_P 250_L 251_H 253_L 254_N 255_C 257_T 259_F 270_T 273_A 274_I 275_F 277_T 278_H 282_A 285_P 287_V 288_Y 295_F 296_R 298_T 300_L	ADORA3	21_F 226_F 228_T 229_A 230_K 231_S 232_L 235_V 236_L 237_F 238_L 239_F 240_A 242_S 243_W 245_P 246_L 247_S 249_I 250_N 251_C 253_I 255_F 264_L 267_G 268_I 269_L 271_S 272_H 276_M 279_P 281_V 282_Y 289_F 290_K 292_T 294_L
ADRA1B	53_G 54_A 291_K 292_A 293_A 294_K 295_T 296_L 297_G 299_V 301_G 302_M 303_F 306_C 307_W 308_L 309_P 310_F 311_F 314_L 315_P 317_G 318_S 319_L 334_F 335_W 337_G 338_Y 339_F 341_S 342_C 345_P 346_I 347_I 348_Y 350_C 353_K 354_E 355_F 356_K 359_F	ADRA2C	59_G 60_F 379_R 380_F 381_T 382_F 383_V 384_L 385_A 387_V 389_G 390_V 391_F 394_C 395_W 396_F 397_P 398_F 399_F 402_Y 403_S 405_Y 407_I 408_C 423_F 424_W 426_G 427_Y 428_C 430_S 431_S 434_P 435_V 436_I 437_Y 439_V 442_Q 443_D 444_F 445_R 448_F
ADRA2C	59_G 60_F 378_K 379_R 380_F 381_T 382_F 383_V 384_L 385_A 386_V 387_V 388_M 389_G 390_V 391_F 392_V 394_C 395_W 396_F 397_P 398_F 399_F 400_F 401_S 402_Y 403_S 404_L 405_Y 407_I 422_F 423_F 424_W 426_G 427_Y 428_C 430_S 431_S 432_L 434_P 436_I 437_Y 439_V 440_F 443_D 444_F 445_R 447_S 448_F 449_K	HTR1A	44_G 45_T 341_R 342_K 343_T 344_V 345_K 346_T 347_L 348_G 349_I 350_I 351_M 352_G 353_T 354_F 355_I 357_C 358_W 359_L 360_P 361_F 362_F 363_I 364_V 365_A 366_L 367_V 368_L 370_F 385_I 386_N 387_W 389_G 390_Y 391_S 393_S 394_L 395_L 397_P 399_I 400_Y 402_Y 403_F 406_D 407_F 408_Q 410_A 411_F 412_K
HTR1F	32_G 290_K 291_A 292_A 294_T 295_L 296_G 297_L 298_I 300_G 301_A 302_F 304_I 305_C 306_W 307_L 308_P 309_F 310_F 311_V 312_K 313_E 317_N 329_S 332_L 334_W 336_G 337_Y 340_S 341_L 342_I 344_P 346_I 347_Y 349_I 350_F 352_E 353_D 354_F 355_K 357_A 358_F 359_Q	HTR5A	49_F 282_R 283_A 284_A 286_M 287_V 288_G 289_I 290_L 292_G 293_V 294_F 296_L 297_C 298_W 299_I 300_P 301_F 302_F 303_L 304_T 305_E 310_L 321_S 323_F 325_W 327_G 328_Y 331_S 332_F 333_F 335_P 337_I 338_Y 340_A 341_F 343_K 344_N 345_Y 346_N 348_A 349_F 350_K
DRD2	42_T 43_L 371_K 372_K 373_A 374_T 375_Q 376_M 377_L 378_A 379_I 380_V 381_L 382_G 383_V 384_F 385_I 386_I 387_C 388_W 389_L 390_P 391_F 392_F 395_H 396_I 397_L 400_H 410_Y 413_F 414_T 415_W 417_G 418_Y 419_V 421_S 422_A 423_V 425_P 426_I 427_I 428_Y 430_T 431_F 433_I 434_E 435_F 437_K 438_A 439_F 440_L	HTR1F	31_S 32_G 289_R 290_K 291_A 292_A 293_T 294_T 295_L 296_G 297_L 298_I 299_L 300_G 301_A 302_F 303_V 304_I 305_C 306_W 307_L 308_P 309_F 310_F 313_E 314_L 315_V 317_N 329_S 332_L 333_A 334_W 336_G 337_Y 338_L 340_S 341_L 342_I 344_P 345_L 346_I 347_Y 349_I 350_F 352_E 353_D 354_F 356_K 357_A 358_F 359_Q
ADORA1	17_V 18_L 230_L 231_K 232_I 233_A 234_K 235_S 236_L 238_L 240_L 241_F 242_L 243_F 244_A 245_L 246_S 247_W 248_L 249_P 250_L 251_H 252_I 253_L 254_N 255_C 256_I 259_F 270_T 273_A 274_I 277_T 278_H 279_G 281_S 282_A 283_M 285_P 286_I 287_V 288_Y 290_F 291_R 294_K 295_F 297_V 299_F 300_L	ADORA2B	15_L 16_V 230_I 231_H 232_A 233_A 234_K 235_S 236_L 238_M 240_V 241_G 242_I 243_F 244_A 245_L 246_C 247_W 248_L 249_P 250_V 251_H 252_A 253_V 254_N 255_C 256_V 259_F 272_M 275_A 276_I 279_S 280_H 281_A 283_S 284_V 285_V 287_P 288_I 289_V 290_Y 292_Y 293_R 296_D 297_F 299_Y 301_F 302_H
MC2R	33_T 215_M 216_K 217_G 218_A 220_T 221_L 222_T 223_I 224_L 226_G 227_V 228_F 229_I 230_F 231_C 232_W 233_A 234_P 235_F 236_V 237_L 238_H 239_V 240_L 244_F 245_C 258_F 261_N 262_G 265_I 266_M 267_C 269_A 270_V 271_I 273_P 275_I 276_Y 278_F 279_R 281_P 282_E 284_R 286_A 287_F 288_K	MC4R	53_T 241_M 242_K 243_G 244_A 246_T 247_L 248_T 249_I 250_L 252_G 253_V 254_F 255_V 256_V 257_C 258_W 259_A 260_P 261_F 262_F 263_L 264_H 265_L 266_I 270_S 271_C 284_F 287_Y 288_L 291_I 292_M 293_C 295_S 296_I 297_I 299_P 301_I 302_Y 304_L 305_R 307_Q 308_E 310_R 312_T 313_F 314_K
HRH2	26_A 27_V 230_H 231_K 232_A 233_T 234_V 235_T 236_L 237_A 238_A 239_V 240_M 241_G 242_A 243_F 244_I 245_I 246_C 247_W 248_F 249_P 250_Y 251_F 252_T 253_A 254_F 255_V 256_Y 257_R 259_L 260_R 270_E 273_V 274_L 275_W 277_G 278_Y 279_A 281_S 282_A 283_L 285_P 286_I 287_L 288_Y 290_A 291_L 293_R 294_D 295_F 296_R 297_T 298_G 299_Y 300_Q	HTR6	34_C 35_V 264_L 265_K 266_A 267_S 268_L 269_T 270_L 271_G 272_I 273_L 274_L 275_G 276_M 277_F 278_F 279_V 280_T 281_W 282_L 283_P 284_F 285_F 286_V 287_A 288_N 289_I 290_V 291_Q 293_V 294_C 302_F 305_L 306_T 307_W 309_G 310_Y 311_C 313_S 314_T 315_M 317_P 318_I 319_I 320_Y 322_L 323_F 325_R 326_D 327_F 328_K 329_R 330_A 331_L 332_G
ADRA1A	34_G 35_G 268_K 269_K 270_A 271_A 272_K 273_T 274_L 275_G 276_I 277_V 278_V 279_G 280_C 281_F 282_V 283_L 284_C 285_W 286_L 287_P 288_F 289_F 290_L 291_V 292_M 293_P 294_I 295_G 296_S 297_F 308_F 311_V 312_F 313_W 315_G 316_Y 317_L 319_S 320_C 321_I 323_P 324_I 325_I 326_Y 328_C 329_S 331_Q 332_E 333_F 334_K 335_K 336_A 337_F 338_Q	ADRA2C	59_G 60_F 378_K 379_R 380_F 381_T 382_F 383_V 384_L 385_A 386_V 387_V 388_M 389_G 390_V 391_F 392_V 393_L 394_C 395_W 396_F 397_P 398_F 399_F 400_F 401_S 402_Y 403_S 404_L 405_Y 407_I 408_C 419_F 422_F 423_F 424_W 426_G 427_Y 428_C 430_S 431_S 432_L 434_P 435_V 436_I 437_Y 439_V 440_F 442_Q 443_D 444_F 445_R 446_R 447_S 448_F 449_K

## Sheet: Type-II residues in Rhodopsin_α
Table S5 Identification of important amino acids related to type-II functional divergence: rhodopsin (α) subfamily
Note: Amino acid residues related to type-II functional divergence between paralog pairs in rhodopsin (α) are screened out using the site-specific score based on the posterior ratio with a cut-off value (empirical posterior probability > 0.67). The specific amino acid residues associated with type II functional divergence between each pair of paralogs are presented in two columns of the table. Th…
Gene1	Amino acid residues related to type-II functional divergence	Gene2	Amino acid residues related to type-II functional divergence
CHRM2	31_G 32_S 383_K 384_K 385_V 386_T 387_R 388_T 389_I 390_L 391_A 392_I 393_L 394_L 395_A 396_F 397_I 398_I 399_T 400_W 401_A 402_P 403_Y 404_N 405_V 406_M 407_V 408_L 409_I 410_N 412_F 413_C 422_W 425_G 426_Y 427_W 429_C 430_Y 433_S 434_T 435_I 437_P 438_A 439_C 440_Y 442_L 443_C 445_A 446_T 447_F 448_K 449_K 450_T 451_F 452_K	CHRM3	76_G 77_I 487_K 488_K 489_A 490_A 491_Q 492_T 493_L 494_S 495_A 496_I 497_L 498_L 499_A 500_F 501_I 502_I 503_T 504_W 505_T 506_P 507_Y 508_N 509_I 510_M 511_V 512_L 513_V 514_N 516_F 517_C 526_W 529_G 530_Y 531_W 533_C 534_Y 537_S 538_T 539_V 541_P 542_V 543_C 544_Y 546_L 547_C 549_K 550_T 551_F 552_R 553_T 554_T 555_F 556_K
ADRB2	41_S 42_L 270_K 272_L 273_K 274_T 275_L 277_I 278_I 279_M 280_G 282_F 285_C 286_W 287_L 288_P 289_F 290_F 291_I 292_V 293_N 295_V 296_H 297_V 308_Y 313_W 315_G 317_V 319_S 323_P 324_L 325_I 326_Y 331_D 332_F 333_R 334_I 336_F 337_Q	DRD1	31_S 32_L 269_K 271_L 272_K 273_T 274_L 276_V 277_I 278_M 279_G 281_F 284_C 285_W 286_L 287_P 288_F 289_F 290_I 291_L 292_N 294_I 295_L 297_F 313_F 318_W 320_G 322_A 324_S 328_P 329_I 330_I 331_Y 336_D 337_F 338_R 339_K 341_F 342_S
ADRA2A	56_G 57_L 385_K 386_R 387_F 391_L 393_V 394_V 395_I 396_G 397_V 398_F 399_V 400_V 401_C 402_W 403_F 404_P 405_F 406_F 407_F 408_T 411_L 412_T 423_F 426_F 428_W 430_G 431_Y 432_C 434_S 436_L 438_P 439_V 440_I 441_Y 443_I 446_H 447_D 448_F 449_R 450_R 451_A 452_F 453_K	DRD3	37_C 38_A 325_K 326_K 327_A 331_V 333_I 334_V 335_L 336_G 337_A 338_F 339_I 340_V 341_C 342_W 343_L 344_P 345_F 346_F 347_L 348_T 351_L 352_N 365_Y 368_T 370_W 372_G 373_Y 374_V 376_S 378_L 380_P 381_V 382_I 383_Y 385_T 388_I 389_E 390_F 391_R 392_K 393_A 394_F 395_L
ADRA2B	20_T 373_L 377_I 378_G 380_F 382_L 383_C 384_W 386_P 387_F 388_F 397_C 413_W 415_G 416_Y 419_S 421_L 423_P 425_I 426_Y 428_I 429_F 432_D 433_F 437_F 438_R	HTR1A	44_G 347_L 351_M 352_G 354_F 356_L 357_C 358_W 360_P 361_F 362_F 371_C 387_W 389_G 390_Y 393_S 395_L 397_P 399_I 400_Y 402_Y 403_F 406_D 407_F 411_F 412_K
ADRA1B	53_G 54_A 290_K 291_K 292_A 296_L 298_I 299_V 300_V 301_G 303_F 304_I 305_L 306_C 307_W 308_L 309_P 310_F 311_F 312_I 313_A 314_L 316_L 317_G 319_L 330_F 333_V 335_W 337_G 338_Y 339_F 341_S 343_L 345_P 346_I 347_I 348_Y 350_C 351_S 353_K 354_E 355_F 356_K 357_R 358_A 359_F 360_V	DRD2	42_T 43_L 371_K 372_K 373_A 377_L 379_I 380_V 381_L 382_G 384_F 385_I 386_I 387_C 388_W 389_L 390_P 391_F 392_F 393_I 394_T 395_H 397_L 398_N 401_C 410_Y 413_F 415_W 417_G 418_Y 419_V 421_S 423_V 425_P 426_I 427_I 428_Y 430_T 431_F 433_I 434_E 435_F 436_R 437_K 438_A 439_F 440_L
HTR1A	344_V 349_I 353_T 354_F 356_L 357_C 358_W 360_P 364_V 397_P 398_V 399_I 400_Y 407_F	HTR1F	292_A 297_L 301_A 302_F 304_I 305_C 306_W 308_P 312_K 344_P 345_L 346_I 347_Y 354_F
ADRA2B	21_F 370_T 373_L 378_G 380_F 382_L 383_C 384_W 386_P 387_F 388_F 396_I 397_C 408_F 411_F 413_W 415_G 416_Y 419_S 423_P 424_V 425_I 426_Y 428_I 429_F 433_F 437_F	HTR1D	47_V 300_T 303_L 308_G 310_F 312_I 313_C 314_W 316_P 317_F 318_F 326_I 327_C 338_F 341_F 343_W 345_G 346_Y 349_S 353_P 354_I 355_I 356_Y 358_V 359_F 363_F 367_F
HTR4	27_S 28_T 256_K 257_A 258_A 259_K 260_T 261_L 263_I 264_I 265_M 266_G 267_C 268_F 270_L 271_C 272_W 274_P 275_F 276_F 277_V 279_N 280_I 281_V 282_D 284_F 285_I 294_W 299_W 301_G 302_Y 303_I 305_S 309_P 312_Y 319_F 320_R 321_R 322_A 323_F	HTR6	34_C 35_V 265_K 266_A 267_S 268_L 269_T 270_L 272_I 273_L 274_L 275_G 276_M 277_F 279_V 280_T 281_W 283_P 284_F 285_F 286_V 288_N 289_I 290_V 291_Q 293_V 294_C 302_F 307_W 309_G 310_Y 311_C 313_S 317_P 320_Y 327_F 328_K 329_R 330_A 331_L
ADRA1D	104_A 105_A 344_K 345_K 346_A 349_T 350_L 352_I 353_V 354_V 355_G 356_V 357_F 358_V 359_L 360_C 361_W 362_F 363_P 364_F 365_F 366_F 367_V 369_P 370_L 371_G 373_L 387_I 389_W 391_G 392_Y 395_S 396_C 397_V 399_P 400_L 401_I 402_Y 405_S 407_R 408_E 409_F 410_K 411_R 412_A 413_F 414_L	HTR5A	48_G 49_F 281_Q 282_R 283_A 286_M 287_V 289_I 290_L 291_I 292_G 293_V 294_F 295_V 296_L 297_C 298_W 299_I 300_P 301_F 302_F 303_L 304_T 306_L 307_I 308_S 311_C 323_F 325_W 327_G 328_Y 331_S 332_F 333_F 335_P 336_L 337_I 338_Y 341_F 343_K 344_N 345_Y 346_N 347_S 348_A 349_F 350_K
ADRB1	328_I 333_F 336_C 337_W 339_P 374_P 377_Y 381_P 383_F 384_R	HRH2	238_A 243_F 246_C 247_W 249_P 285_P 288_Y 293_R 295_F 296_R
ADRA1A	35_G 268_K 269_K 270_A 271_A 273_T 274_L 279_G 280_C 281_F 282_V 284_C 285_W 286_L 287_P 288_F 289_F 290_L 294_I 297_F 312_F 313_W 315_G 316_Y 317_L 319_S 321_I 323_P 324_I 325_I 326_Y 333_F 334_K 336_A 337_F	HTR1F	32_G 289_R 290_K 291_A 292_A 294_T 295_L 300_G 301_A 302_F 303_V 305_C 306_W 307_L 308_P 309_F 310_F 311_V 315_V 318_V 333_A 334_W 336_G 337_Y 338_L 340_S 342_I 344_P 345_L 346_I 347_Y 354_F 355_K 357_A 358_F
CHRM5	38_A 39_V 438_R 439_K 440_A 441_A 442_Q 443_T 444_L 446_A 447_I 448_L 449_L 450_A 451_F 452_I 453_I 454_T 455_W 457_P 458_Y 459_N 460_I 461_M 462_V 463_L 464_V 465_S 467_F 468_C 477_W 480_G 481_Y 482_W 484_C 485_Y 486_V 488_S 489_T 490_V 492_P 493_I 495_Y 497_L 498_C 500_R 501_T 502_F 503_R 504_K 506_F 507_K	HRH4	23_S 24_L 299_R 300_R 301_L 302_A 303_K 304_S 305_L 307_I 308_L 309_L 310_G 311_V 312_F 313_A 314_V 315_C 316_W 318_P 319_Y 320_S 321_L 322_F 323_T 324_I 325_V 326_L 328_F 329_Y 340_Y 343_A 344_F 345_W 347_Q 348_W 349_F 351_S 352_F 353_V 355_P 356_L 358_Y 360_L 361_C 363_K 364_R 365_F 366_Q 367_K 369_F 370_L
ADRB2	41_S 42_L 269_H 271_A 274_T 275_L 279_M 280_G 281_T 282_F 285_C 286_W 288_P 290_F 292_V 296_H 297_V 308_Y 313_W 315_G 316_Y 317_V 319_S 320_G 323_P 326_Y 331_D 332_F 333_R 334_I 335_A	HRH2	26_A 27_V 230_H 232_A 235_T 236_L 240_M 241_G 242_A 243_F 246_C 247_W 249_P 251_F 253_A 257_R 259_L 270_E 275_W 277_G 278_Y 279_A 281_S 282_A 285_P 288_Y 294_D 295_F 296_R 297_T 298_G
HTR1D	46_S 47_V 297_R 298_K 299_A 302_I 303_L 304_G 305_I 306_I 307_L 308_G 309_A 310_F 311_I 312_I 313_C 314_W 315_L 316_P 317_F 318_F 319_V 320_V 321_S 322_L 323_V 324_L 326_I 327_C 338_F 341_F 343_W 345_G 346_Y 349_S 350_L 351_I 353_P 354_I 355_I 356_Y 358_V 359_F 361_E 362_E 363_F 364_R 365_Q 366_A 367_F 368_Q	HTR7	89_T 90_L 323_Q 324_K 325_A 328_T 329_L 330_G 331_I 332_I 333_V 334_G 335_A 336_F 337_T 338_V 339_C 340_W 341_L 342_P 343_F 344_F 345_L 346_L 347_S 348_T 349_A 350_R 352_F 353_I 366_E 369_F 371_W 373_G 374_Y 377_S 378_L 379_I 381_P 382_F 383_I 384_Y 386_F 387_F 389_R 390_D 391_L 392_R 393_T 394_T 395_Y 396_R
ADRB1	66_A 67_L 321_K 322_A 325_T 326_L 327_G 328_I 331_G 332_V 333_F 335_L 336_C 337_W 338_L 339_P 340_F 341_F 342_L 343_A 344_N 345_V 346_V 347_K 348_A 359_F 362_F 364_W 366_G 367_Y 370_S 374_P 375_I 376_I 377_Y 382_D 383_F 386_A 387_F	DRD5	48_T 49_L 293_K 294_V 297_T 298_L 299_S 300_V 303_G 304_V 305_F 307_C 308_C 309_W 310_L 311_P 312_F 313_F 314_I 315_L 316_N 317_C 318_M 319_V 321_F 341_F 344_F 346_W 348_G 349_W 352_S 356_P 357_V 358_I 359_Y 364_D 365_F 368_V 369_F
ADRA1B	53_G 290_K 296_L 299_V 301_G 303_F 305_L 306_C 307_W 309_P 310_F 311_F 316_L 330_F 334_F 335_W 337_G 338_Y 341_S 343_L 345_P 347_I 348_Y 355_F 357_R 359_F	ADRA2B	20_T 367_K 373_L 376_V 378_G 380_F 382_L 383_C 384_W 386_P 387_F 388_F 393_L 408_F 412_F 413_W 415_G 416_Y 419_S 421_L 423_P 425_I 426_Y 433_F 435_R 437_F
ADRB1	67_L 321_K 323_L 324_K 325_T 326_L 328_I 329_I 330_M 331_G 332_V 333_F 336_C 337_W 338_L 339_P 340_F 341_F 342_L 344_N 359_F 362_F 364_W 366_G 368_A 370_S 374_P 375_I 376_I 377_Y 382_D 383_F 384_R 385_K 387_F	DRD1	32_L 269_K 271_L 272_K 273_T 274_L 276_V 277_I 278_M 279_G 280_V 281_F 284_C 285_W 286_L 287_P 288_F 289_F 290_I 292_N 313_F 316_F 318_W 320_G 322_A 324_S 328_P 329_I 330_I 331_Y 336_D 337_F 338_R 339_K 341_F
HTR1A	353_T 354_F 356_L 357_C 358_W 360_P 386_N 397_P 399_I 400_Y 407_F	HTR5A	293_V 294_F 296_L 297_C 298_W 300_P 324_L 335_P 337_I 338_Y 345_Y
DRD3	37_C 38_A 326_K 327_A 331_V 333_I 336_G 338_F 340_V 341_C 342_W 343_L 344_P 345_F 346_F 368_T 370_W 372_G 373_Y 376_S 380_P 382_I 383_Y 386_F 391_R	HTR7	89_T 90_L 324_K 325_A 329_L 331_I 334_G 336_F 338_V 339_C 340_W 341_L 342_P 343_F 344_F 369_F 371_W 373_G 374_Y 377_S 381_P 383_I 384_Y 387_F 392_R
ADRA1D	104_A 105_A 344_K 345_K 346_A 347_A 348_K 349_T 350_L 351_A 352_I 353_V 354_V 355_G 356_V 357_F 358_V 359_L 360_C 361_W 362_F 363_P 364_F 365_F 366_F 367_V 368_L 369_P 370_L 371_G 372_S 373_L 384_F 387_I 388_F 389_W 391_G 392_Y 393_F 395_S 396_C 397_V 399_P 400_L 401_I 402_Y 404_C 405_S 407_R 408_E 409_F 410_K 411_R 412_A 413_F 414_L	DRD2	42_T 43_L 371_K 372_K 373_A 374_T 375_Q 376_M 377_L 378_A 379_I 380_V 381_L 382_G 383_V 384_F 385_I 386_I 387_C 388_W 389_L 390_P 391_F 392_F 393_I 394_T 395_H 396_I 397_L 398_N 400_H 401_C 410_Y 413_F 414_T 415_W 417_G 418_Y 419_V 421_S 422_A 423_V 425_P 426_I 427_I 428_Y 430_T 431_F 433_I 434_E 435_F 436_R 437_K 438_A 439_F 440_L
ADRA2A	56_G 385_K 386_R 388_T 389_F 390_V 391_L 392_A 393_V 394_V 395_I 396_G 398_F 399_V 400_V 401_C 402_W 403_F 404_P 405_F 406_F 407_F 408_T 409_Y 411_L 426_F 428_W 430_G 431_Y 434_S 436_L 438_P 439_V 440_I 441_Y 446_H 447_D 448_F 450_R 451_A 452_F	HTR1A	44_G 341_R 342_K 344_V 345_K 346_T 347_L 348_G 349_I 350_I 351_M 352_G 354_F 355_I 356_L 357_C 358_W 359_L 360_P 361_F 362_F 363_I 364_V 365_A 367_V 385_I 387_W 389_G 390_Y 393_S 395_L 397_P 398_V 399_I 400_Y 405_K 406_D 407_F 409_N 410_A 411_F
ADRB2	42_L 271_A 273_K 274_T 275_L 278_I 279_M 280_G 282_F 283_T 284_L 285_C 286_W 288_P 289_F 290_F 293_N 313_W 315_G 316_Y 319_S 323_P 326_Y 332_F 333_R 335_A 336_F	HTR4	28_T 257_A 259_K 260_T 261_L 264_I 265_M 266_G 268_F 269_C 270_L 271_C 272_W 274_P 275_F 276_F 279_N 299_W 301_G 302_Y 305_S 309_P 312_Y 319_F 320_R 322_A 323_F
ADRA1B	53_G 54_A 291_K 292_A 293_A 295_T 296_L 297_G 298_I 299_V 300_V 301_G 303_F 305_L 306_C 307_W 308_L 309_P 310_F 311_F 312_I 313_A 315_P 316_L 319_L 333_V 334_F 335_W 337_G 338_Y 339_F 341_S 343_L 345_P 346_I 347_I 348_Y 353_K 354_E 355_F 356_K 359_F 360_V	HTR7	89_T 90_L 324_K 325_A 326_A 328_T 329_L 330_G 331_I 332_I 333_V 334_G 336_F 338_V 339_C 340_W 341_L 342_P 343_F 344_F 345_L 346_L 348_T 349_A 353_I 369_F 370_L 371_W 373_G 374_Y 375_A 377_S 379_I 381_P 382_F 383_I 384_Y 389_R 390_D 391_L 392_R 395_Y 396_R
HTR1A	45_T 341_R 342_K 343_T 346_T 347_L 348_G 349_I 350_I 351_M 352_G 353_T 354_F 355_I 357_C 358_W 359_L 360_P 361_F 362_F 366_L 367_V 368_L 371_C 386_N 387_W 389_G 390_Y 391_S 393_S 394_L 395_L 397_P 399_I 400_Y 405_K 406_D 407_F 408_Q 410_A 411_F	HTR1B	58_L 310_R 311_K 312_A 315_T 316_L 317_G 318_I 319_I 320_L 321_G 322_A 323_F 324_I 326_C 327_W 328_L 329_P 330_F 331_F 335_L 336_V 337_M 340_C 355_T 356_W 358_G 359_Y 360_L 362_S 363_L 364_I 366_P 368_I 369_Y 374_E 375_D 376_F 377_K 379_A 380_F
CNR1	124_L 341_L 345_L 347_L 349_L 352_L 359_L 360_L 385_L 387_L 388_L 399_L 404_L	GPR12	52_C 249_G 253_L 255_I 257_L 260_F 267_F 268_T 288_L 291_T 292_Y 303_F 308_I
DRD2	372_K 375_Q 376_M 377_L 380_V 381_L 382_G 384_F 387_C 388_W 389_L 390_P 391_F 392_F 393_I 394_T 397_L 398_N 400_H 401_C 415_W 417_G 421_S 423_V 425_P 426_I 427_I 428_Y 434_E 435_F 438_A 439_F	HTR1A	342_K 345_K 346_T 347_L 350_I 351_M 352_G 354_F 357_C 358_W 359_L 360_P 361_F 362_F 363_I 364_V 367_V 368_L 370_F 371_C 387_W 389_G 393_S 395_L 397_P 398_V 399_I 400_Y 406_D 407_F 410_A 411_F
ADRA1D	104_A 105_A 344_K 345_K 350_L 352_I 353_V 354_V 355_G 356_V 357_F 358_V 359_L 360_C 361_W 362_F 363_P 364_F 365_F 366_F 367_V 369_P 370_L 371_G 373_L 384_F 387_I 388_F 389_W 391_G 392_Y 395_S 396_C 397_V 399_P 400_L 401_I 402_Y 405_S 407_R 408_E 409_F 411_R 412_A 413_F	HTR1A	44_G 45_T 341_R 342_K 347_L 349_I 350_I 351_M 352_G 353_T 354_F 355_I 356_L 357_C 358_W 359_L 360_P 361_F 362_F 363_I 364_V 366_L 367_V 368_L 371_C 382_G 385_I 386_N 387_W 389_G 390_Y 393_S 394_L 395_L 397_P 398_V 399_I 400_Y 403_F 405_K 406_D 407_F 409_N 410_A 411_F
ADRA1A	35_G 269_K 270_A 271_A 276_I 279_G 280_C 281_F 282_V 283_L 284_C 285_W 286_L 287_P 288_F 289_F 290_L 294_I 295_G 313_W 315_G 316_Y 319_S 321_I 323_P 324_I 325_I 326_Y 331_Q 336_A 337_F	HTR5A	49_F 282_R 283_A 284_A 289_I 292_G 293_V 294_F 295_V 296_L 297_C 298_W 299_I 300_P 301_F 302_F 303_L 307_I 308_S 325_W 327_G 328_Y 331_S 333_F 335_P 336_L 337_I 338_Y 343_K 348_A 349_F
ADRA2B	367_K 370_T 373_L 374_A 376_V 378_G 379_V 380_F 382_L 383_C 384_W 386_P 387_F 388_F 393_L 397_C 411_F 413_W 415_G 416_Y 419_S 423_P 425_I 426_Y 428_I 429_F 433_F 434_R 437_F	DRD2	371_K 374_T 377_L 378_A 380_V 382_G 383_V 384_F 386_I 387_C 388_W 390_P 391_F 392_F 397_L 401_C 413_F 415_W 417_G 418_Y 421_S 425_P 427_I 428_Y 430_T 431_F 435_F 436_R 439_F
ADRA2B	373_L 378_G 380_F 382_L 383_C 384_W 386_P 387_F 388_F 411_F 413_W 415_G 416_Y 419_S 423_P 425_I 426_Y 429_F 432_D 434_R	HTR7	329_L 334_G 336_F 338_V 339_C 340_W 342_P 343_F 344_F 369_F 371_W 373_G 374_Y 377_S 381_P 383_I 384_Y 387_F 390_D 392_R
ADRA1A	34_G 35_G 268_K 269_K 270_A 271_A 272_K 273_T 274_L 275_G 276_I 277_V 278_V 279_G 281_F 282_V 283_L 284_C 285_W 286_L 287_P 288_F 289_F 290_L 291_V 292_M 293_P 294_I 295_G 296_S 297_F 308_F 311_V 312_F 313_W 315_G 316_Y 317_L 319_S 320_C 321_I 323_P 324_I 325_I 326_Y 328_C 329_S 331_Q 332_E 333_F 334_K 335_K 336_A 337_F 338_Q	ADRA2A	56_G 57_L 385_K 386_R 387_F 388_T 389_F 390_V 391_L 392_A 393_V 394_V 395_I 396_G 398_F 399_V 400_V 401_C 402_W 403_F 404_P 405_F 406_F 407_F 408_T 409_Y 410_T 411_L 412_T 414_V 415_G 423_F 426_F 427_F 428_W 430_G 431_Y 432_C 434_S 435_S 436_L 438_P 439_V 440_I 441_Y 443_I 444_F 446_H 447_D 448_F 449_R 450_R 451_A 452_F 453_K
DRD1	31_S 32_L 269_K 273_T 274_L 276_V 279_G 281_F 285_W 286_L 287_P 288_F 289_F 291_L 292_N 293_C 294_I 298_C 313_F 318_W 320_G 324_S 328_P 329_I 330_I 331_Y 336_D 337_F	HTR6	34_C 35_V 265_K 269_T 270_L 272_I 275_G 277_F 281_W 282_L 283_P 284_F 285_F 287_A 288_N 289_I 290_V 294_C 302_F 307_W 309_G 313_S 317_P 318_I 319_I 320_Y 326_D 327_F
ADRA1B	53_G 54_A 290_K 291_K 292_A 293_A 296_L 297_G 298_I 299_V 300_V 301_G 303_F 304_I 305_L 306_C 307_W 308_L 309_P 310_F 311_F 312_I 316_L 317_G 334_F 335_W 337_G 338_Y 341_S 343_L 345_P 346_I 347_I 348_Y 353_K 355_F 358_A 359_F	HTR5A	48_G 49_F 281_Q 282_R 283_A 284_A 287_V 288_G 289_I 290_L 291_I 292_G 294_F 295_V 296_L 297_C 298_W 299_I 300_P 301_F 302_F 303_L 307_I 308_S 324_L 325_W 327_G 328_Y 331_S 333_F 335_P 336_L 337_I 338_Y 343_K 345_Y 348_A 349_F
ADRA1D	105_A 344_K 347_A 349_T 352_I 357_F 359_L 360_C 361_W 363_P 399_P 401_I 402_Y 409_F 410_K 414_L	DRD3	38_A 325_K 328_T 330_M 333_I 338_F 340_V 341_C 342_W 344_P 380_P 382_I 383_Y 390_F 391_R 395_L
DRD2	42_T 43_L 371_K 372_K 382_G 383_V 384_F 385_I 387_C 388_W 389_L 390_P 391_F 392_F 393_I 397_L 398_N 401_C 413_F 414_T 415_W 417_G 421_S 425_P 427_I 428_Y 438_A 439_F	HTR5A	48_G 49_F 281_Q 282_R 292_G 293_V 294_F 295_V 297_C 298_W 299_I 300_P 301_F 302_F 303_L 307_I 308_S 311_C 323_F 324_L 325_W 327_G 331_S 335_P 337_I 338_Y 348_A 349_F
ADRA2A	56_G 57_L 385_K 386_R 387_F 389_F 390_V 391_L 392_A 393_V 394_V 395_I 396_G 397_V 398_F 399_V 400_V 401_C 402_W 403_F 404_P 405_F 406_F 407_F 408_T 409_Y 411_L 412_T 415_G 423_F 426_F 428_W 430_G 431_Y 432_C 434_S 436_L 438_P 439_V 440_I 441_Y 443_I 444_F 446_H 447_D 448_F 449_R 450_R 451_A 452_F 453_K	HTR1D	46_S 47_V 297_R 298_K 299_A 301_K 302_I 303_L 304_G 305_I 306_I 307_L 308_G 309_A 310_F 311_I 312_I 313_C 314_W 315_L 316_P 317_F 318_F 319_V 320_V 321_S 323_V 324_L 327_C 338_F 341_F 343_W 345_G 346_Y 347_L 349_S 351_I 353_P 354_I 355_I 356_Y 358_V 359_F 361_E 362_E 363_F 364_R 365_Q 366_A 367_F 368_Q
ADRB2	42_L 273_K 282_F 285_C 286_W 288_P 323_P 325_I 326_Y 332_F 333_R	HTR6	35_V 268_L 277_F 280_T 281_W 283_P 317_P 319_I 320_Y 327_F 328_K
ADRA1A	34_G 269_K 270_A 271_A 273_T 274_L 276_I 278_V 279_G 280_C 281_F 283_L 284_C 285_W 286_L 287_P 288_F 289_F 290_L 291_V 294_I 297_F 311_V 313_W 315_G 316_Y 319_S 321_I 323_P 324_I 325_I 326_Y 331_Q 334_K	HTR7	89_T 324_K 325_A 326_A 328_T 329_L 331_I 333_V 334_G 335_A 336_F 338_V 339_C 340_W 341_L 342_P 343_F 344_F 345_L 346_L 349_A 353_I 369_F 371_W 373_G 374_Y 377_S 379_I 381_P 382_F 383_I 384_Y 389_R 392_R

## Sheet: Type-I residues in Rhodopsin_β
Table S5 Identification of important amino acids related to type-I functional divergence: rhodopsin (β) subfamily
Note: Amino acid residues related to type-I functional divergence between paralog pairs in rhodopsin (β) are screened out using the site-specific score based on the posterior ratio with a cut-off value (empirical posterior probability > 0.67). The specific amino acid residues associated with type I functional divergence between each pair of paralogs are presented in two columns of the table. The …
Gene1	Amino acid residues related to type-I functional divergence	Gene2	Amino acid residues related to type-I functional divergence
NPY1R	129_F 130_S 131_L 132_V 133_L 134_I 135_A 136_V 137_E 138_R 139_H 140_Q 141_L 142_I 143_I 144_N 145_P 146_R 147_G 148_W 149_R 155_A 156_Y 157_V 159_I 160_A 162_I 163_W 164_V 165_L 166_A 167_V 168_A 170_S 171_L 172_P 173_F 175_I 176_Y 177_Q 196_Y 197_V 198_C 199_F 200_D 205_D 207_H 208_R 250_D 251_N 255_S 256_S 257_E 260_R 261_I 262_N 263_I 265_L 266_L 268_I 269_V 271_A 272_F 273_A 274_V 275_C 276…	TACR1	121_Y 122_S 123_M 124_T 125_A 126_V 127_A 128_F 129_D 130_R 131_Y 132_M 133_A 134_I 135_I 136_H 137_P 138_L 139_Q 140_P 141_R 147_T 148_K 149_V 151_I 152_C 154_I 155_W 156_V 157_L 158_A 159_L 160_L 162_A 163_F 164_P 165_Q 167_Y 168_Y 169_S 178_V 179_V 180_C 181_M 182_I 190_K 192_Y 193_E 237_H 238_E 242_A 243_K 244_R 245_K 246_V 247_V 248_K 250_M 251_I 253_V 254_V 256_T 257_F 258_A 259_I 260_C 261…
EDNRB	280_L 281_S 282_L 283_C 284_A 285_L 286_S 287_I 288_D 289_R 290_Y 291_R 292_A 293_V 294_A 295_S 296_W 297_S 298_R 299_I 300_K 307_W 308_T 309_A 310_V 311_E 312_I 313_V 315_I 316_W 317_V 318_V 319_S 320_V 322_L 323_A 324_V 325_P 326_E 327_A 328_I 329_G 330_F 345_C 347_L 349_P 356_M 358_F 359_Y 399_I 400_A 402_N 403_D 406_K 410_E 411_V 412_A 413_K 414_T 415_V 416_F 417_C 418_L 419_V 420_L 422_F 425…	NMBR	132_F 133_T 134_L 135_T 136_A 137_L 138_S 139_A 140_D 141_R 142_Y 143_R 144_A 145_I 146_V 147_N 148_P 149_M 150_D 151_M 152_Q 159_R 160_T 161_C 162_V 163_K 164_A 165_M 167_I 168_W 169_V 170_V 171_S 172_V 174_L 175_A 176_V 177_P 178_E 179_A 180_V 181_F 182_S 198_C 200_P 202_P 209_P 211_I 212_H 249_E 250_Y 252_E 253_H 256_K 263_R 264_L 265_A 266_K 267_I 268_V 269_L 270_V 271_F 272_V 273_G 275_F 278…
EDNRB	280_L 281_S 282_L 283_C 284_A 285_L 288_D 289_R 297_S 298_R 299_I 300_K 309_A 310_V 311_E 312_I 317_V 320_V 321_V 328_I 330_F 345_C 346_L 356_M 357_Q 358_F 359_Y 403_D 410_E 411_V 412_A 415_V 416_F 418_L 419_V 420_L 421_V 422_F 423_A 425_C 426_W 427_L 428_P 430_H 432_S 433_R 437_L 438_T 442_Q 460_I 464_M 465_A 468_N 469_S 470_C 472_N 474_I 476_L 477_Y 478_L 480_S 481_K	GRPR	129_F 130_T 131_L 132_T 133_A 134_L 137_D 138_R 146_M 147_D 148_I 149_Q 158_C 159_L 160_K 161_A 166_I 169_M 170_L 177_V 179_S 196_C 197_A 207_P 208_K 209_I 210_H 251_H 261_R 262_L 263_A 266_V 267_L 269_F 270_V 271_G 272_L 273_F 274_A 276_C 277_W 278_L 279_P 281_H 283_I 284_Y 288_S 289_Y 293_E 306_C 310_L 311_A 314_N 315_S 316_C 318_N 320_F 322_L 323_Y 324_L 326_S 327_K
AVPR1A	140_Y 141_M 142_L 143_V 144_V 145_M 146_T 147_A 148_D 149_R 150_Y 151_I 152_A 153_V 154_C 155_H 156_P 157_L 158_K 159_T 160_L 166_R 167_S 168_R 169_L 170_M 171_I 172_A 175_W 176_V 177_L 178_S 179_F 180_V 181_L 182_S 183_T 184_P 185_Q 186_Y 187_F 188_V 189_F 200_A 201_R 202_D 203_C 204_W 205_A 209_Q 210_P 211_W 212_G 213_S 279_V 282_I 283_S 284_R 285_A 286_K 288_R 289_T 290_V 291_K 292_M 293_T 294…	GNRHR	130_F 131_M 132_M 133_V 134_V 135_I 136_S 137_L 138_D 139_R 140_S 141_L 142_A 143_I 144_T 145_R 146_P 147_L 148_A 149_L 150_K 155_V 156_G 157_Q 158_S 159_M 160_V 161_G 164_W 165_I 166_L 167_S 168_S 169_V 170_F 171_A 172_G 173_P 174_Q 175_L 176_Y 177_I 178_F 192_V 193_F 194_S 195_Q 196_C 197_V 204_Q 205_W 206_W 207_H 208_Q 255_K 258_I 259_P 260_R 261_A 262_R 264_K 265_T 266_L 267_K 268_M 269_T 270…
EDNRA	211_I 240_M	NMBR	169_V 199_I
NPY5R	130_L 131_I 132_L 133_I 134_S 135_I 136_A 137_I 138_V 139_R 140_Y 141_H 142_M 143_I 144_K 145_H 146_P 147_I 148_S 150_N 156_G 157_Y 158_F 160_I 161_A 163_V 164_W 165_T 166_L 167_G 168_F 169_A 170_I 171_C 172_S 173_P 174_L 175_P 176_V 177_F 178_H 195_R 196_Y 197_L 198_C 199_V 200_E 204_S 205_D 206_S 207_Y 208_R 285_H 288_R 289_Y 290_S 291_K 365_S 366_V 367_F 368_Y 369_R 370_L 371_T 372_I 373_L 374…	TACR1	121_Y 122_S 123_M 124_T 125_A 126_V 127_A 128_F 129_D 130_R 131_Y 132_M 133_A 134_I 135_I 136_H 137_P 138_L 139_Q 141_R 147_T 148_K 149_V 151_I 152_C 154_I 155_W 156_V 157_L 158_A 159_L 160_L 161_L 162_A 163_F 164_P 165_Q 166_G 167_Y 168_Y 169_S 177_R 178_V 179_V 180_C 181_M 182_I 189_N 190_K 191_I 192_Y 193_E 238_E 241_S 242_A 243_K 244_R 245_K 246_V 247_V 248_K 249_M 250_M 251_I 252_V 253_V 254…
EDNRA	174_L 175_N 176_L 177_C 178_A 179_L 180_S 181_V 182_D 183_R 184_Y 186_A 189_S 193_V 194_Q 201_V 203_A 204_I 205_E 206_I 207_V 210_W 212_L 215_I 217_A 218_I 219_P 220_E 222_I 224_F 238_T 239_C 240_M 242_N 243_A 248_M 251_Y 252_Q 293_A 295_S 297_H 299_K 303_E 304_V 305_A 306_K 307_T 308_V 309_F 310_C 311_L 312_V 313_V 314_I 315_F 316_A 317_L 318_C 319_W 321_P 322_L 323_H 325_S 326_R 327_I 328_L 329…	GPR37	350_F 351_T 352_L 353_C 354_A 355_L 356_C 357_I 358_D 359_R 361_R 363_A 366_V 370_Y 371_E 378_S 380_T 381_A 382_K 383_L 384_A 387_W 389_G 392_L 394_A 395_L 396_P 397_E 399_V 401_R 423_I 424_S 425_P 427_L 428_P 435_A 438_Y 439_D 479_G 481_K 483_Q 485_Q 489_Q 490_M 491_N 492_C 493_T 494_V 495_V 496_A 497_L 498_T 499_I 500_L 501_Y 502_G 503_F 504_C 505_I 507_P 508_E 509_N 511_C 512_N 513_I 514_V 515…
AVPR2	128_Y 129_M 130_I 131_L 132_A 133_M 134_T 135_L 136_D 137_R 138_H 139_R 140_A 141_I 143_R 144_P 146_L 147_A 148_Y 155_H 156_W 157_N 158_R 159_P 160_V 161_L 163_A 164_W 165_A 166_F 167_S 169_L 171_S 172_L 173_P 174_Q 175_L 176_F 177_I 178_F 189_V 191_D 192_C 193_W 194_A 199_P 201_G 259_G 260_A 262_V 263_S 264_A 266_V 268_K 269_T 270_V 271_R 272_M 273_T 274_L 275_V 276_I 277_V 278_V 279_V 280_Y 281…	GNRHR	130_F 131_M 132_M 133_V 134_V 135_I 136_S 137_L 138_D 139_R 140_S 141_L 142_A 143_I 145_R 146_P 148_A 149_L 150_K 155_V 156_G 157_Q 158_S 159_M 160_V 161_G 163_A 164_W 165_I 166_L 167_S 169_V 171_A 172_G 173_P 174_Q 175_L 176_Y 177_I 178_F 192_V 194_S 195_Q 196_C 197_V 205_W 207_H 255_K 256_N 258_I 259_P 260_R 262_R 264_K 265_T 266_L 267_K 268_M 269_T 270_V 271_A 272_F 273_A 274_T 275_S 276_F 277…
AVPR1A	140_Y 141_M 142_L 143_V 144_V 145_M 146_T 147_A 148_D 149_R 150_Y 151_I 152_A 153_V 154_C 155_H 156_P 157_L 158_K 159_T 160_L 166_R 168_R 169_L 170_M 171_I 172_A 174_A 175_W 176_V 177_L 178_S 179_F 180_V 181_L 182_S 183_T 184_P 185_Q 186_Y 187_F 188_V 189_F 200_A 201_R 202_D 203_C 204_W 205_A 209_Q 210_P 211_W 212_G 213_S 279_V 280_K 282_I 283_S 284_R 285_A 286_K 288_R 289_T 290_V 291_K 292_M 293…	OXTR	128_Y 129_L 130_L 131_L 132_L 133_M 134_S 135_L 136_D 137_R 138_C 139_L 140_A 141_I 142_C 143_Q 144_P 145_L 146_R 147_S 148_L 152_T 154_R 155_L 156_A 157_V 158_L 160_T 161_W 162_L 163_G 164_C 165_L 166_V 167_A 168_S 169_A 170_P 171_Q 172_V 173_H 174_I 175_F 184_V 185_F 186_D 187_C 188_W 189_A 193_Q 194_P 195_W 196_G 197_P 263_V 264_K 266_I 267_S 268_K 269_A 270_K 272_R 273_T 274_V 275_K 276_M 277…
TACR1	123_M 126_V 127_A 128_F 129_D 130_R 132_M 134_I 139_Q 140_P 141_R 146_A 148_K 149_V 152_C 154_I 155_W 156_V 157_L 159_L 162_A 163_F 164_P 165_Q 166_G 167_Y 168_Y 169_S 177_R 179_V 180_C 190_K 193_E 237_H 241_S 244_R 245_K 250_M 252_V 253_V 254_V 258_A 260_C 261_W 262_L 263_P 265_H 268_F 269_L 270_L 271_P 274_N 276_D 290_I 291_M 292_W 293_L 296_S 297_S 298_T 299_M 301_N 303_I 305_Y 308_L 310_D
EDNRA	174_L 175_N 176_L 177_C 179_L 180_S 182_D 183_R 185_R 189_S 194_Q 201_V 203_A 209_I 210_W 211_I 213_S 215_I 216_L 217_A 219_P 220_E 221_A 222_I 223_G 239_C 240_M 243_A 250_F 251_Y 293_A 295_S 296_E 303_E 305_A 307_T 308_V 309_F 311_L 316_A 317_L 318_C 320_F 321_P 322_L 326_R 328_L 329_K 330_K 340_R 342_E 354_G 358_A 360_M 364_I 365_N 367_I 368_A 369_L 370_Y 371_F 372_V 373_S	EDNRB	280_L 281_S 282_L 283_C 285_L 286_S 288_D 289_R 291_R 295_S 300_K 307_W 309_A 315_I 316_W 317_V 319_S 321_V 322_L 323_A 325_P 326_E 327_A 328_I 329_G 345_C 346_L 349_P 358_F 359_Y 400_A 402_N 403_D 410_E 412_A 414_T 415_V 416_F 418_L 423_A 424_L 425_C 427_L 428_P 429_L 433_R 435_L 436_K 437_L 447_R 449_E 461_G 465_A 467_L 471_I 472_N 474_I 475_A 476_L 477_Y 478_L 479_V 480_S
AVPR1A	140_Y 141_M 142_L 143_V 144_V 145_M 146_T 147_A 148_D 149_R 150_Y 151_I 152_A 153_V 154_C 155_H 156_P 157_L 158_K 159_T 160_L 166_R 167_S 168_R 169_L 170_M 171_I 172_A 175_W 176_V 177_L 178_S 179_F 180_V 181_L 182_S 183_T 184_P 185_Q 186_Y 187_F 188_V 189_F 200_A 201_R 202_D 203_C 204_W 205_A 209_Q 210_P 211_W 212_G 213_S 279_V 280_K 282_I 283_S 284_R 285_A 286_K 288_R 289_T 290_V 291_K 292_M 293…	AVPR2	128_Y 129_M 130_I 131_L 132_A 133_M 134_T 135_L 136_D 137_R 138_H 139_R 140_A 141_I 142_C 143_R 144_P 145_M 146_L 147_A 148_Y 155_H 156_W 157_N 158_R 159_P 160_V 161_L 164_W 165_A 166_F 167_S 168_L 169_L 170_L 171_S 172_L 173_P 174_Q 175_L 176_F 177_I 178_F 189_V 190_T 191_D 192_C 193_W 194_A 198_E 199_P 200_W 201_G 202_R 259_G 260_A 262_V 263_S 264_A 265_A 266_V 268_K 269_T 270_V 271_R 272_M 273…
GNRHR	130_F 131_M 132_M 133_V 134_V 135_I 136_S 138_D 139_R 140_S 142_A 143_I 144_T 145_R 146_P 147_L 148_A 149_L 150_K 155_V 156_G 157_Q 158_S 159_M 160_V 163_A 164_W 165_I 166_L 167_S 168_S 170_F 171_A 172_G 173_P 174_Q 176_Y 177_I 178_F 192_V 193_F 194_S 195_Q 196_C 197_V 204_Q 205_W 206_W 207_H 208_Q 255_K 258_I 259_P 260_R 261_A 262_R 264_K 265_T 266_L 267_K 268_M 269_T 270_V 271_A 272_F 273_A 274…	OXTR	128_Y 129_L 130_L 131_L 132_L 133_M 134_S 136_D 137_R 138_C 140_A 141_I 142_C 143_Q 144_P 145_L 146_R 147_S 148_L 152_T 153_D 154_R 155_L 156_A 157_V 160_T 161_W 162_L 163_G 164_C 165_L 167_A 168_S 169_A 170_P 171_Q 173_H 174_I 175_F 184_V 185_F 186_D 187_C 188_W 189_A 193_Q 194_P 195_W 196_G 197_P 263_V 266_I 267_S 268_K 269_A 270_K 272_R 273_T 274_V 275_K 276_M 277_T 278_F 279_I 280_I 281_V 282…
BRS3	136_F 137_T 138_L 139_T 141_L 142_S 144_D 145_R 147_K 149_V 155_R 166_V 169_G 171_V 175_S 177_I 178_F 180_L 184_I 186_S 203_C 205_S 214_Q 217_H 258_H 259_A 260_R 261_K 268_R 270_A 273_V 274_L 276_L 277_V 279_L 280_F 281_A 283_C 284_W 285_L 286_P 287_N 288_H 290_L 291_Y 294_H 295_S 301_Y 302_V 308_H 315_S 318_L 319_A 322_N 323_S 324_C 325_V 326_N 328_F 330_L 331_Y 332_W 333_L 334_S	EDNRB	280_L 281_S 282_L 283_C 285_L 286_S 288_D 289_R 291_R 293_V 299_I 310_V 313_V 315_I 319_S 321_V 322_L 324_V 328_I 330_F 345_C 347_L 356_M 359_Y 403_D 404_H 405_L 406_K 410_E 412_A 415_V 416_F 418_L 419_V 421_V 422_F 423_A 425_C 426_W 427_L 428_P 429_L 430_H 432_S 433_R 436_K 437_L 442_Q 443_N 449_E 461_G 464_M 465_A 468_N 469_S 470_C 471_I 472_N 474_I 476_L 477_Y 478_L 479_V 480_S
BRS3	149_V 169_G 184_I 204_T 205_S 257_S 282_L 289_L 294_H 308_H 317_V 335_K	EDNRA	187_V 207_V 222_I 240_M 241_L 295_S 317_L 324_L 329_K 342_E 356_N 374_K

## Sheet: Type-II residues in Rhodopsin_β
Table S5 Identification of important amino acids related to type-II functional divergence: rhodopsin (β) subfamily
Note: Amino acid residues related to type-II functional divergence between paralog pairs in rhodopsin (β) are screened out using the site-specific score based on the posterior ratio with a cut-off value (empirical posterior probability > 0.67). The specific amino acid residues associated with type II functional divergence between each pair of paralogs are presented in two columns of the table. Th…
Gene1	Amino acid residues related to type-II functional divergence	Gene2	Amino acid residues related to type-II functional divergence
HCRTR2	148_I 149_A 150_L 151_D 152_R 155_A 156_I 158_H 159_P 160_L 170_R 173_I 174_V 176_I 177_W 178_I 181_C 182_I 183_I 186_P 187_Q 190_V 209_V 217_E 218_I 298_A 300_R 301_K 304_R 305_M 308_I 309_V 313_F 314_A 315_I 316_C 318_L 319_P 320_I 325_V 326_L 330_F 341_T 348_F 351_W 352_L 360_N 362_I 363_I 364_Y 367_L	TACR1	126_V 127_A 128_F 129_D 130_R 133_A 134_I 136_H 137_P 138_L 148_K 151_I 152_C 154_I 155_W 156_V 159_L 160_L 161_L 164_P 165_Q 168_Y 182_I 190_K 191_I 242_A 244_R 245_K 248_K 249_M 252_V 253_V 257_F 258_A 259_I 260_C 262_L 263_P 264_F 269_L 270_L 274_N 282_F 289_A 292_W 293_L 301_N 303_I 304_I 305_Y 308_L
HCRTR1	135_L 136_T 137_L 138_S 139_F 140_I 141_A 142_L 143_D 144_R 145_W 146_Y 147_A 148_I 149_C 150_H 151_P 152_L 153_L 154_F 155_K 160_R 161_A 162_R 163_G 164_S 165_I 166_L 168_I 169_W 170_A 171_V 172_S 173_L 174_A 175_I 176_M 177_V 178_P 179_Q 180_A 181_A 182_V 183_M 196_T 197_R 198_L 199_F 200_S 201_V 208_D 209_D 210_L 211_Y 212_P 287_V 288_K 290_M 291_R 292_A 293_R 294_R 295_K 296_T 297_A 298_K 299…	TACR1	121_Y 122_S 123_M 124_T 125_A 126_V 127_A 128_F 129_D 130_R 131_Y 132_M 133_A 134_I 135_I 136_H 137_P 138_L 139_Q 140_P 141_R 146_A 147_T 148_K 149_V 150_V 151_I 152_C 154_I 155_W 156_V 157_L 158_A 159_L 160_L 161_L 162_A 163_F 164_P 165_Q 166_G 167_Y 168_Y 169_S 177_R 178_V 179_V 180_C 181_M 182_I 189_N 190_K 191_I 192_Y 193_E 237_H 238_E 240_V 241_S 242_A 243_K 244_R 245_K 246_V 247_V 248_K 249…
NPY2R	139_I 141_L 142_T 144_I 145_A 146_L 147_D 148_R 152_I 153_V 156_L 158_S 165_S 167_L 168_I 169_I 170_G 173_W 174_G 175_I 177_A 179_L 180_A 182_P 185_I 201_V 203_C 204_T 212_K 213_S 216_G 256_N 259_Y 263_R 265_K 268_K 271_V 272_C 273_V 274_V 275_V 277_F 278_A 279_V 280_S 281_W 282_L 283_P 284_L 285_H 286_A 290_A 291_V 309_V 310_F 312_I 313_I 314_A 315_M 317_S 318_T 321_N 323_L 325_Y 329_N 330_S	TACR1	121_Y 123_M 124_T 126_V 127_A 128_F 129_D 130_R 134_I 135_I 138_L 140_P 147_T 149_V 150_V 151_I 152_C 155_W 156_V 157_L 159_L 161_L 162_A 164_P 167_Y 178_V 180_C 181_M 189_N 190_K 193_E 237_H 240_V 244_R 245_K 248_K 251_I 252_V 253_V 254_V 255_C 257_F 258_A 259_I 260_C 261_W 262_L 263_P 264_F 265_H 266_I 270_L 271_P 289_A 290_I 292_W 293_L 294_A 295_M 297_S 298_T 301_N 303_I 305_Y 309_N 310_D

## Sheet: Type-I residues in Rhodopsin_γ
Table S5 Identification of important amino acids related to type-I functional divergence: rhodopsin (γ) subfamily
Note: Amino acid residues related to type-I functional divergence between paralog pairs in rhodopsin (γ) are screened out using the site-specific score based on the posterior ratio with a cut-off value (empirical posterior probability > 0.67). The specific amino acid residues associated with type I functional divergence between each pair of paralogs are presented in two columns of the table. The …
Gene1	Amino acid residues related to type-I functional divergence	Gene2	Amino acid residues related to type-I functional divergence
CCR6	80_M 99_L 100_P 101_F 102_W 103_A 104_V 114_S 115_N 116_A 118_C 119_K 120_L 121_L 122_K 123_G 124_I 125_Y 126_A 127_I 128_N 129_F 130_N 131_C 132_G 133_M 134_L 135_L 136_L 137_T 138_C 139_I 140_S 141_M 142_D 143_R 144_Y 145_I 146_A 147_I 148_V 149_Q 158_S 161_L 164_S 165_K 166_I 167_I 169_L 170_V 171_V 172_W 173_G 174_L 175_S 176_V 177_I 178_I 179_S 180_S 181_S 182_T 183_F 184_V 185_F 186_N 187_Q…	CXCR5	85_S 104_L 105_P 106_F 107_A 108_V 109_A 118_G 119_T 120_F 122_C 123_K 124_T 125_V 126_I 127_A 128_L 129_H 130_K 131_V 132_N 133_F 134_Y 135_C 136_S 137_S 138_L 139_L 140_L 141_A 142_C 143_I 144_A 145_V 146_D 147_R 148_Y 149_L 150_A 151_I 152_V 153_H 160_H 163_L 166_I 167_H 168_I 169_T 171_G 172_T 173_I 174_W 175_L 176_V 177_G 178_F 179_L 180_L 181_A 182_L 183_P 184_E 185_I 186_L 187_F 188_A 189_…
MCHR1	146_V 165_M 166_P 167_F 168_M 169_I 170_H 181_G 182_E 183_T 184_M 185_C 186_T 187_L 188_I 189_T 190_A 191_M 192_D 193_A 194_N 195_S 196_Q 197_F 198_T 199_S 201_Y 202_I 203_L 204_T 205_A 206_M 207_A 208_I 209_D 210_R 211_Y 212_L 213_A 214_T 215_V 216_H 225_K 228_V 229_A 230_T 231_L 232_V 234_C 235_L 236_L 237_W 238_A 239_L 240_S 241_F 242_I 243_S 244_I 245_T 246_P 247_V 248_W 249_L 250_Y 251_A 252…	OPRD1	83_A 102_L 103_P 104_F 105_Q 106_S 107_A 117_G 118_E 119_L 120_L 121_C 122_K 123_A 124_V 125_L 126_S 127_I 128_D 129_Y 130_Y 131_N 132_M 133_F 134_T 135_S 137_F 138_T 139_L 140_T 141_M 142_M 143_S 144_V 145_D 146_R 147_Y 148_I 149_A 150_V 151_C 152_H 161_T 164_K 165_A 166_K 167_L 168_I 170_I 171_C 172_I 173_W 174_V 175_L 176_A 177_S 178_G 179_V 180_G 181_V 182_P 183_I 184_M 185_V 186_M 187_A 188_…
CXCR4	76_M 95_L 96_P 97_F 98_W 99_A 100_V 109_G 110_N 111_F 112_L 113_C 114_K 115_A 116_V 117_H 118_V 119_I 120_Y 121_T 122_V 123_N 124_L 125_Y 126_S 127_S 128_V 129_L 130_I 131_L 132_A 133_F 134_I 135_S 136_L 137_D 138_R 139_Y 140_L 141_A 142_I 143_V 144_H 151_P 154_L 158_K 159_V 160_V 162_V 163_G 164_V 165_W 166_I 167_P 168_A 169_L 170_L 171_L 172_T 173_I 174_P 175_D 176_F 177_I 178_F 179_A 180_N 181…	CXCR6	65_L 84_L 85_P 86_F 87_W 88_A 89_Y 98_G 99_Q 100_V 101_M 102_C 103_K 104_S 105_L 106_L 107_G 108_I 109_Y 110_T 111_I 112_N 113_F 114_Y 115_T 116_S 117_M 118_L 119_I 120_L 121_T 122_C 123_I 124_T 125_V 126_D 127_R 128_F 129_I 130_V 131_V 132_V 133_K 142_A 145_M 149_K 150_V 151_T 153_L 154_L 155_I 156_W 157_V 158_I 159_S 160_L 161_L 162_V 163_S 164_L 165_P 166_Q 167_I 168_I 169_Y 170_G 171_N 172_V …
CXCR4	76_M 95_L 96_P 97_F 98_W 99_A 100_V 109_G 110_N 111_F 112_L 113_C 114_K 115_A 116_V 117_H 118_V 119_I 120_Y 121_T 122_V 123_N 124_L 125_Y 126_S 127_S 128_V 129_L 130_I 131_L 132_A 133_F 134_I 135_S 137_D 138_R 139_Y 140_L 141_A 142_I 143_V 144_H 154_L 158_K 159_V 160_V 162_V 163_G 164_V 165_W 166_I 168_A 169_L 170_L 171_L 172_T 173_I 174_P 175_D 176_F 177_I 178_F 180_N 181_V 182_S 205_F 206_Q 207…	CXCR1	73_V 92_L 93_P 94_I 95_W 96_A 97_A 106_G 107_T 108_F 109_L 110_C 111_K 112_V 113_V 114_S 115_L 116_L 117_K 118_E 119_V 120_N 121_F 122_Y 123_S 124_G 125_I 126_L 127_L 128_L 129_A 130_C 131_I 132_S 134_D 135_R 136_Y 137_L 138_A 139_I 140_V 141_H 151_H 154_K 155_F 156_V 158_L 159_G 160_C 161_W 162_G 164_S 165_M 166_N 167_L 168_S 169_L 170_P 171_F 172_F 173_L 174_F 176_Q 177_A 178_Y 204_I 205_L 206_…
OPRK1	128_D 137_I 174_K 181_C 184_L 187_S 195_V 198_G 237_I 251_L 281_A 285_V 297_E 312_Y 317_A 328_I 338_K	OPRL1	120_N 129_I 166_K 173_A 176_A 179_S 187_I 190_S 226_V 240_R 270_A 274_G 286_Q 301_L 306_A 317_I 327_K
MCHR1	146_V 165_M 166_P 167_F 168_M 169_I 170_H 181_G 182_E 183_T 184_M 185_C 186_T 187_L 188_I 189_T 190_A 191_M 192_D 193_A 194_N 195_S 196_Q 197_F 198_T 199_S 200_T 201_Y 202_I 203_L 204_T 205_A 206_M 207_A 208_I 209_D 210_R 211_Y 212_L 213_A 214_T 215_V 216_H 225_K 228_V 229_A 230_T 231_L 232_V 234_C 235_L 236_L 237_W 238_A 239_L 240_S 241_F 242_I 243_S 244_I 245_T 246_P 247_V 248_W 249_L 250_Y 251…	OPRL1	85_A 104_L 105_P 106_F 107_Q 108_G 109_T 119_G 120_N 121_A 122_L 123_C 124_K 125_T 126_V 127_I 128_A 129_I 130_D 131_Y 132_Y 133_N 134_M 135_F 136_T 137_S 138_T 139_F 140_T 141_L 142_T 143_A 144_M 145_S 146_V 147_D 148_R 149_Y 150_V 151_A 152_I 153_C 154_H 163_T 166_K 167_A 168_Q 169_A 170_V 172_V 173_A 174_I 175_W 176_A 177_L 178_A 179_S 180_V 181_V 182_G 183_V 184_P 185_V 186_A 187_I 188_M 189_…
OPRD1	83_A 102_L 103_P 104_F 105_Q 106_S 107_A 117_G 120_L 121_C 122_K 126_S 127_I 128_D 130_Y 131_N 132_M 133_F 135_S 136_I 137_F 138_T 139_L 140_T 141_M 142_M 143_S 145_D 146_R 147_Y 149_A 150_V 151_C 152_H 164_K 165_A 166_K 167_L 168_I 170_I 171_C 172_I 173_W 174_V 178_G 180_G 181_V 183_I 185_V 186_M 187_A 188_V 189_T 190_R 215_I 216_C 217_V 218_F 219_L 220_F 222_F 224_V 225_P 227_L 228_I 229_I 231_…	SSTR3	78_V 97_L 98_P 99_F 100_L 101_A 102_A 112_G 115_M 116_C 117_R 121_A 122_V 123_D 125_I 126_N 127_Q 128_F 130_S 131_I 132_F 133_C 134_L 135_T 136_V 137_M 138_S 140_D 141_R 142_Y 144_A 145_V 146_V 147_H 159_V 160_A 161_R 162_T 163_V 165_A 166_A 167_V 168_W 169_V 173_V 175_V 176_L 178_V 180_V 181_F 182_S 183_G 184_V 185_P 208_I 209_Y 210_T 211_A 212_A 213_L 215_F 217_G 218_P 220_L 221_V 222_I 224_L 2…
CMKLR1	73_V 92_L 93_P 94_I 95_H 97_T 108_G 109_T 110_A 111_M 112_C 113_K 114_I 115_S 116_N 117_F 118_L 119_L 121_H 122_N 123_M 125_T 126_S 127_V 128_F 129_L 130_L 131_T 133_I 135_S 136_D 137_R 138_C 139_I 140_S 141_V 142_L 143_L 152_S 155_L 156_A 157_Y 162_V 163_I 164_W 165_V 166_L 167_A 168_F 169_F 171_S 172_S 173_P 175_L 176_V 177_F 178_R 179_D 222_V 223_T 224_R 225_F 226_L 227_C 229_F 231_V 232_P 233…	FPR1	59_V 78_L 79_P 80_F 81_F 83_V 94_G 95_W 96_F 97_L 98_C 99_K 100_F 101_V 102_F 103_T 104_I 105_V 107_I 108_N 109_L 111_G 112_S 113_V 114_F 115_L 116_I 117_A 119_I 121_L 122_D 123_R 124_C 125_V 126_C 127_V 128_L 129_H 138_T 141_L 142_A 143_K 148_G 149_P 150_W 151_V 152_M 153_A 154_L 155_L 157_T 158_L 159_P 161_I 162_I 163_R 164_V 165_T 203_I 204_I 205_R 206_F 207_I 208_I 210_F 212_A 213_P 214_M 215…
OPRL1	85_A 104_L 105_P 106_F 107_Q 108_G 109_T 119_G 120_N 121_A 122_L 123_C 124_K 125_T 126_V 127_I 128_A 129_I 130_D 131_Y 132_Y 133_N 134_M 135_F 136_T 137_S 138_T 139_F 140_T 141_L 142_T 143_A 144_M 145_S 146_V 147_D 148_R 149_Y 150_V 151_A 152_I 153_C 154_H 163_T 166_K 167_A 168_Q 169_A 170_V 172_V 173_A 174_I 175_W 176_A 177_L 178_A 179_S 180_V 181_V 182_G 183_V 184_P 185_V 186_A 187_I 188_M 189_…	OPRM1	197_A 216_L 217_P 218_F 219_Q 220_S 221_V 231_G 232_T 233_I 234_L 235_C 236_K 237_I 238_V 239_I 240_S 241_I 242_D 243_Y 244_Y 245_N 246_M 247_F 248_T 249_S 250_I 251_F 252_T 253_L 254_C 255_T 256_M 257_S 258_V 259_D 260_R 261_Y 262_I 263_A 264_V 265_C 266_H 275_T 278_N 279_A 280_K 281_I 282_I 284_V 285_C 286_N 287_W 288_I 289_L 290_S 291_S 292_A 293_I 294_G 295_L 296_P 297_V 298_M 299_F 300_M 301…
OPRD1	83_A 102_L 103_P 104_F 105_Q 106_S 107_A 117_G 118_E 119_L 120_L 121_C 122_K 123_A 124_V 125_L 126_S 127_I 128_D 129_Y 130_Y 131_N 132_M 133_F 134_T 135_S 136_I 137_F 138_T 139_L 140_T 141_M 142_M 143_S 145_D 146_R 147_Y 148_I 149_A 150_V 151_C 152_H 161_T 164_K 165_A 166_K 167_L 168_I 170_I 171_C 172_I 173_W 174_V 175_L 176_A 177_S 178_G 179_V 180_G 181_V 182_P 183_I 184_M 185_V 186_M 187_A 188_…	SSTR1	92_A 111_V 112_P 113_F 114_L 115_V 116_T 126_G 127_A 128_L 129_L 130_C 131_R 132_L 133_V 134_L 135_S 136_V 137_D 138_A 139_V 140_N 141_M 142_F 143_T 144_S 145_I 146_Y 147_C 148_L 149_T 150_V 151_L 152_S 154_D 155_R 156_Y 157_V 158_A 159_V 160_V 161_H 170_R 173_V 174_A 175_K 176_V 177_V 179_L 180_G 181_V 182_W 183_V 184_L 185_S 186_L 187_L 188_V 189_I 190_L 191_P 192_I 193_V 194_V 195_F 196_S 197_…
MCHR2	67_V 86_M 87_P 88_F 89_L 90_I 91_H 102_G 104_P 106_C 107_T 109_I 110_T 111_S 112_L 113_D 114_T 115_C 116_N 117_Q 118_F 119_A 120_C 121_S 122_A 123_I 124_M 126_V 127_M 128_S 129_V 130_D 131_R 132_Y 133_F 134_A 135_L 136_V 137_Q 146_T 149_K 150_T 151_I 156_G 157_L 158_W 160_A 161_S 162_F 165_A 166_L 167_P 168_V 169_W 170_V 171_Y 172_S 173_K 174_V 175_I 199_L 200_Y 201_L 202_T 203_I 204_T 206_F 207_…	OPRD1	83_A 102_L 103_P 104_F 105_Q 106_S 107_A 117_G 119_L 121_C 122_K 124_V 125_L 126_S 127_I 128_D 129_Y 130_Y 131_N 132_M 133_F 134_T 135_S 136_I 137_F 138_T 139_L 141_M 142_M 143_S 144_V 145_D 146_R 147_Y 148_I 149_A 150_V 151_C 152_H 161_T 164_K 165_A 166_K 171_C 172_I 173_W 175_L 176_A 177_S 180_G 181_V 182_P 183_I 184_M 185_V 186_M 187_A 188_V 189_T 190_R 215_I 216_C 217_V 218_F 219_L 220_F 222_…
OPRK1	129_V 154_V 180_I 184_L 188_S 195_V 198_G 200_K 244_V 251_L 296_V	SSTR3	114_L 139_V 165_A 169_V 173_V 180_V 183_G 185_P 224_L 231_V 279_V
MCHR2	67_V 86_M 87_P 88_F 89_L 90_I 91_H 102_G 103_G 105_L 106_C 107_T 108_I 109_I 110_T 111_S 112_L 113_D 114_T 115_C 116_N 117_Q 118_F 119_A 120_C 121_S 122_A 123_I 124_M 126_V 127_M 128_S 129_V 130_D 131_R 132_Y 133_F 134_A 135_L 136_V 137_Q 146_T 149_K 150_T 151_I 157_L 158_W 160_A 161_S 162_F 163_I 164_L 165_A 166_L 167_P 168_V 170_V 171_Y 172_S 173_K 174_V 175_I 200_Y 201_L 202_T 204_T 206_F 207_…	OPRK1	93_A 112_M 113_P 114_F 115_Q 116_S 117_T 127_G 128_D 130_L 131_C 132_K 133_I 134_V 135_I 136_S 137_I 138_D 139_Y 140_Y 141_N 142_M 143_F 144_T 145_S 146_I 147_F 148_T 149_L 151_M 152_M 153_S 154_V 155_D 156_R 157_Y 158_I 159_A 160_V 161_C 162_H 171_T 174_K 175_A 176_K 182_I 183_W 185_L 186_S 187_S 188_S 189_V 190_G 191_I 192_S 193_A 195_V 196_L 197_G 198_G 199_T 200_K 229_C 230_V 231_F 233_F 235_…
CCR3	89_M 108_L 109_P 110_F 111_W 112_I 113_H 123_G 124_H 125_G 126_M 127_C 128_K 129_L 130_L 131_S 132_G 133_F 134_Y 135_H 136_T 137_G 138_L 139_Y 140_S 141_E 142_I 143_F 144_F 145_I 146_I 147_L 148_L 149_T 150_I 151_D 152_R 153_Y 154_L 155_A 156_I 157_V 158_H 165_A 168_V 171_G 172_V 173_I 174_T 176_I 177_V 178_T 179_W 180_G 181_L 182_A 183_V 184_L 185_A 186_A 187_L 188_P 189_E 190_F 191_I 192_F 193_…	CXCR5	85_S 104_L 105_P 106_F 107_A 108_V 109_A 118_G 119_T 120_F 121_L 122_C 123_K 124_T 125_V 126_I 127_A 128_L 129_H 130_K 131_V 132_N 133_F 134_Y 135_C 136_S 137_S 138_L 139_L 140_L 141_A 142_C 143_I 144_A 145_V 146_D 147_R 148_Y 149_L 150_A 151_I 152_V 153_H 160_H 163_L 166_I 167_H 168_I 169_T 171_G 172_T 173_I 174_W 175_L 176_V 177_G 178_F 179_L 180_L 181_A 182_L 183_P 184_E 185_I 186_L 187_F 188_…
AGTR1	97_V 116_L 117_P 118_L 119_W 120_A 121_V 132_G 133_N 134_Y 135_L 136_C 137_K 138_I 139_A 140_S 141_A 142_S 143_V 144_S 145_F 146_N 147_L 148_Y 149_A 150_S 151_V 152_F 153_L 154_L 155_T 156_C 157_L 158_S 159_I 160_D 161_R 162_Y 163_L 164_A 165_I 166_V 167_H 176_T 179_V 180_A 181_K 183_T 185_I 186_I 187_I 188_W 189_L 190_L 191_A 192_G 193_L 194_A 195_S 196_L 197_P 198_A 199_I 200_I 201_H 202_R 203_…	GPR15	67_L 86_L 87_P 88_L 89_W 90_V 91_D 102_G 103_S 104_F 105_L 106_C 107_K 108_G 109_S 110_S 111_Y 112_M 113_I 114_S 115_V 116_N 117_M 118_H 119_C 120_S 121_V 122_L 123_L 124_L 125_T 126_C 127_M 128_S 129_V 130_D 131_R 132_Y 133_L 134_A 135_I 136_V 137_W 146_R 149_C 150_A 151_Y 153_V 155_A 156_S 157_I 158_W 159_F 160_I 161_S 162_C 163_L 164_L 165_G 166_L 167_P 168_T 169_L 170_L 171_S 172_R 173_E 174_…
CCR7	92_M 111_L 112_P 113_F 114_W 115_A 116_Y 125_G 126_V 127_H 128_F 129_C 130_K 131_L 132_I 133_F 134_A 136_Y 137_K 138_M 139_S 140_F 141_F 142_S 143_G 144_M 145_L 146_L 147_L 148_L 149_C 150_I 151_S 152_I 153_D 154_R 155_Y 156_V 157_A 158_I 159_V 160_Q 169_A 172_L 176_K 177_L 178_S 180_V 181_G 182_I 183_W 184_I 185_L 186_A 188_V 189_L 190_S 191_I 192_P 193_E 194_L 195_L 196_Y 198_D 199_L 200_Q 225_…	CXCR4	76_M 95_L 96_P 97_F 98_W 99_A 100_V 109_G 110_N 111_F 112_L 113_C 114_K 115_A 116_V 117_H 118_V 120_Y 121_T 122_V 123_N 124_L 125_Y 126_S 127_S 128_V 129_L 130_I 131_L 132_A 133_F 134_I 135_S 136_L 137_D 138_R 139_Y 140_L 141_A 142_I 143_V 144_H 151_P 154_L 158_K 159_V 160_V 162_V 163_G 164_V 165_W 166_I 167_P 168_A 170_L 171_L 172_T 173_I 174_P 175_D 176_F 177_I 178_F 180_N 181_V 182_S 205_F 206…
MCHR2	67_V 86_M 87_P 88_F 89_L 90_I 91_H 102_G 104_P 106_C 107_T 109_I 110_T 112_L 113_D 114_T 115_C 116_N 117_Q 118_F 119_A 120_C 121_S 122_A 123_I 124_M 127_M 128_S 129_V 130_D 131_R 132_Y 133_F 134_A 135_L 136_V 137_Q 146_T 149_K 150_T 151_I 152_R 155_L 156_G 157_L 158_W 160_A 161_S 162_F 165_A 167_P 169_W 170_V 171_Y 172_S 173_K 174_V 175_I 199_L 200_Y 201_L 202_T 203_I 204_T 206_F 208_F 209_P 210_…	OPRL1	85_A 104_L 105_P 106_F 107_Q 108_G 109_T 119_G 121_A 123_C 124_K 126_V 127_I 129_I 130_D 131_Y 132_Y 133_N 134_M 135_F 136_T 137_S 138_T 139_F 140_T 141_L 144_M 145_S 146_V 147_D 148_R 149_Y 150_V 151_A 152_I 153_C 154_H 163_T 166_K 167_A 168_Q 169_A 172_V 173_A 174_I 175_W 177_L 178_A 179_S 182_G 184_P 186_A 187_I 188_M 189_G 190_S 191_A 192_Q 217_I 218_C 219_I 220_F 221_L 222_F 224_F 226_V 227_…
OPRK1	93_A 112_M 113_P 114_F 115_Q 116_S 117_T 127_G 130_L 131_C 132_K 134_V 135_I 138_D 139_Y 141_N 142_M 143_F 144_T 145_S 146_I 147_F 148_T 149_L 152_M 153_S 154_V 155_D 156_R 157_Y 158_I 160_V 161_C 162_H 171_T 175_A 176_K 177_I 178_I 180_I 181_C 182_I 183_W 184_L 186_S 189_V 190_G 192_S 194_I 195_V 196_L 197_G 198_G 199_T 200_K 228_I 229_C 230_V 231_F 232_I 233_F 235_F 237_I 238_P 241_I 242_I 243_…	SSTR1	92_A 111_V 112_P 113_F 114_L 115_V 116_T 126_G 129_L 130_C 131_R 133_V 134_L 137_D 138_A 140_N 141_M 142_F 143_T 144_S 145_I 146_Y 147_C 148_L 151_L 152_S 153_V 154_D 155_R 156_Y 157_V 159_V 160_V 161_H 170_R 174_A 175_K 176_V 177_V 179_L 180_G 181_V 182_W 183_V 185_S 188_V 189_I 191_P 193_V 194_V 195_F 196_S 197_R 198_T 199_A 225_L 226_Y 227_T 228_F 229_L 230_M 232_F 234_L 235_P 238_A 239_I 240_…
CCRL2	84_V 103_L 104_P 105_F 106_W 107_A 108_H 111_G 112_D 113_P 114_M 115_C 116_K 117_I 118_L 119_I 120_G 121_L 122_Y 123_F 124_V 125_G 126_L 127_Y 128_S 129_E 130_T 131_F 132_F 133_N 134_C 135_L 136_L 137_T 138_V 139_Q 140_R 141_Y 142_L 143_V 144_F 145_L 146_H 154_R 157_V 160_G 161_I 162_I 163_T 165_V 166_L 167_A 168_W 169_V 170_T 171_A 172_I 173_L 174_A 175_T 176_L 177_P 178_E 179_F 180_V 181_V 182_…	CXCR5	85_S 104_L 105_P 106_F 107_A 108_V 109_A 118_G 119_T 120_F 121_L 122_C 123_K 124_T 125_V 126_I 127_A 128_L 129_H 130_K 131_V 132_N 133_F 134_Y 135_C 136_S 137_S 138_L 139_L 140_L 141_A 142_C 143_I 144_A 145_V 146_D 147_R 148_Y 149_L 150_A 151_I 152_V 153_H 160_H 163_L 166_I 167_H 168_I 169_T 171_G 172_T 173_I 174_W 175_L 176_V 177_G 178_F 179_L 180_L 181_A 182_L 183_P 184_E 185_I 186_L 187_F 188_…
CCR9	82_M 101_L 102_P 104_W 105_A 106_I 115_Q 116_T 117_F 118_M 119_C 120_K 121_V 122_V 123_N 124_S 125_M 126_Y 127_K 128_M 129_N 130_F 131_Y 132_S 133_C 134_V 135_L 136_L 137_I 138_M 139_C 140_I 141_S 142_V 143_D 144_R 145_Y 146_I 147_A 148_I 149_A 150_Q 159_E 162_L 166_K 168_V 170_F 171_T 172_I 173_W 174_V 175_L 176_A 177_A 178_A 179_L 180_C 181_I 182_P 183_E 184_I 185_L 186_Y 187_S 188_Q 189_I 190_…	CXCR4	76_M 95_L 96_P 98_W 99_A 100_V 109_G 110_N 111_F 112_L 113_C 114_K 115_A 116_V 117_H 118_V 119_I 120_Y 121_T 122_V 123_N 124_L 125_Y 126_S 127_S 128_V 129_L 130_I 131_L 132_A 133_F 134_I 135_S 136_L 137_D 138_R 139_Y 140_L 141_A 142_I 143_V 144_H 151_P 154_L 158_K 160_V 162_V 163_G 164_V 165_W 166_I 167_P 168_A 169_L 170_L 171_L 172_T 173_I 174_P 175_D 176_F 177_I 178_F 179_A 180_N 181_V 182_S 20…
OPRL1	85_A 104_L 105_P 106_F 107_Q 108_G 109_T 119_G 120_N 123_C 124_K 125_T 126_V 127_I 128_A 129_I 130_D 131_Y 132_Y 133_N 134_M 135_F 136_T 137_S 138_T 139_F 140_T 141_L 142_T 143_A 144_M 145_S 146_V 147_D 148_R 149_Y 151_A 152_I 153_C 154_H 163_T 166_K 167_A 168_Q 169_A 170_V 173_A 174_I 175_W 176_A 177_L 178_A 179_S 180_V 182_G 183_V 184_P 185_V 186_A 187_I 188_M 189_G 192_Q 217_I 218_C 219_I 220_…	SSTR2	77_I 96_L 97_P 98_F 99_L 100_A 101_M 111_G 112_K 115_C 116_R 117_V 118_V 119_M 120_T 121_V 122_D 123_G 124_I 125_N 126_Q 127_F 128_T 129_S 130_I 131_F 132_C 133_L 134_T 135_V 136_M 137_S 138_I 139_D 140_R 141_Y 143_A 144_V 145_V 146_H 155_R 158_T 159_A 160_K 161_M 162_I 165_A 166_V 167_W 168_G 169_V 170_S 171_L 172_L 174_I 175_L 176_P 177_I 178_M 179_I 180_Y 181_A 184_R 210_I 211_Y 212_T 213_F 21…
OPRL1	85_A 104_L 105_P 106_F 107_Q 108_G 109_T 119_G 120_N 121_A 122_L 123_C 124_K 125_T 126_V 127_I 128_A 129_I 130_D 131_Y 132_Y 133_N 134_M 135_F 136_T 137_S 138_T 139_F 140_T 141_L 142_T 143_A 144_M 145_S 146_V 147_D 148_R 149_Y 150_V 151_A 152_I 153_C 154_H 163_T 166_K 167_A 168_Q 169_A 170_V 172_V 173_A 174_I 175_W 176_A 177_L 178_A 179_S 180_V 181_V 182_G 183_V 184_P 185_V 186_A 187_I 188_M 189_…	SSTR5	74_V 93_L 94_P 95_F 96_L 97_A 98_T 108_G 109_P 110_V 111_L 112_C 113_R 114_L 115_V 116_M 117_T 118_L 119_D 120_G 121_V 122_N 123_Q 124_F 125_T 126_S 127_V 128_F 129_C 130_L 131_T 132_V 133_M 134_S 135_V 136_D 137_R 138_Y 139_L 140_A 141_V 142_V 143_H 152_R 155_V 156_A 157_K 158_L 159_A 161_A 162_A 163_A 164_W 165_V 166_L 167_S 168_L 169_C 170_M 171_S 172_L 173_P 174_L 175_L 176_V 177_F 178_A 179_…
BDKRB2	91_V 110_L 111_P 112_F 113_W 114_A 115_I 126_G 127_E 128_T 129_L 130_C 131_R 132_V 133_V 134_N 135_A 136_I 137_I 138_S 139_M 140_N 141_L 142_Y 143_S 144_S 145_I 146_C 147_F 148_L 149_M 150_L 151_V 152_S 153_I 154_D 155_R 156_Y 157_L 158_A 159_L 160_V 161_K 170_G 173_W 174_A 175_K 176_L 177_Y 179_L 180_V 181_I 182_W 183_G 184_C 185_T 186_L 187_L 188_L 189_S 190_S 191_P 192_M 193_L 194_V 196_R 197_…	GPR15	67_L 86_L 87_P 88_L 89_W 90_V 91_D 102_G 103_S 104_F 105_L 106_C 107_K 108_G 109_S 110_S 111_Y 112_M 113_I 114_S 115_V 116_N 117_M 118_H 119_C 120_S 121_V 122_L 123_L 124_L 125_T 126_C 127_M 128_S 129_V 130_D 131_R 132_Y 133_L 134_A 135_I 136_V 137_W 146_R 149_C 150_A 151_Y 152_V 153_V 155_A 156_S 157_I 158_W 159_F 160_I 161_S 162_C 163_L 164_L 165_G 166_L 167_P 168_T 169_L 170_L 172_R 173_E 174_…
CCR8	88_F 89_P 90_F 91_Q 93_Y 102_G 103_T 104_V 105_M 106_C 107_K 108_V 109_V 110_S 112_F 114_Y 116_G 117_F 118_Y 119_S 120_S 124_I 126_L 127_M 129_V 130_D 132_Y 134_A 137_H 144_V 147_I 152_T 153_L 155_L 156_A 157_V 158_W 159_L 161_A 162_I 163_M 164_A 165_T 167_P 168_L 169_L 170_V 172_Y 173_Q 175_A 200_F 201_K 202_M 203_N 205_L 207_L 209_I 210_P 211_F 212_T 213_I 214_F 222_L 223_H 236_A 238_R 241_L 24…	CXCR4	95_L 96_P 97_F 98_W 100_V 109_G 110_N 111_F 112_L 113_C 114_K 115_A 116_V 117_H 119_I 121_T 123_N 124_L 125_Y 126_S 127_S 131_L 133_F 134_I 136_L 137_D 139_Y 141_A 144_H 151_P 154_L 159_V 160_V 162_V 163_G 164_V 165_W 166_I 168_A 169_L 170_L 171_L 172_T 174_P 175_D 176_F 177_I 179_A 180_N 182_S 205_F 206_Q 207_H 208_I 210_V 212_L 214_L 215_P 216_G 217_I 218_V 219_I 227_I 228_S 241_A 243_K 246_V 2…
OPRK1	93_A 112_M 113_P 114_F 115_Q 116_S 117_T 127_G 128_D 129_V 130_L 131_C 132_K 133_I 134_V 135_I 136_S 137_I 138_D 139_Y 140_Y 141_N 142_M 143_F 144_T 145_S 146_I 147_F 148_T 149_L 150_T 151_M 152_M 153_S 154_V 155_D 156_R 157_Y 158_I 159_A 160_V 161_C 162_H 171_T 174_K 175_A 176_K 177_I 178_I 180_I 181_C 182_I 183_W 184_L 185_L 186_S 187_S 188_S 189_V 190_G 191_I 192_S 193_A 194_I 195_V 196_L 197_…	OPRM1	197_A 216_L 217_P 218_F 219_Q 220_S 221_V 231_G 232_T 233_I 234_L 235_C 236_K 237_I 238_V 239_I 240_S 241_I 242_D 243_Y 244_Y 245_N 246_M 247_F 248_T 249_S 250_I 251_F 252_T 253_L 254_C 255_T 256_M 257_S 258_V 259_D 260_R 261_Y 262_I 263_A 264_V 265_C 266_H 275_T 278_N 279_A 280_K 281_I 282_I 284_V 285_C 286_N 287_W 288_I 289_L 290_S 291_S 292_A 293_I 294_G 295_L 296_P 297_V 298_M 299_F 300_M 301…
CCR3	89_M 125_G 127_C 130_L 134_Y 137_G 138_L 141_E 142_I 144_F 145_I 146_I 147_L 148_L 149_T 150_I 151_D 152_R 153_Y 154_L 155_A 156_I 157_V 173_I 179_W 182_A 183_V 187_L 188_P 189_E 190_F 192_F 193_Y 196_E 226_I 232_P 233_L 234_L 239_C 240_Y 242_G 243_I 245_K 247_L 258_A 261_L 262_I 264_V 267_A 268_V 270_F 272_F 273_W 274_T 275_P 276_Y 279_A 283_S 301_D 304_M 308_E 311_A 313_S 314_H 315_C 316_C 317_…	CXCR4	76_M 111_F 113_C 116_V 120_Y 123_N 124_L 127_S 128_V 130_I 131_L 132_A 133_F 134_I 135_S 136_L 137_D 138_R 139_Y 140_L 141_A 142_I 143_V 159_V 165_W 168_A 169_L 173_I 174_P 175_D 176_F 178_F 179_A 182_S 209_M 215_P 216_G 217_I 222_C 223_Y 225_I 226_I 228_S 230_L 241_A 244_T 245_T 247_I 250_L 251_A 253_F 255_C 256_W 257_L 258_P 259_Y 262_G 266_D 285_H 288_I 292_E 295_A 297_F 298_H 299_C 300_C 301_…
OPRD1	83_A 102_L 103_P 104_F 105_Q 106_S 107_A 117_G 118_E 119_L 120_L 121_C 122_K 123_A 124_V 125_L 126_S 127_I 128_D 129_Y 130_Y 131_N 132_M 133_F 134_T 135_S 136_I 137_F 138_T 139_L 140_T 141_M 142_M 143_S 144_V 145_D 146_R 147_Y 148_I 149_A 150_V 151_C 152_H 161_T 164_K 165_A 166_K 167_L 168_I 170_I 171_C 172_I 173_W 174_V 175_L 176_A 177_S 178_G 179_V 180_G 181_V 182_P 183_I 184_M 185_V 186_M 187_…	SSTR5	74_V 93_L 94_P 95_F 96_L 97_A 98_T 108_G 109_P 110_V 111_L 112_C 113_R 114_L 115_V 116_M 117_T 118_L 119_D 120_G 121_V 122_N 123_Q 124_F 125_T 126_S 127_V 128_F 129_C 130_L 131_T 132_V 133_M 134_S 135_V 136_D 137_R 138_Y 139_L 140_A 141_V 142_V 143_H 152_R 155_V 156_A 157_K 158_L 159_A 161_A 162_A 163_A 164_W 165_V 166_L 167_S 168_L 169_C 170_M 171_S 172_L 173_P 174_L 175_L 176_V 177_F 178_A 179_…
OPRD1	83_A 102_L 103_P 104_F 105_Q 106_S 107_A 117_G 118_E 119_L 120_L 121_C 122_K 123_A 124_V 125_L 126_S 127_I 128_D 129_Y 130_Y 131_N 132_M 133_F 134_T 135_S 136_I 137_F 138_T 139_L 140_T 141_M 142_M 143_S 144_V 145_D 146_R 147_Y 148_I 149_A 150_V 151_C 152_H 161_T 164_K 165_A 166_K 167_L 168_I 170_I 171_C 172_I 173_W 174_V 175_L 176_A 177_S 178_G 179_V 180_G 181_V 182_P 183_I 184_M 185_V 186_M 187_…	SSTR2	77_I 96_L 97_P 98_F 99_L 100_A 101_M 111_G 112_K 113_A 114_I 115_C 116_R 117_V 118_V 119_M 120_T 121_V 122_D 123_G 124_I 125_N 126_Q 127_F 128_T 129_S 130_I 131_F 132_C 133_L 134_T 135_V 136_M 137_S 138_I 139_D 140_R 141_Y 142_L 143_A 144_V 145_V 146_H 155_R 158_T 159_A 160_K 161_M 162_I 164_M 165_A 166_V 167_W 168_G 169_V 170_S 171_L 172_L 173_V 174_I 175_L 176_P 177_I 178_M 179_I 180_Y 181_A 18…
OPRD1	83_A 102_L 103_P 104_F 105_Q 106_S 107_A 117_G 118_E 119_L 120_L 121_C 122_K 123_A 124_V 125_L 126_S 127_I 128_D 129_Y 130_Y 131_N 132_M 133_F 134_T 135_S 136_I 137_F 138_T 139_L 140_T 141_M 142_M 143_S 144_V 145_D 146_R 147_Y 148_I 149_A 150_V 151_C 152_H 161_T 164_K 165_A 166_K 168_I 171_C 172_I 173_W 174_V 175_L 176_A 177_S 178_G 179_V 180_G 181_V 182_P 183_I 184_M 185_V 186_M 187_A 188_V 189_…	OPRM1	197_A 216_L 217_P 218_F 219_Q 220_S 221_V 231_G 232_T 233_I 234_L 235_C 236_K 237_I 238_V 239_I 240_S 241_I 242_D 243_Y 244_Y 245_N 246_M 247_F 248_T 249_S 250_I 251_F 252_T 253_L 254_C 255_T 256_M 257_S 258_V 259_D 260_R 261_Y 262_I 263_A 264_V 265_C 266_H 275_T 278_N 279_A 280_K 282_I 285_C 286_N 287_W 288_I 289_L 290_S 291_S 292_A 293_I 294_G 295_L 296_P 297_V 298_M 299_F 300_M 301_A 302_T 303…
CXCR3	134_S 153_L 154_P 155_L 156_W 157_A 167_G 168_S 169_G 170_L 171_C 172_K 173_V 174_A 175_G 176_A 178_F 179_N 180_I 181_N 182_F 183_Y 184_A 185_G 186_A 187_L 188_L 189_L 190_A 191_C 192_I 193_S 194_F 195_D 196_R 197_Y 198_L 199_N 200_I 201_V 202_H 209_R 212_P 216_T 218_T 220_L 222_V 223_W 224_G 226_C 227_L 228_L 229_F 230_A 231_L 232_P 233_D 234_F 235_I 236_F 237_L 238_S 240_H 264_V 265_L 266_Q 267…	CXCR4	76_M 95_L 96_P 97_F 98_W 99_A 109_G 110_N 111_F 112_L 113_C 114_K 115_A 116_V 117_H 118_V 120_Y 121_T 122_V 123_N 124_L 125_Y 126_S 127_S 128_V 129_L 130_I 131_L 132_A 133_F 134_I 135_S 136_L 137_D 138_R 139_Y 140_L 141_A 142_I 143_V 144_H 151_P 154_L 158_K 160_V 162_V 164_V 165_W 166_I 168_A 169_L 170_L 171_L 172_T 173_I 174_P 175_D 176_F 177_I 178_F 179_A 180_N 182_S 205_F 206_Q 207_H 208_I 209…
CXCR4	76_M 95_L 96_P 97_F 98_W 109_G 110_N 111_F 112_L 113_C 114_K 115_A 116_V 117_H 118_V 119_I 120_Y 121_T 122_V 123_N 124_L 125_Y 126_S 127_S 128_V 129_L 130_I 131_L 132_A 133_F 134_I 135_S 136_L 137_D 138_R 139_Y 140_L 141_A 142_I 143_V 144_H 151_P 157_E 158_K 159_V 160_V 163_G 164_V 165_W 166_I 167_P 168_A 169_L 170_L 171_L 172_T 173_I 174_P 175_D 176_F 177_I 178_F 180_N 182_S 205_F 206_Q 207_H 20…	CXCR5	85_S 104_L 105_P 106_F 107_A 118_G 119_T 120_F 121_L 122_C 123_K 124_T 125_V 126_I 127_A 128_L 129_H 130_K 131_V 132_N 133_F 134_Y 135_C 136_S 137_S 138_L 139_L 140_L 141_A 142_C 143_I 144_A 145_V 146_D 147_R 148_Y 149_L 150_A 151_I 152_V 153_H 160_H 166_I 167_H 168_I 169_T 172_T 173_I 174_W 175_L 176_V 177_G 178_F 179_L 180_L 181_A 182_L 183_P 184_E 185_I 186_L 187_F 189_K 191_S 220_F 221_L 222_…
CCR6	80_M 99_L 100_P 101_F 102_W 103_A 114_S 115_N 116_A 117_T 118_C 119_K 120_L 121_L 122_K 123_G 124_I 125_Y 126_A 127_I 128_N 129_F 130_N 131_C 132_G 133_M 134_L 135_L 136_L 137_T 138_C 139_I 140_S 141_M 142_D 143_R 144_Y 145_I 146_A 147_I 148_V 149_Q 158_S 161_L 165_K 166_I 167_I 169_L 170_V 171_V 172_W 173_G 174_L 175_S 176_V 177_I 178_I 179_S 180_S 181_S 182_T 183_F 184_V 185_F 186_N 187_Q 188_K…	CXCR4	76_M 95_L 96_P 97_F 98_W 99_A 109_G 110_N 111_F 112_L 113_C 114_K 115_A 116_V 117_H 118_V 119_I 120_Y 121_T 122_V 123_N 124_L 125_Y 126_S 127_S 128_V 129_L 130_I 131_L 132_A 133_F 134_I 135_S 136_L 137_D 138_R 139_Y 140_L 141_A 142_I 143_V 144_H 151_P 154_L 158_K 159_V 160_V 162_V 163_G 164_V 165_W 166_I 167_P 168_A 169_L 170_L 171_L 172_T 173_I 174_P 175_D 176_F 177_I 178_F 179_A 180_N 181_V 182…
OPRL1	85_A 104_L 105_P 106_F 107_Q 108_G 109_T 119_G 120_N 121_A 122_L 123_C 124_K 125_T 126_V 127_I 128_A 129_I 130_D 131_Y 132_Y 133_N 134_M 135_F 136_T 137_S 138_T 139_F 140_T 141_L 142_T 143_A 144_M 145_S 146_V 147_D 148_R 149_Y 150_V 151_A 152_I 153_C 154_H 163_T 166_K 167_A 168_Q 169_A 170_V 172_V 173_A 174_I 175_W 176_A 177_L 178_A 179_S 180_V 181_V 182_G 183_V 184_P 185_V 186_A 187_I 188_M 189_…	SSTR1	92_A 111_V 112_P 113_F 114_L 115_V 116_T 126_G 127_A 128_L 129_L 130_C 131_R 132_L 133_V 134_L 135_S 136_V 137_D 138_A 139_V 140_N 141_M 142_F 143_T 144_S 145_I 146_Y 147_C 148_L 149_T 150_V 151_L 152_S 153_V 154_D 155_R 156_Y 157_V 158_A 159_V 160_V 161_H 170_R 173_V 174_A 175_K 176_V 177_V 179_L 180_G 181_V 182_W 183_V 184_L 185_S 186_L 187_L 188_V 189_I 190_L 191_P 192_I 193_V 194_V 195_F 196_…
OPRL1	85_A 104_L 105_P 106_F 107_Q 108_G 109_T 119_G 123_C 124_K 125_T 126_V 127_I 128_A 129_I 130_D 132_Y 133_N 134_M 135_F 136_T 137_S 139_F 140_T 141_L 143_A 144_M 145_S 146_V 147_D 148_R 149_Y 152_I 153_C 154_H 167_A 168_Q 169_A 170_V 173_A 174_I 175_W 176_A 177_L 178_A 179_S 182_G 183_V 184_P 185_V 187_I 188_M 189_G 190_S 191_A 192_Q 217_I 218_C 220_F 222_F 224_F 225_I 226_V 227_P 230_V 231_I 232_…	SSTR3	78_V 97_L 98_P 99_F 100_L 101_A 102_A 112_G 116_C 117_R 118_L 119_V 120_M 121_A 122_V 123_D 125_I 126_N 127_Q 128_F 129_T 130_S 132_F 133_C 134_L 136_V 137_M 138_S 139_V 140_D 141_R 142_Y 145_V 146_V 147_H 160_A 161_R 162_T 163_V 166_A 167_V 168_W 169_V 170_A 171_S 172_A 175_V 176_L 177_P 178_V 180_V 181_F 182_S 183_G 184_V 185_P 208_I 209_Y 211_A 213_L 215_F 216_F 217_G 218_P 221_V 222_I 223_C 2…
CCR4	73_M 93_P 94_F 95_W 96_G 97_Y 106_G 108_G 109_L 110_C 111_K 112_M 113_I 114_S 115_W 117_Y 118_L 119_V 121_F 122_Y 123_S 124_G 125_I 126_F 127_F 128_V 129_M 130_L 131_M 132_S 133_I 134_D 135_R 136_Y 137_L 138_A 139_I 140_V 141_H 151_L 154_G 155_V 157_T 161_T 162_W 163_S 164_V 165_A 166_V 167_F 168_A 169_S 170_L 171_P 172_G 174_L 175_F 178_C 179_Y 204_L 205_E 206_I 207_N 209_L 211_L 212_V 213_I 214…	CXCR4	76_M 96_P 97_F 98_W 99_A 100_V 109_G 111_F 112_L 113_C 114_K 115_A 116_V 117_H 118_V 120_Y 121_T 122_V 124_L 125_Y 126_S 127_S 128_V 129_L 130_I 131_L 132_A 133_F 134_I 135_S 136_L 137_D 138_R 139_Y 140_L 141_A 142_I 143_V 144_H 154_L 157_E 158_K 160_V 164_V 165_W 166_I 167_P 168_A 169_L 170_L 171_L 172_T 173_I 174_P 175_D 177_I 178_F 181_V 182_S 205_F 206_Q 207_H 208_I 210_V 212_L 213_I 214_L 21…
CCRL2	84_V 103_L 104_P 105_F 106_W 107_A 111_G 113_P 114_M 115_C 116_K 117_I 119_I 120_G 121_L 122_Y 123_F 124_V 125_G 126_L 127_Y 128_S 129_E 131_F 132_F 133_N 134_C 135_L 136_L 137_T 138_V 139_Q 140_R 141_Y 143_V 145_L 146_H 154_R 157_V 160_G 161_I 163_T 165_V 167_A 168_W 169_V 171_A 173_L 175_T 176_L 177_P 179_F 180_V 181_V 183_K 185_Q 214_L 215_K 216_M 217_N 221_L 223_L 224_P 226_F 228_F 231_L 232_…	CXCR4	76_M 95_L 96_P 97_F 98_W 99_A 109_G 111_F 112_L 113_C 114_K 115_A 117_H 118_V 119_I 120_Y 121_T 122_V 123_N 124_L 125_Y 126_S 127_S 129_L 130_I 131_L 132_A 133_F 134_I 135_S 136_L 137_D 138_R 139_Y 141_A 143_V 144_H 151_P 154_L 157_E 158_K 160_V 162_V 164_V 165_W 166_I 168_A 170_L 172_T 173_I 174_P 176_F 177_I 178_F 180_N 182_S 205_F 206_Q 207_H 208_I 212_L 214_L 215_P 217_I 219_I 222_C 223_Y 225…

## Sheet: Type-II residues in Rhodopsin_γ
Table S5 Identification of important amino acids related to type-II functional divergence: rhodopsin (γ) subfamily
Note: Amino acid residues related to type-II functional divergence between paralog pairs in rhodopsin (γ) are screened out using the site-specific score based on the posterior ratio with a cut-off value (empirical posterior probability > 0.67). The specific amino acid residues associated with type II functional divergence between each pair of paralogs are presented in two columns of the table. Th…
Gene1	Amino acid residues related to type-II functional divergence	Gene2	Amino acid residues related to type-II functional divergence
OPRK1	93_A 112_M 113_P 114_F 115_Q 116_S 117_T 127_G 128_D 129_V 130_L 131_C 132_K 133_I 134_V 135_I 136_S 137_I 138_D 139_Y 140_Y 141_N 142_M 143_F 144_T 145_S 146_I 147_F 148_T 149_L 150_T 151_M 152_M 153_S 154_V 155_D 156_R 157_Y 158_I 159_A 160_V 161_C 162_H 171_T 174_K 175_A 176_K 177_I 178_I 180_I 181_C 182_I 183_W 184_L 185_L 186_S 187_S 188_S 189_V 190_G 191_I 192_S 193_A 194_I 195_V 196_L 197_…	SSTR5	74_V 93_L 94_P 95_F 96_L 97_A 98_T 108_G 109_P 110_V 111_L 112_C 113_R 114_L 115_V 116_M 117_T 118_L 119_D 120_G 121_V 122_N 123_Q 124_F 125_T 126_S 127_V 128_F 129_C 130_L 131_T 132_V 133_M 134_S 135_V 136_D 137_R 138_Y 139_L 140_A 141_V 142_V 143_H 152_R 155_V 156_A 157_K 158_L 159_A 161_A 162_A 163_A 164_W 165_V 166_L 167_S 168_L 169_C 170_M 171_S 172_L 173_P 174_L 175_L 176_V 177_F 178_A 179_…
MCHR1	146_V 165_M 166_P 167_F 181_G 182_E 183_T 184_M 185_C 187_L 188_I 189_T 190_A 191_M 192_D 193_A 195_S 197_F 198_T 199_S 200_T 201_Y 203_L 204_T 205_A 206_M 207_A 208_I 209_D 210_R 211_Y 212_L 213_A 214_T 216_H 225_K 228_V 231_L 232_V 234_C 235_L 236_L 237_W 238_A 239_L 240_S 242_I 243_S 244_I 245_T 246_P 247_V 248_W 249_L 250_Y 251_A 254_I 279_L 283_F 286_F 287_A 288_L 289_P 290_F 291_V 292_V 293…	OPRK1	93_A 112_M 113_P 114_F 127_G 128_D 129_V 130_L 131_C 133_I 134_V 135_I 136_S 137_I 138_D 139_Y 141_N 143_F 144_T 145_S 146_I 147_F 149_L 150_T 151_M 152_M 153_S 154_V 155_D 156_R 157_Y 158_I 159_A 160_V 162_H 171_T 174_K 177_I 178_I 180_I 181_C 182_I 183_W 184_L 185_L 186_S 188_S 189_V 190_G 191_I 192_S 193_A 194_I 195_V 196_L 197_G 200_K 228_I 232_I 235_F 236_V 237_I 238_P 239_V 240_L 241_I 242_…

## Sheet: Type-I residues in Rhodopsin_δ
Table S5 Identification of important amino acids related to type-I functional divergence: rhodopsin (δ) subfamily
Note: Amino acid residues related to type-I functional divergence between paralog pairs in rhodopsin (δ) are screened out using the site-specific score based on the posterior ratio with a cut-off value (empirical posterior probability > 0.67). The specific amino acid residues associated with type I functional divergence between each pair of paralogs are presented in two columns of the table. The …
Gene1	Amino acid residues related to type-I functional divergence	Gene2	Amino acid residues related to type-I functional divergence
FSHR	488_S 502_L 544_V 554_L	LGR6	688_A 702_A 746_V 756_C
LGR5	552_E 553_H 554_L 555_L 556_D 557_G 558_W 559_L 560_I 561_R 562_I 563_G 564_V 565_W 566_T 567_I 568_A 569_V 570_L 571_A 572_L 573_T 574_C 575_N 576_A 577_L 578_V 579_T 580_S 581_T 582_V 583_F 591_P 592_I 593_K 594_L 595_L 596_I 597_G 599_I 600_A 601_A 602_V 603_N 605_L 606_T 607_G 608_V 609_S 610_S 611_A 612_V 613_L 614_A 624_F 625_A 629_A 630_W 634_G 635_V 636_G 637_C 638_H 639_V 640_I 641_G 642…	TSHR	409_E 410_D 411_I 412_M 413_G 414_Y 415_K 416_F 417_L 418_R 419_I 420_V 421_V 422_W 423_F 424_V 425_S 426_L 427_L 428_A 429_L 430_L 431_G 432_N 433_V 434_F 435_V 436_L 437_L 438_I 439_L 440_L 448_V 449_P 450_R 451_F 452_L 453_M 454_C 456_L 457_A 458_F 459_A 460_D 462_C 463_M 464_G 465_M 466_Y 467_L 468_L 469_L 470_I 471_A 481_Y 482_Y 486_I 487_D 491_G 492_P 493_G 494_C 495_N 496_T 497_A 498_G 499…
LGR4	533_E 535_L 536_L 537_G 538_S 540_M 541_I 542_R 545_V 546_W 547_F 548_I 549_F 550_L 551_V 555_F 556_N 557_L 559_V 561_L 582_V 584_N 588_G 589_I 590_Y 594_L 595_T 605_F 615_G 617_G 618_C 619_K 622_G 624_L 627_F 628_S 629_S 630_E 631_S 636_L 639_A 642_E 643_R 649_D 654_G 658_H 660_K 663_R 664_V 667_L 668_L 672_G 674_T 675_V 677_G 679_F 692_L 693_C 694_L 695_P 696_F 711_V 713_L 714_N 715_S 717_A 720…	LHCGR	354_E 356_I 357_M 358_G 359_Y 361_F 362_L 363_R 366_I 367_W 368_L 369_I 370_N 371_I 372_L 376_G 377_N 378_M 380_V 382_F 403_F 405_D 409_G 410_L 411_Y 415_I 416_A 426_Y 436_G 438_G 439_C 440_S 443_G 445_F 448_F 449_A 450_S 451_E 452_L 457_L 460_I 463_E 464_R 470_Y 475_D 479_R 481_R 484_I 485_L 488_L 489_G 493_F 495_S 496_L 498_A 500_L 513_I 514_C 515_F 516_P 517_M 532_L 534_L 535_N 536_V 538_A 541…
GPR18	17_H 18_P 20_E 21_Y 23_I 25_A 26_L 27_V 28_F 29_Y 31_C 32_I 33_F 34_I 35_I 36_G 38_F 39_V 40_N 41_I 42_T 43_A 44_L 46_V 47_F 48_S 56_T 57_V 58_T 59_I 60_Y 61_M 62_M 64_V 65_A 66_L 67_V 68_D 69_L 70_I 71_F 72_I 73_M 74_T 75_L 76_P 77_F 78_R 79_M 81_Y 82_Y 86_E 87_W 91_E 92_Y 94_C 95_Q 96_I 97_L 98_G 99_A 100_L 101_T 102_V 103_F 104_Y 105_P 106_S 107_I 108_A 109_L 110_W 111_L 112_L 113_A 115_I 116_…	GPR35	46_W 47_P 49_A 50_I 52_L 54_F 55_Y 56_A 57_Y 58_L 60_V 61_L 62_L 63_V 64_L 65_G 67_L 68_L 69_N 70_S 71_L 72_A 73_L 75_V 76_F 77_C 85_E 86_T 87_R 88_I 89_Y 90_M 91_T 93_L 94_A 95_V 96_A 97_D 98_L 99_C 100_L 101_L 102_C 103_T 104_L 105_P 106_F 107_V 108_L 110_S 111_L 114_T 115_S 117_T 118_P 120_C 121_Q 122_L 123_S 124_Q 125_G 126_I 127_Y 128_L 129_T 130_N 131_R 132_Y 133_M 134_S 135_I 136_S 137_L 1…
FSHR	357_E 358_D 359_I 360_M 361_G 362_Y 364_I 365_L 366_R 367_V 368_L 369_I 370_W 371_F 372_I 373_S 375_L 377_I 378_T 379_G 380_N 383_V 385_V 387_L 396_V 397_P 398_R 399_F 400_L 401_M 402_C 404_L 405_A 407_A 408_D 410_C 411_I 412_G 413_I 414_Y 415_L 416_L 417_L 418_I 419_A 429_Y 430_H 434_I 435_D 439_G 441_G 442_C 443_D 444_A 446_G 447_F 448_F 449_T 450_V 451_F 452_A 453_S 454_E 456_S 458_Y 459_T 460…	LGR5	552_E 553_H 554_L 555_L 556_D 557_G 559_L 560_I 561_R 562_I 563_G 564_V 565_W 566_T 567_I 568_A 570_L 572_L 573_T 574_C 575_N 578_V 580_S 582_V 591_P 592_I 593_K 594_L 595_L 596_I 597_G 599_I 600_A 602_V 603_N 605_L 606_T 607_G 608_V 609_S 610_S 611_A 612_V 613_L 614_A 624_F 625_A 629_A 630_W 634_G 636_G 637_C 638_H 639_V 641_G 642_F 643_L 644_S 645_I 646_F 647_A 648_S 649_E 651_S 653_F 654_L 655…
P2RY1	46_K 47_T 48_G 49_F 50_Q 51_F 52_Y 53_Y 54_L 55_P 56_A 57_V 58_Y 59_I 60_L 61_V 62_F 63_I 64_I 65_G 66_F 67_L 68_G 69_N 70_S 71_V 72_A 73_I 74_W 75_M 76_F 77_V 85_G 86_I 87_S 88_V 89_Y 90_M 91_F 93_L 94_A 95_L 96_A 97_D 98_F 99_L 100_Y 101_V 102_L 103_T 104_L 105_P 106_A 107_L 108_I 110_Y 111_Y 115_T 116_D 120_G 121_D 122_A 124_C 125_K 126_L 127_Q 128_R 129_F 130_I 131_F 132_H 133_V 134_N 135_L 1…	P2RY2	28_N 29_E 30_D 31_F 32_K 33_Y 34_V 35_L 36_L 37_P 38_V 39_S 40_Y 41_G 42_V 43_V 44_C 45_V 46_P 47_G 48_L 49_C 50_L 51_N 52_A 53_V 54_A 55_L 56_Y 57_I 58_F 59_L 67_A 68_S 69_T 70_T 71_Y 72_M 73_F 75_L 76_A 77_V 78_S 79_D 80_A 81_L 82_Y 83_A 84_A 85_S 86_L 87_P 88_L 89_L 90_V 92_Y 93_Y 97_D 98_H 102_S 103_T 104_V 106_C 107_K 108_L 109_V 110_R 111_F 112_L 113_F 114_Y 115_T 116_N 117_L 118_Y 119_C 12…
GPR18	17_H 18_P 19_D 20_E 22_K 23_I 24_A 25_A 27_V 28_F 30_S 31_C 32_I 33_F 35_I 36_G 37_L 39_V 40_N 41_I 43_A 44_L 45_W 46_V 47_F 48_S 56_T 57_V 58_T 59_I 60_Y 61_M 62_M 64_V 65_A 66_L 68_D 69_L 71_F 72_I 73_M 74_T 75_L 76_P 77_F 78_R 79_M 81_Y 82_Y 86_E 87_W 90_G 91_E 92_Y 94_C 95_Q 96_I 97_L 98_G 99_A 100_L 101_T 102_V 103_F 104_Y 105_P 107_I 108_A 109_L 110_W 111_L 112_L 113_A 115_I 116_S 118_D 119…	GPR55	15_V 16_N 17_E 18_L 20_K 21_T 22_L 23_Q 25_A 26_V 28_I 29_P 30_T 31_F 33_L 34_G 35_L 37_L 38_N 39_L 41_A 42_I 43_H 44_G 45_F 46_S 58_A 59_T 60_S 61_I 62_Y 63_M 64_I 66_L 67_A 68_V 70_D 71_L 73_L 74_V 75_L 76_S 77_L 78_P 79_F 80_K 81_M 83_L 84_S 87_Q 88_S 90_F 91_P 92_S 94_C 95_T 96_L 97_V 98_E 99_C 100_L 101_Y 102_F 103_V 104_S 105_M 107_G 108_S 109_V 110_F 111_T 112_I 113_C 115_I 116_S 118_D 119…
LGR6	688_A	TSHR	540_A
FSHR	378_T 381_I 385_V 413_I 443_D 475_M 487_A 488_S 498_F 499_A 506_F 539_V 544_V 551_H	LGR4	554_F 557_L 561_L 589_I 619_K 651_M 663_R 664_V 674_T 675_V 682_F 715_S 720_L 727_K
LGR5	552_E 553_H 554_L 555_L 556_D 557_G 559_L 560_I 561_R 562_I 563_G 564_V 565_W 566_T 567_I 568_A 570_L 572_L 573_T 574_C 575_N 578_V 580_S 582_V 583_F 591_P 592_I 593_K 594_L 595_L 596_I 597_G 599_I 600_A 601_A 602_V 603_N 604_M 605_L 606_T 607_G 608_V 609_S 610_S 611_A 612_V 613_L 614_A 624_F 625_A 629_A 630_W 634_G 636_G 637_C 638_H 639_V 641_G 642_F 643_L 644_S 645_I 646_F 647_A 648_S 649_E 650…	LHCGR	354_E 355_D 356_I 357_M 358_G 359_Y 361_F 362_L 363_R 364_V 365_L 366_I 367_W 368_L 369_I 370_N 372_L 374_I 375_M 376_G 377_N 380_V 382_F 384_L 385_L 393_V 394_P 395_R 396_F 397_L 398_M 399_C 401_L 402_S 403_F 404_A 405_D 406_F 407_C 408_M 409_G 410_L 411_Y 412_L 413_L 414_L 415_I 416_A 426_Y 427_Y 431_I 432_D 436_G 438_G 439_C 440_S 441_T 443_G 444_F 445_F 446_T 447_V 448_F 449_A 450_S 451_E 452…
FSHR	357_E 358_D 359_I 360_M 361_G 362_Y 363_N 364_I 365_L 366_R 367_V 368_L 369_I 370_W 371_F 372_I 373_S 374_I 375_L 376_A 377_I 378_T 379_G 380_N 381_I 382_I 383_V 384_L 385_V 386_I 387_L 388_T 396_V 397_P 398_R 399_F 400_L 401_M 402_C 404_L 405_A 406_F 407_A 408_D 409_L 410_C 411_I 412_G 413_I 414_Y 415_L 416_L 417_L 418_I 419_A 429_Y 430_H 434_I 435_D 439_G 440_A 441_G 442_C 443_D 444_A 445_A 446…	LHCGR	354_E 355_D 356_I 357_M 358_G 359_Y 360_D 361_F 362_L 363_R 364_V 365_L 366_I 367_W 368_L 369_I 370_N 371_I 372_L 373_A 374_I 375_M 376_G 377_N 378_M 379_T 380_V 381_L 382_F 383_V 384_L 385_L 393_V 394_P 395_R 396_F 397_L 398_M 399_C 401_L 402_S 403_F 404_A 405_D 406_F 407_C 408_M 409_G 410_L 411_Y 412_L 413_L 414_L 415_I 416_A 426_Y 427_Y 431_I 432_D 436_G 437_S 438_G 439_C 440_S 441_T 442_A 443…
LGR6	688_A	LHCGR	485_L
LGR4	664_V	TSHR	540_A
GPR17	54_E 55_T 56_P 57_L 58_E 59_N 60_M 61_L 62_F 63_A 64_S 65_F 66_Y 67_L 68_L 69_D 70_F 71_I 72_L 73_A 74_L 75_V 76_G 77_N 78_T 79_L 80_A 81_L 82_W 83_L 84_F 85_I 93_P 94_A 95_N 96_V 97_F 98_L 99_M 101_L 102_A 103_V 104_A 105_D 106_L 107_S 108_C 109_V 110_L 111_V 112_L 113_P 114_T 115_R 116_L 118_Y 119_H 123_N 124_H 128_G 129_E 130_I 132_C 133_R 134_L 135_T 136_G 137_F 138_L 139_F 140_Y 141_L 142_N …	P2RY2	28_N 29_E 30_D 31_F 32_K 33_Y 34_V 35_L 36_L 37_P 38_V 39_S 40_Y 41_G 42_V 43_V 44_C 45_V 46_P 47_G 48_L 49_C 50_L 51_N 52_A 53_V 54_A 55_L 56_Y 57_I 58_F 59_L 67_A 68_S 69_T 70_T 71_Y 72_M 73_F 75_L 76_A 77_V 78_S 79_D 80_A 81_L 82_Y 83_A 84_A 85_S 86_L 87_P 88_L 89_L 90_V 92_Y 93_Y 97_D 98_H 102_S 103_T 104_V 106_C 107_K 108_L 109_V 110_R 111_F 112_L 113_F 114_Y 115_T 116_N 117_L 118_Y 119_C 12…

## Sheet: Type-II residues in Rhodopsin_δ
Table S5 Identification of important amino acids related to type-II functional divergence: rhodopsin (δ) subfamily
Note: Amino acid residues related to type-II functional divergence between paralog pairs in rhodopsin (δ) are screened out using the site-specific score based on the posterior ratio with a cut-off value (empirical posterior probability > 0.67). The specific amino acid residues associated with type II functional divergence between each pair of paralogs are presented in two columns of the table. Th…
Gene1	Amino acid residues related to type-II functional divergence	Gene2	Amino acid residues related to type-II functional divergence
F2R	97_T 98_S 99_S 100_W 101_L 102_T 103_L 104_F 105_V 106_P 107_S 108_V 109_Y 110_T 111_G 112_V 113_F 114_V 115_V 116_S 117_L 118_P 119_L 120_N 121_I 122_M 123_A 124_I 125_V 126_V 127_F 128_I 137_A 138_V 139_V 140_Y 141_M 142_L 144_L 146_T 147_A 148_D 149_V 150_L 151_F 152_V 153_S 154_V 155_L 156_P 157_F 158_K 159_I 161_Y 162_Y 166_S 167_D 171_G 172_S 173_E 175_C 176_R 177_F 178_V 179_T 180_A 181_A …	GPR68	16_D 17_H 18_T 19_I 20_H 21_Q 22_T 23_L 24_A 25_P 26_V 27_V 28_Y 29_V 30_T 31_V 32_L 33_V 34_V 35_G 36_F 37_P 38_A 39_N 40_C 41_L 42_S 43_L 44_Y 45_F 46_G 47_Y 56_L 57_G 58_V 59_Y 60_L 61_C 63_L 65_V 66_A 67_D 68_L 69_F 70_Y 71_I 72_C 73_S 74_L 75_P 76_F 77_W 78_L 80_Y 81_V 85_D 86_N 90_G 91_D 92_L 94_C 95_Q 96_V 97_C 98_G 99_I 100_L 101_L 102_Y 103_E 104_N 105_I 106_Y 107_I 108_S 109_V 110_G 111…

## Sheet: Type-I residues in Glutamate
Table S5 Identification of important amino acids related to type-I functional divergence: glutamate subfamily
Note: Amino acid residues related to type-I functional divergence between paralog pairs in glutamate subfamily are screened out using the site-specific score based on the posterior ratio with a cut-off value (empirical posterior probability > 0.67). The specific amino acid residues associated with type I functional divergence between each pair of paralogs are presented in two columns of the table…
Gene1	Amino acid residues related to type-I functional divergence	Gene2	Amino acid residues related to type-I functional divergence
GRM3	32_E 33_I 35_I 36_E 37_G 38_D 39_L 41_L 42_G 43_G 44_L 45_F 46_P 47_I 48_N 51_G 60_I	TAS1R2	26_D 27_F 29_L 30_P 31_G 32_D 33_Y 35_L 36_G 37_G 38_L 39_F 40_S 41_L 42_H 49_V 58_M
GRM3	32_E 33_I 34_K 35_I 37_G 40_V 41_L 42_G 43_G 44_L 45_F 46_P 47_I 51_G 52_T 59_R 61_N
GRM7	42_S 43_I 44_R 46_E 47_G 49_V 51_L 52_G 53_G 55_F 57_V 58_H 62_P 70_I
GRM4	42_S 43_I 44_R 45_I 46_D 47_G 48_D 49_I 50_T 51_L 52_G 53_G 54_L 55_F 56_P 57_V 58_H 61_G 62_S 69_E 70_L 71_K	GRM5	28_V 29_A 30_H 31_M 32_P 33_G 34_D 35_I 36_I 37_I 38_G 39_A 40_L 41_F 42_S 43_V 44_H 51_K 52_V 59_A 60_V 61_R
GRM3	35_I 37_G 40_V 41_L 42_G 43_G 45_F 47_I 48_N 51_G	GRM5	31_M 33_G 36_I 37_I 38_G 39_A 41_F 43_V 44_H 51_K
GRM4	50_T	TAS1R2	34_L
GRM4	42_S 43_I 44_R 45_I 46_D 47_G 48_D 49_I 50_T 51_L 52_G 53_G 54_L 55_F 56_P 57_V 58_H 61_G 62_S 70_L 71_K	GRM7	42_S 43_I 44_R 45_I 46_E 47_G 48_D 49_V 50_T 51_L 52_G 53_G 54_L 55_F 56_P 57_V 58_H 61_G 62_P 70_I 71_K
GRM5	28_V 29_A 30_H 31_M 32_P 33_G 34_D 35_I 36_I 37_I 38_G 39_A 40_L 41_F 42_S 43_V 44_H 51_K 52_V 59_A 60_V 61_R	GRM7	42_S 43_I 44_R 45_I 46_E 47_G 48_D 49_V 50_T 51_L 52_G 53_G 54_L 55_F 56_P 57_V 58_H 61_G 62_P 69_D 70_I 71_K
GRM4	42_S 43_I 44_R 47_G 48_D 49_I 50_T 51_L 52_G 53_G 54_L 55_F 56_P 57_V 58_H 61_G 62_S 69_E 70_L 71_K
GRM7	62_P 70_I	TAS1R3	52_R 60_P
GRM8	39_S 40_I 41_R 42_V 43_D 44_G 45_D 46_I 47_I 48_L 49_G 50_G 51_L 52_F 53_P 54_V 55_H 58_G 59_E 66_E 67_L 68_K	TAS1R2	26_D 27_F 28_Y 29_L 30_P 31_G 32_D 33_Y 34_L 35_L 36_G 37_G 38_L 39_F 40_S 41_L 42_H 49_V 50_H 57_P 58_M 59_C
GRM1	38_V 39_A 40_R 41_M 42_D 43_G 44_D 46_I 47_I 48_G 49_A 50_L 51_F 52_S 53_V 54_H 61_K 62_V 69_E 70_I 71_R	GRM3	32_E 33_I 34_K 35_I 36_E 37_G 38_D 40_V 41_L 42_G 43_G 44_L 45_F 46_P 47_I 48_N 51_G 52_T 59_R 60_I 61_N

## Sheet: Type-II residues in Glutamate
Table S5 Identification of important amino acids related to type-II functional divergence: glutamate subfamily
Note: Amino acid residues related to type-II functional divergence between paralog pairs in glutamate subfamily are screened out using the site-specific score based on the posterior ratio with a cut-off value (empirical posterior probability > 0.67). The specific amino acid residues associated with type II functional divergence between each pair of paralogs are presented in two columns of the tab…
Gene1	Amino acid residues related to type-II functional divergence	Gene2	Amino acid residues related to type-II functional divergence
GRM1	42_D 43_G 44_D 45_V 48_G 50_L 51_F 53_V 54_H 69_E	GRM8	43_D 44_G 45_D 46_I 49_G 51_L 52_F 54_V 55_H 66_E
GRM3	32_E 33_I 34_K 35_I 36_E 37_G 38_D 39_L 40_V 41_L 42_G 43_G 44_L 45_F 46_P 47_I 48_N 51_G 52_T 59_R 60_I 61_N	GRM7	42_S 43_I 44_R 45_I 46_E 47_G 48_D 49_V 50_T 51_L 52_G 53_G 54_L 55_F 56_P 57_V 58_H 61_G 62_P 69_D 70_I 71_K
GRM1	40_R 43_G 44_D 45_V 48_G 50_L 51_F 53_V 54_H 70_I
GRM1	38_V 39_A 40_R 41_M 42_D 43_G 44_D 45_V 46_I 47_I 48_G 50_L 51_F 53_V 54_H 61_K 62_V 69_E 70_I 71_R	TAS1R2	26_D 27_F 28_Y 29_L 30_P 31_G 32_D 33_Y 34_L 35_L 36_G 38_L 39_F 41_L 42_H 49_V 50_H 57_P 58_M 59_C
GRM3	33_I 35_I 36_E 37_G 38_D 41_L 42_G 43_G 44_L 45_F 46_P 51_G 52_T	GRM4	43_I 45_I 46_D 47_G 48_D 51_L 52_G 53_G 54_L 55_F 56_P 61_G 62_S
GRM1	39_A 40_R 41_M 42_D 43_G 44_D 45_V 46_I 47_I 48_G 50_L 51_F 52_S 53_V 54_H 62_V 69_E 70_I	GRM7	43_I 44_R 45_I 46_E 47_G 48_D 49_V 50_T 51_L 52_G 54_L 55_F 56_P 57_V 58_H 62_P 69_D 70_I
GRM3	33_I 34_K 35_I 36_E 37_G 38_D 41_L 42_G 43_G 44_L 45_F 46_P 51_G 52_T 60_I	GRM8	40_I 41_R 42_V 43_D 44_G 45_D 48_L 49_G 50_G 51_L 52_F 53_P 58_G 59_E 67_L

[truncated: 2 more sheets: Type-I residues in Secretin, Type-II residues in Secretin]
